# Supplementary material for: Evolutionary relaxation and functional change of INSL3 and RXFP2 may underlie natural cryptorchidism in mammals
Source: EMBO Rep. 2025 Nov 11;26(24):6418–36. doi: 10.1038/s44319-025-00636-w (PMC12714730; doi:10.1038/s44319-025-00636-w)
Supplement: Supplementary file 4 — Source data Fig. 1 [file 44319_2025_636_MOESM4_ESM.zip]

Archive with 16 entries (12 files):
- Figure1/
- Figure1/1A-B/
- Figure1/1A-B/branch-tableS1.xlsx
- Figure1/1A-B/INSL3Align sequences.fas
- Figure1/1A-B/INSL3Original sequence.fas
- Figure1/1A-B/relax-INSL3.txt
- Figure1/1A-B/relax-RXFP2.txt
- Figure1/1A-B/RXFP2Align sequences.fas
- Figure1/1A-B/RXFP2Original sequence.fas
- Figure1/1A-B/tree.nwk
- Figure1/1C-D/
- Figure1/1C-D/ELASA.xlsx
- Figure1/1E/
- Figure1/1E/creb1.jpg
- Figure1/1E/quantification.xlsx
- Figure1/1E/tubulin7-1-.jpg
