# Supplementary material for: Evolutionary relaxation and functional change of INSL3 and RXFP2 may underlie natural cryptorchidism in mammals
Source: EMBO Rep. 2025 Nov 11;26(24):6418–36. doi: 10.1038/s44319-025-00636-w (PMC12714730; doi:10.1038/s44319-025-00636-w)
Supplement: Supplementary file 4 — Source data Fig. 1 [file 44319_2025_636_MOESM4_ESM.zip › Figure1/1A-B/branch-tableS1.xlsx]

## Sheet: Sheet1
INSL3	InL1	InL2		P value	PValue	FDR	Background_ω1	Foreground_ω2
Cryptorchid mammals	-3769	-3761.09	15.8125	6.99388e-05	6.99388e-05	0.000629449	0.17555	0.37219
Scrotal mammals	-3769	-3765.08	7.83669	0.00511963	0.00511963	0.0115192	0.26746	0.15835
Cetaceans	-3769	-3766.89	4.21957	0.0399603	0.0399603	0.0599404	0.21679	1.02108
Hippopotamus	-3769	-3765.6	6.79154	0.00915911	0.00915911	0.0164864	0.21507	1.40146
Afrotherians	-3769	-3764.94	8.11627	0.00438697	0.00438697	0.0115192	0.20779	0.56916
Pinnipeds	-3769	-3768.37	1.2431	0.264874	0.264874	0.264874	0.2228	0.07123
Cryptorchid rodents	-3769	-3764.45	9.08833	0.00257245	0.00257245	0.0115192	0.20399	0.51677
Flying foxes	-3769	-3768.11	1.77218	0.183112	0.183112	0.23543	0.22016	0.246591
Eulipotyphlans	-3769	-3768.37	1.25912	0.261818	0.261818	0.264874	0.22852	0.16644
RXFP2	InL1	InL2		P value			Background_ω1	Foreground_ω2
Cryptorchid mammals	-22928.9	-22918.6	20.6316	5.567e-06	5.567e-06	4.69309e-05	0.20889	0.29051
Scrotal mammals	-22928.9	-22927.9	2.12662	0.144759	0.144759	0.325708	0.23994	0.21526
Cetaceans	-22928.9	-22919.2	19.4312	1.04291e-05	1.04291e-05	4.69309e-05	0.22696	0.60546
Hippopotamus	-22928.9	-22928.2	1.40716	0.235528	0.235528	0.423951	0.23097	0.32961
Afrotherians	-22928.9	-22922.2	13.4011	0.000251481	0.000251481	0.000754443	0.22214	0.33096
Pinnipeds	-22928.9	-22928.9	0.116872	0.732452	0.732452	0.824009	0.23216	0.18397
Cryptorchid rodents	-22928.9	-22928.8	0.181564	0.670033	0.670033	0.824009	0.23117	0.24557
Flying foxes	-22928.9	-22928.7	0.472962	0.491628	0.491628	0.737441	0.23221	0.1353
Eulipotyphlans	-22928.9	-22928.9	8e-06	0.997743	0.997743	0.997743	0.23199	0.23191
