# Supplementary material for: Evolutionary relaxation and functional change of INSL3 and RXFP2 may underlie natural cryptorchidism in mammals
Source: EMBO Rep. 2025 Nov 11;26(24):6418–36. doi: 10.1038/s44319-025-00636-w (PMC12714730; doi:10.1038/s44319-025-00636-w)
Supplement: Supplementary file 4 — Source data Fig. 1 [file 44319_2025_636_MOESM4_ESM.zip › Figure1/1A-B/INSL3Align sequences.fas]

>Hippopotamus_amphibius
CGTCGGCTCACCTGGCCGGAGAAGCTGTGTGGCCACCACTTCGTGCGCGCGCTGGTGCGGCTGTGCGGGGGCCCGCGCTGGGAGGGGCGACCTGTGGCTGGCGGCGACGAGCTGCTACGGTGGCTGCAACATTTCCTCCATGGGCTGATGGCCAGTCGGGCAGCTGCCATCAACCCTGCCCGTCACTGCTGCCTCAGTGGTTGCACCCGGCAAGACCTGCTGACCCTCTGTCCCCAC
>Ornithorhynchus_anatinus
AAC------------CCGGTGAAGCTGTGTGGGCGGGAGTTCATCCGTGCTCTGATTGCATCCTGTGGAGGCTCATCATGGGTGGAACGGCAGCAGCAGCTG------GCTCTCCTCCACTGGATC---------------GGGCTGACGCGGGAC------------ATGGGGCCCGCCAGCTCCTGCTGTGCCAAGGGCTGTAGGAAGAGCCAGCTGAAACGCTTCTGC------
>Monodelphis_domestica
TCC------------CCCCAGAAACTCTGTGCCCACCGCTTCATCCGGGCCCTCGTCCAGGTCTGTGGCGGCCCCCGATGGGAGGGCCGGCAGGACAGCGCCAGGGATCAAATACTCCAGTGGCTC---AGAGCCTTCCGGGGACTGAGGGCTCCA------GCCAACAGCAGCCCAGCCCAGCACTGCTGCATCAATGGCTGCACCAAACAGGACCTGCTGGCCTTCTGCCCCCAT
>Sousa_chinensis
CGTCGGCTCACCTGGCCCGAGAAGCTGTGCGGCCACCACATCGTGCGCGCGCTGGTGCGGCTGTGCGGGGGCCCGCGCTGGGATGGGCGACCTGTGGCTGGCGGCGACGAGCTGCTACAGTGGCTGCAACATCTCCTCCATGGGCTGCAGGCCTCTCGGGCAGCTGCCACCAACCCTGTCCGTCACTGCTGCCTCAGTGGCTGCACCCGGCAAGACCTGCTGACCCTCTGTCCCCAC
>Tursiops_truncatus
CGTCGGCTCACCTGGCCCGAGAAGCTGTGCGGCCACCACATCGTGCGCGCGCTGGTGCGGCTGTGCGGGGGCCCGCGCTGGGATGGGCGACCTGTGGCCGGCGGCGACGAGCTGCTACAGTGGCTGCAACATCTCCTCCATGGGCTGCAGGCCTCTCGGGCAGCTGCCACCAACCCTGTCCGTCACTGCTGCCTCAGTGGCTGCACCCGGCAAGACCTGCTGACCCTCTGTCCCCAC
>Lipotes_vexillifer
CGTCGGCTCACCCGGCCCGAGAAGCTGTGCGGCCACCACTTCGTGCGCGCGCTGGTGCGGCTGTGCGGGGGCCCGCGCTGGGATGGGCGACCTGTGGCTGGCGGCGACGAGCTGCTACAGTGGCTGCAACATCTCCTCCATGGGCTGCAGGCCTCTCGGGCAGCTGCCACCAACCCTGTCCGTCACTGCTGCCTCAGTGGCTGCACCCGGCAAGACCTGCTGACCCTCTGTCCCCAC
>Neophocaena_asiaeorientalis
CGTCGGCTCACCTGGCCCGAGAAGCTGTGCGGCCACCACTTCGTGCGCGCGCTGGTGCGGCTGTGCGGGGGCCCGCGCTGGGATGGGCGACCTGTGGCTGGCGGCGACGAGCTGCTACAGTGGCTGCAACATCTCCTCCATGGGCTGCAGGCCTCTCGGGCAGCTGCCACCAACCCTGTCCGTCACTGCTGCCTCAGTGGCTGCACCCGGCAAGACCTACTGACCCTCTGTCCCCAC
>Delphinapterus_leucas
CGTCGGCTCACCTGGCCCGAGAAGCTGTGCGGCCACCACTTCGTGCGCGCGCTGGTGCGGCTGTGCGGGGGCCCGCGCTGGGATGGGCGACCTGTGGCTGGCGGCGACGAGCTGCTACAGTGGCTGCAACATCTCCTCCATGGGCTGCAGGCCTCTCGGGCAGCTGCCACCAACCCTGTCCGTCACTGCTGCCTCAGTGGCTGCACCCGGCAAGACCTACTGACCCTCTGTCCCCAC
>Physeter_catodon
CGTCGGCTCACCTGGCCCGAGAAGCTGTGCGGCCACCACTTCGTGCGCGCGCTGGTGCGGCTGTGCGGGGGCCCGCGCTGGGATGGGCGACCTGTGGCTGGCGGCGACGAGCTGCTACAGGGGCTGCAACATCTCCTCCATGGGCTGCAGGTCTCTCGGGCAGCTGCCACCAACCCTGTCCGTCACTGCTGCCTCAGTGGCTGCACCCGGCAAGACCTGCTGACCCTCTGTCCCCAC
>Balaenoptera_musculus
CGTCGGCTCGCCTGGCCAGAGAAGCTGTGCGGCCACCACTTCGTGCGCGCGCTGGTGCGGCTGTGCGGGGGCCCGCGCTGGGATGGGCGACCTGTGGCTGGCGGCGACGAGCTGCTACAGTGGCTGCGACATCTCCTCCATGGGCTGCAGGCCTCTCGGGCAGCTGCCACCAACCCTGTCCGTCACTGCTGCCTCAGTGGCTGCACCCGGCAAGACCTGCTGACCCTCTGTCCCCAC
>Balaenoptera_acutorostrata
CTTCGGCTCACCTGGCCAGAGAAGCTGTGCGGCCACCACTTCGTGCGCGCGCTGGTGCGGCTGTGCGGGGGCCCGCGCTGGGATGGGCGACCTGTGGCTGGCGGTGACGAGCTGCTACAGTGGCTGCAACATCTCCTCCATGGGCTGCAGGCCTCTCGGGCAGCTGCCACCAACCCTGTCCGTCACTGCTGCCTCAGTGGCTGCACCCGGCAAGACCTGCTGACCCTCTGTCCCCAC
>Capra_hircus
CGTCCGCTCACCTGGCCGGAGAAACTGTGTGGCCACCACTCCGTGCGCGCGCTCGTGCGGCTGTGCGGCGGCCCGCGCTGGTCCGGGCGACCTGTGGCTGGCGGCGACGAGCTCCTACGGTGGCTGCAACATCTCCTCCATGGGCTGCAGGCTTCTCGTGCAACTGCCATCAACCCTGCCCGCCACTGCTGCCTCAGCGGCTGCACCCGGCAAGACCTGCTGACCCTCTGTCCCCAC
>Bos_taurus
CGTCCGCTCACCTGGCCTGAGAAACTGTGTGGCCACCACTTCGTGCGCGCGCTCGTGCGGCTGTGCGGCGGACCGCGCTGGGACGGGCGACCTGTGGCTGGCGGCGACGAGCTCCTACGGTGGCTGCAACATCTCCTCCATGGGCTGCAGGCTTCTCGAGCAACTGCCATCAACCCTGCCCGCCACTGCTGCCTCAGCGGCTGCACCCGGCAAGACCTGCTGACCCTCTGTCCCCAC
>Ovis_aries
CGTCCGCTCACCTGGCCGGAGAAACTGTGTGGCCACCACTTCGTGCGCGCGCTCGTGCGGCTGTGCGGCGGCCCGCGCTGGGACGGGCGACCTGCGGCTGGCGGCGACGAGCTCCTACGGTGGCTGCAACATCTCCTCCATGGGCTGCAGGCTTCTCGTGCAACTGCCGTCAACCCTGCCCGCCACTGCTGCCTCAGCGGCTGCACCCGGCAAGACCTGCTGACCCTCTGTCCCCAC
>Sus_scrofa
CACCCGCTCACCTGGCCAGAGAAGCTGTGCGGCCACCACTTTGTGCGCGCGCTGGTGCGGCTGTGCGGAGGCCCGCGCTGGGACGGGCGAGCTGTGGCTGGAGGCGACGAACTGCTACAGTGGCTGCAACATCTCTTCCATGGGCTGCAGGCCTCTCGGGCAGCTGCCACCAACCCAGCCCGCCACTGCTGCCTCAGTGGCTGCACCCGGCAAGACTTGCTGACCCTCTGTCCCCAC
>Camelus_ferus
TGCCGGCTCTCCTGGCCCGAGAAGCTGTGCGGCCACCACTTCGTGCGCGCGCTGGTGCGGCTGTGCGGGGGCCCGCGCTGGGACGGGCAACCTGTGGCTGGTGGCGACGAGCTGCTACGGTGGTTGAAACATCTCCTCCATGGGCTGCAGGCCTCTCAGGCAGCTGCCACCAACCCTGCCCGCCACTGCTGCCTCAGTGGCTGCACCCGGCAAGACCTGCTGGCCCTCTGTCCCCAC
>Equus_caballus
CGCGGGTGCACCTGGCCCGAGAAGCTGTGCGGCCACCACTTCGTGCGGGCGCTGGTGCGGGTGTGCGGGGGCCCGCGCTGGGACGGGCGGCCCGTGGCTGGCGGCGACGAGCTGCTGCAGTGGCTGCGCCATCTCCGCCACGGGCTGCAGGCCTCTCGGGCAGCTGCCGCCAACCCTGCCCACCACTGCTGCCTCAGCGGCTGCACCCGACAGGACCTGCTGACCCTCTGTCCCCAT
>Ceratotherium_simum
CGCCGGCGCGCCTGGCCGGAGAAGCTGTGCGGCCACCACTTCGTGCGCGCGCTGGTGCGGGTGTGCGGGGGCCCGCGCTGGGACAGGCGGCCCGTGGCTGGCGGCGACGAGCTGCTGCAGTGGCTGCGACATCTCCTCCGCGGGCTGCAGGCCTCTCGGGCAGCTGCCACCAACCCTGCCCACCACTGCTGCCTCAGCGGCTGCACCCGGCAGGACCTGCTGACACTCTGTCCCCAC
>Canis_lupus
CGCCCGCTCGCCTGGCGGGAGAAGCTGTGTGGCCACCACTTCGTGCGGGCGCTGGTGCGGGTGTGCGGGGGCCCGCGCTGGGACGGGCGGCGGGTGGCTGGCGGCGACGAGCTGTTGCAGTGGCTGCGACATCTC---CATGGGCAGCAGGCCTCTCGAGCAGCTGCCACCAATCCCGCACACTACTGCTGCCTCAGCGGCTGCTCACGACAGGACCTGCTGACCCTCTGTCCTCAC
>Felis_catus
CGCCCACTCACCTGGCCAGAGAAGCTGTGCGGCCACCACTTGGTGCGCGCGCTGGTGCGGGTGTGCGGCGGCCCGCGCTGGGACGGGCGGCGAGTGGCTGGCGGGGACGAGCTGCTGCAGTGGCTGCGACATCTC---CACGGGCTGCAGGCCTCTCGGGCAGCCGCCGCCAACCCTGCACATTTCTGCTGCCTCAGTGGTTGCACCCGGCAGCACCTGTTGACCCTGTGTCCTCAC
>Ailuropoda_melanoleuca
CGACCACTCACCTGGCGGGAGAAGCTGTGTGGCCACCACTTCGTGCGCGCGCTGGTGCGGTTGTGCGGGGGCCCGCGCTGGGACGGGCGGCGGGTGGCTGGCGGCGACGAGCTGCTGCAGTGGCTGCGACATCTC---CACGGGCTGCAGGCCTCTCGGGCAGCGGCCGCCAACCCTGCCCACCACTGCTGCCTCAGCGGCTGCTCCCGCCAAGACCTGCTGACCCTGTGTCCTCAC
>Leptonychotes_weddellii
CGCCCACTCACCTGGCGGGAGAAGCTGTGTGGCCACCACTTCGTGCGCGCGCTGGTGCGGTTGTGCGGGGGCCCGCGCTGGGACGGGCGGCGGGTGGCTGGCGGCGACGAGCTGCTGCAGTGGCTGCGACATCTC---CATGGGCTGCAGGCCTCTCGGGCGGCGGCCACCAACCCTGCCCACCACTGCTGCCTCAGCGGCTGCACCCAGCAGGACCTGCTGACCCTGTGTCCTCAC
>Odobenus_rosmarus
CGCCCACTCACCTGGCGGGAGAAGTTGTGTGGCCACCACTTCGTGCGCGCCCTGGTGCGGCTGTGCGGGGGCCCGCGCTGGGACGGGCGGCGGGTGGCTGGCGGCGACGAGCTGCTGCAGTGGCTGCGACATCTC---CATGGGCTGCAGGCCTCTCGGGCAGCGGCCACCAACCCTGCCCACCACTGCTGCCTCAGCGGCTGCACCCGGCAGGACCTGCTGACCCTGTGTCCTCAC
>Mustela_putorius
CGCCCACTCACCTGGCGGGAGAAGCTGTGCGGCCACCACTTCGTGCGCGCGCTGGTGCGGCTGTGCGGGGGCCCGCGCTGGGACGGGCGGCGGGTGGCTGGCGGCGAGGAGCTGCTTCAGTGGCTGCAACATCTC---CACAGGCTGCAGGGCTCTCGGGCAGCCGCCACCAACCCTGCCCACCACTGCTGCCTCAGTGGCTGCACCCGGGGGGACCTGCTGACCCTGTGTCCGCAC
>Pteropus_alecto
CGCCCGCTCCCCTGGCCAGAGAAGCTATGTGGCCACCACTTCGTGCGCGCCCTGGTGCGCGTGTGCGGGGGTCCGCGCTGGGGCGGGCGGCTCGTGGCTGGTAGCAACGAGCTGCTGCAATGGCCGCAACATCTCCTCCATGGGCTGCAGGCCTCTAGGGCAGCTGCTGTCAACCCTGCCCGCCACTGCTGCCTCAGTGGCTGCACCCGGCAGGACCTGCTGACCCTCTGTCCCCAC
>Pteropus_vampyrus
CGCCCGCTCCCCTGGCCAGAGAAGCTATGTGGCCACCACTTCGTGCGCGCCCTGGTGCGCGTGTGCGGGGGTCCGCGCTGGGGCGGGCGGCTCGTGGCTGGTAGCAACGAGCTGCTGCAATGGCCGCGACATCTCCTCCATGGGCTGCAGGCCTCTAGGGCAGCTGCTGTCAACCCTGCCCGCCACTGCTGCCTCAGTGGCTGCACCCGGCAGGACCTGCTGACCCTCTGTCCCCAC
>Myotis_davidii
CGCCCGCTCCCCTGGCCGGAGAAGCTGTGTGGCCACCATTTCGTCCGCGCGCTGGTGCGCGTGTGTGGGGGCCCGCGCTGGGCCGGGCGGCCAGTGGCTGGCGGAGACGAGCTGCTGCAATGGCTGCGACATCTCCTCCATGGCCTGCAGGCCTCTCGGGCAACTGCCACCAACCCTGCCCGCCACTGCTGCCTTAGCGGCTGCACCTGGCAAGACCTACTGACCCTCTGTCCCCAC
>Condylura_cristata
CGCGTGCTCACCTGGCCAGAGAAGCTGTGTGGCCATCACTTCGTGCGTGCTCTGGTGCGCTTGTGCGGTGGCCCGCGCTGGGATCGGCGGCCTGTGGCTGGAGGTGACGAGCTACTTCAGTGGCTGCAACATCTCCTCCGTGGGCTGCAGGCCTCACGGCAGGTAGTTACCAACCCTGCCCACCAGTGCTGCCTCCGTGGCTGCACCCGGCAGAAGCTACTGTCTCTCTGTCCCCAC
>Orycteropus_afer
------------ATGCGGGAGAAGCTGTGTGGCGCCCACTTCGTGCGCGCGCTGGTGCGAGTGTGCGGTGGCCCGCGCTGGGCCGGGAAGCCCGCGACCCGCGTTGACGAGATGCTGAAGTGGCTGCCACATCTCCTCCATGGGCTGCTGTCCTCTAGGGCCACTGCCAACAACCCTGCCCAGCGGTGCTGCATCAGCGGCTGCACCCAGCAAAACCTGCTAGCCCTCTGCCCACAC
>Trichechus_manatus
AGCCCGCCGACCTGGCCGGAGAAGCTGTGTGGTGCCCACTTCGTGCGCACGCTGGTGCGAGTGTGCGGGGGCCCGCGCTGGGCCGGGCAGCCCGCGGCCCGCGGCGACGAGCTGCTGAAGTGGCTG---CATCTCCTCCATGGGCTG------------------------------------------------------------------------------------------
>Loxodonta_africana
CGCCCGCTAACCTGGCCGGAGAAGCTGTGTGGCGCCCACTTCGTGCGCGCGCTGGTGCGAGTATGCGGGGGCCCGCGCTGGGCCAGGTGGCCTGTGGCCCGTAGCAACGAGCTGCTGAATTGGCTGCAACATCTCTCCCATGGACTGCCGGTCTCTAGGGCCGCTGCCAACAACCCTGCCCAACGTTGCTGCCTGAGCGGCTGCACCCACCAAAACCTGCTGACCCTCTGCCCCCAC
>Macaca_mulatta
CGTCTGCCTGCCTGGCCTGATAAGTTGGTCGGCCACCACTTCGTGCGCGCGCTGGTGCGCGTGTGCGGGGGCCCCCGCTGGGCCAGGAGGCCTGCAGCAGGAGGCGACGAGTTGCTGCAGTGGCTGCGACATCTGCTCCATGGGCTGCAGACTTCTCGTGCAGCTGCCACCAACCCTGCACACTACTGCTGCCTCAGTGGGTGTACCCAACAAGATCTGCTGACCCTCTGTCCCTAC
>Homo_sapiens
CGTCTGCCCGCCTGGCGTGAGAAGTTGTGCGGCCACCACTTCGTACGCGCGCTAGTGCGCGTGTGCGGGGGCCCCCGCTGGGCCAGGAGGCCTGCGACCGGAGGCGACGAGTTGCTACAGTGGCTGCGACATCTGCTCCATGGGCTGCAGACCTCTCGTGCAGCTGCCACCAACCCTGCACGCTACTGCTGCCTCAGTGGCTGTACCCAACAAGACCTG------------------
>Nomascus_leucogenys
CGTCTGCCTGCCTGGCGTGAGAAGTTGTGCGGCCACCGCTTCGTGCGCGCGCTGGTGCGCGTGTGCGGGGGCCCCCGCTGGGCCAGGAGGCCTGCGGCTGGAGGCGACGAGTTGCTACAGTGGCTGCGACATCTGCTCCATGGGCTGCAGACCTCTCGTGCAGCTGCCACCAACCCTGCACGCTACTGCTGCCTCAGTGGCTGTACCCAACAAGACCTGCTGACCCTCTGTCCCTAC
>Tupaia_chinensis
CGCGTGCCCGCCTGCCCAGAGCAGCTCTGCGGACACTACTTCGTCCGTGCGCTGGTGCGCGCGTGCGGCGGCCCCCGCTGG---GGCCGGCACGTGGCTGGCGGCGACCAGCTGCTGCAGTGGCTGCGCCACCTCCTCCAAGGGCTGCAGGTCGCTCGGGCGGCGCCCGCCAACCCCGCTCGTCGCTGCTGCCTCTTCGGCTGCACCCAGCGAGACCTGCGGGCCATCTGTCCCCAC
>Oryctolagus_cuniculus
CGCCCGCCGGCCTGGCCCGAGAGGCTGTGCGGCCACCACTTCGTGCGCGCCCTGGTGCGCGTGTGCGGGGGCCCGCGCTGGGCGGCCCAGCCCGTGGCTGCCGGCGATGACCTGCTGCGGTGGCTGCCGCACCTCCTCCACGCGCTGCGGGGCTCT---GCCGCAGGGGACAACCCCGCGCTCCGGTGCTGCCTCCGCGGCTGCGACCGCCAGGACCTGGTGTCCCTGTGTCCCCAC
>Sorex_araneus
CGCGCGCTGCCCTGGCCGGAGAGGCTCTGCGGCCACCGCTTGGTGCGGGCTCTGGTGCGCGCGTGCGGGGGTCCGCGCTGGGAGGCGCGGTCCGCGGCGGGCNNNNNNGAGCTGCTGCAGTGGTTGCGACACCTC---CAGGATCTG---------CGGGCTGCTGACCCCAACCCCGCCCAGCACTGCTGCCTCCACGGGTGCGCCCGCCGCAGCCTGCTGGCCCTGTGTCCACGC
>Erinaceus_europaeus
CACGTGCTCGGCTGGCCAGAGAAGCTGTGCGGCCACCACCTGGTGCGGGCGCTCGTCAGGGTCTGCGGGGGACCCCGCTGGGACGCCTGGCCTGCGGGGGGCAACGACGAGCTCCTGCAGTGGCTACATCACCTCCTCCAGGGACTGGCCGTTCTCCGGGAAAGTGTCCCCAACCCCGTCTGGCGGTGCTGTGTGCGGGGCTGCACCCGGGAGCAGCTCCTGGGCCTGTGTCCCCAC
>Heterocephalus_glaber
CGC------------CGCGACCGGCTTTGCGGCCGCCACCTCCTGCGCGCGCTGGTGCGCGTGTGCGGGGGCCCGCGCTGGACAAGCGATCCAGCCACTGGCAGCGACGAACATCTGCGATGGCCG---------------------------------CCGAAGGCCACCAACCTCGTGTACCACTGCTGCCTCACCGGCTGCACCCACGAAGACCTGCTGAGCCTCTGTCCCCAC
>Chinchilla_lanigera
CGC------------CGCCACCAGCTCTGCGGCCGCCACCTCCTGCGCGCGCTGGTGCGCGTGTGCGGGGGCCCGCGCTGGGCGGGAGAGCCCGCGACCCGCAGCGACGAACGTCTGCGATGGCCG---------------------CAGGCTTCGGAGGCAGAGGCCTCCAACCCCGCGCAGCGCTGCTGCCTCGCGGGCTGCACCCGCCAGGACCTGCTGAGCCTCTGTCCGCAC
>Octodon_degus
---------------CGCGACCGACTTTGCGGCCGCCGCCTCTTGCGCGCGCTGGTGCGCGTGTGCGGGGGCCCGAGATGGGGGGAAGAACCTGAACTCCACAGCGACGAACTTCCGGGA---------CCTCTCCCTCAGGCTTTGGAGGCGCAG---------GCCATCAACTCCGCGAAGCGCTGCTGCCTCACCGGCTGCACCCGCCAGGACCTGCTGAACCTCTGTCCACAC
>Cavia_porcellus
---------------CGCGACCAGCTCTGCGGCCGCCACCTCCTGCGCGCGCTGGTGCGCGTGTGCGGGGGCCCGCGCTGGGCTGCAGAGCCCGCGACCGGAGGCGAGGAACACCTGCGATGGCTGCCGACTTTG---------------------GAGGCACAGGCCCCCAGCCCCGCGCAGCACTGCTGCCTCTCCGGCTGCTCCCACCAAGACCTGCTGAGCCTCTGTCCCCGC
>Cricetulus_griseus
CAC------------CGGGACAAGCTCTGTGGACACCACCTGGTGCGCGCGCTTGTGAGGGTGTGCGGGGGCCCACGCTGGGCCTCCCAACCCGCGGACGCCCGTGACGAG------------------------------------------------------------------------------------------------------------------------------
>Microtus_ochrogaster
CAC------------CGAGCCAAACTCTGCGGCCACCACCTGGTGCGCGCACTGGTGCGGGTGTGCGGGAGCCCGCTCTGGGTTATGCAGCCAGTGGACGCCCGCGACGAGTTGCTACGGTGGCTGCGGCAGCTCCTGCATGCGCTTCAGGCTCCTCGCAGTGCTGCCATGAACCCTGCACACCGCTGCTGTCTCACTGGCTGCACTCAGCAAGACCTGAGGCGCCTCTGTCCCACC
>Mus_musculus
CGC------------CGCGCCAAGCTCTGCGGCCACCACCTGGTGCGCACGCTGGTGCGGGTGTGCGGCGGCCCACGCTGGGCCACGCAGCCTGTGGAGACCCGGGACGAGCTGCTGCAGTGGCTAAGACATCTCCTGCACGCGCTGCAGGCTTCTCGCAGTGCCGCCACCAACGCTGTGCACCGCTGCTGTCTTACTGGCTGCACCCAGCAAGACCTGTTGGGTCTGTGTCCCCAC
>Rattus_norvegicus
CAC------------CGCGCCAAGCTCTGTGGTCACCACCTGGTGCGTGCGCTGGTGCGGGTGTGCGGTGGCCCGCGTTGGGCCACGCAGCCTGTGGACACCCGCGACGAGCTGCTGCAGTGGCTGCGACATCTCCTGCACGCGCTCCAGGCTTCTCGCAGTGTGGCCACCAACGCTGTGCACCGCTGCTGTCTCACTGGCTGCACCCAGCAAGACCTTTTGGGTCTGTGTCCCCAC
