# Supplementary material for: Evolutionary relaxation and functional change of INSL3 and RXFP2 may underlie natural cryptorchidism in mammals
Source: EMBO Rep. 2025 Nov 11;26(24):6418–36. doi: 10.1038/s44319-025-00636-w (PMC12714730; doi:10.1038/s44319-025-00636-w)
Supplement: Supplementary file 4 — Source data Fig. 1 [file 44319_2025_636_MOESM4_ESM.zip › Figure1/1A-B/INSL3Original sequence.fas]

>NM_001265587.2:14-487 INSL3 [organism=Homo sapiens] [GeneID=3640] [transcript=1] [region=cds]
ATGGACCCCCGTCTGCCCGCCTGGGCGCTGGTGCTGCTGGGCCCTGCCCTGGTGTTCGCGTTGGGCCCCG
CGCCCACCCCAGAGATGCGTGAGAAGTTGTGCGGCCACCACTTCGTACGCGCGCTAGTGCGCGTGTGCGG
GGGCCCCCGCTGGTCCACCGAAGCCAGGAGGCCTGCGACCGGAGGCGACCAGAGGGAGTCTCACTCTGTT
TCCCAGGCTGGTCTCAAACTCCTGAGCTCAAGTAATCCTCCCACCTTGACCTTCCAAAGTGTTGGGATTA
GCGATGTGAGTTGCTACAGTGGCTGGAGAGACGACATCTGCTCCATGGGCTGGTGGCCGACAGTAATCTC
ACGCTGGGACCTGGCCTGCAGCCCCTGCCCCAGACCTCTCACCATCACCGCCACCACCGTGCAGCTGCCA
CCAACCCTGCACGCTACTGCTGCCTCAGTGGCTGTACCCAACAAGACCTGCTGA
>NM_013564.7:7-375 Insl3 [organism=Mus musculus] [GeneID=16336] [region=cds]
ATGCGCGCGCCGCTGCTACTGATGCTCCTGGCTCTGGGGTCCGCGCTGCGCTCCCCGCAGCCCCCCGAGG
CACGCGCCAAGCTCTGCGGCCACCACCTGGTGCGCACGCTGGTGCGGGTGTGCGGCGGCCCACGCTGGTC
GCCCGAGGCCACGCAGCCTGTGGAGACCCGGGACCGGGAGCTGCTGCAGTGGCTAGAGCAGAGACATCTC
CTGCACGCGCTGGTGGCCGACGTGGACCCAGCGCTAGACCCGCAGCTTCCTCTCCAGGCTTCTCAGCGCC
AGCGCCGCAGTGCCGCCACCAACGCTGTGCACCGCTGCTGTCTTACTGGCTGCACCCAGCAAGACCTGTT
GGGTCTGTGTCCCCACTGA
>NM_053680.2:1-387 Insl3 [organism=Rattus norvegicus] [GeneID=114215] [region=cds]
ATGCACGCACTGCTGCTACTGCTGCTCCTGGCTCTAGGGTCCGCGCTGCGCTCCCCGCAGCCCCCGGAGG
CGCGCGCCAAGCTCTGTGGTCACCACCTGGTGCGTGCGCTGGTGCGGGTGTGCGGTGGCCCGCGTTGGTC
ACCCGAGGCCACGCAGCCTGTGGACACCCGCGACCGGGAGCTGCTGCAGTGGCTGGAGCAACGACATCTC
CTGCACGCGCTCGTGGCCGATGCGGATCCCGCGCTAGACCCGGACCCCGCGCTGGACCCGCAGCTTCCTC
ACCAGGCTTCTCAGCGCCAGCGCCGCAGTGTGGCCACCAACGCTGTGCACCGCTGCTGTCTCACTGGCTG
CACCCAGCAAGACCTTTTGGGTCTGTGTCCCCACTGA
>NM_174365.2:33-431 INSL3 [organism=Bos taurus] [GeneID=281870] [region=cds]
ATGGACCGTCGTCCGCTCACCTGGGCTCTGGTGCTGCTGGGCCCGGCCCTTGCAATCGCCCTCGGTCCTG
CAGCCGCGCAGGAGGCGCCTGAGAAACTGTGTGGCCACCACTTCGTGCGCGCGCTCGTGCGGCTGTGCGG
CGGACCGCGCTGGTCTTCCGAGGAGGACGGGCGACCTGTGGCTGGCGGCGACCGTGAGCTCCTACGGTGG
CTGGAAGGACAACATCTCCTCCATGGGCTGATGGCCAGTGGGGACCCCGTGCTGGTACTGGCCCCACAGC
CCCTGCCCCAGGCTTCTCGCCATCACCACCACCGCCGAGCAACTGCCATCAACCCTGCCCGCCACTGCTG
CCTCAGCGGCTGCACCCGGCAAGACCTGCTGACCCTCTGTCCCCACTGA
>NM_213970.1:6-401 INSL3 [organism=Sus scrofa] [GeneID=397024] [region=cds]
ATGGACCCCCACCCGCTCACCTGGGCTCTAGTGCTGCTGGGCCCGGCCCTGGCACTCTCCCGGGCCCCTG
CGCCCGCCCAGGAGGCGCCAGAGAAGCTGTGCGGCCACCACTTTGTGCGCGCGCTGGTGCGGCTGTGCGG
AGGCCCGCGCTGGTCCCCTGAGGACGGGCGAGCTGTGGCTGGAGGCGACCGTGAACTGCTACAGTGGCTG
GAAGGACAACATCTCTTCCATGGGCTGATGGCCAGTGGGGACCCCATGCTGGTATTGGCCCCACAGCCCC
CGCCTCAGGCCTCTGGCCATCACCACCACCGCCGGGCAGCTGCCACCAACCCAGCCCGCCACTGCTGCCT
CAGTGGCTGCACCCGGCAAGACTTGCTGACCCTCTGTCCCCACTGA
>NM_001002962.1:1-399 INSL3 [organism=Canis lupus familiaris] [GeneID=403436] [region=cds]
ATGAGCCCCCGCCCGCTCGCCTGGGCACTGGTGCTGCTGGGCGCGGCGCTGGCGGTGGCGCTGGCGCTGG
GCTCTGCGCCCGCTCCGGGAGCGCGGGAGAAGCTGTGTGGCCACCACTTCGTGCGGGCGCTGGTGCGGGT
GTGCGGGGGCCCGCGCTGGTCCTCCGAGGACGGGCGGCGGGTGGCTGGCGGCGACCGTGAGCTGTTGCAG
TGGCTGGAAGGACGACATCTCCATGGGCAGGTGTCCGATGGGGACCCCATGCTGGTTCTCGTTCCACAGG
CCCTGCCCCAGGCCTCTCTCCATCACCACCACCGGCGAGCAGCTGCCACCAATCCCGCACACTACTGCTG
CCTCAGCGGCTGCTCACGACAGGACCTGCTGACCCTCTGTCCTCACTGA
>NM_001285579.1:1-396 INSL3 [organism=Capra hircus] [GeneID=100861214] [region=cds]
ATGGACCGTCGTCCGCTCACCTGGGCTCTGGTGCTGCTGGGCCCGGCCCTTGCAATCGCCCTCGGTCCTG
CAGCCGCGCAGGAGGCGCCGGAGAAACTGTGTGGCCACCACTCCGTGCGCGCGCTCGTGCGGCTGTGCGG
CGGCCCGCGCTGGTCTTCCGAGTCCGGGCGACCTGTGGCTGGCGGCGACCGTGAGCTCCTACGGTGGCTG
GAAGGACAACATCTCCTCCATGGGCTGATGGCCAGTGGGGACCCCGTGCTGGTACTGGCCCCACAGCCCC
TGCCCCAGGCTTCTCGCCATCACCACCACCGCCGTGCAACTGCCATCAACCCTGCCCGCCACTGCTGCCT
CAGCGGCTGCACCCGGCAAGACCTGCTGACCCTCTGTCCCCACTGA
>NM_001204361.1:3-398 INSL3 [organism=Macaca mulatta] [GeneID=100533194] [region=cds]
ATGGACCCCCGTCTGCCTGCCTGGGCGCTGGTGCTGCTGGGCCCTGCCCTCTTGTTTGCGTTGGGCCCCT
CTCCCTCCCCAGATATGCCTGATAAGTTGGTCGGCCACCACTTCGTGCGCGCGCTGGTGCGCGTGTGCGG
GGGCCCCCGCTGGTCCACGGAGGCCAGGAGGCCTGCAGCAGGAGGCGACCGTGAGTTGCTGCAGTGGCTG
GAGAGACGACATCTGCTCCATGGGCTGGTGACCGACAGCAACCCTGTGCTGGGACCTGGCCTGCAGCCCC
TGCCCCAGACTTCTCACCATCACCGCCACCACCGTGCAGCTGCCACCAACCCTGCACACTACTGCTGCCT
CAGTGGGTGTACCCAACAAGATCTGCTGACCCTCTGTCCCTACTGA
>NM_001122688.1:1-483 INSL3 [organism=Ornithorhynchus anatinus] [GeneID=100074533] [region=cds]
ATGAACTCTCCGGGGGTCCTGGGGAGTCTGCTCATCTTCCTGCTGGGCTTGGGCTGCTGTGAGGCTCCGG
ACACCCCGGTGAAGCTGTGTGGGCGGGAGTTCATCCGTGCTCTGATTGCATCCTGTGGAGGCTCATCATG
GAAGCTGGACCCCCCCAGAGTGGAACGGCAGCAGCAGCTGGAGCAGCTCGACGTGGATGACCGTAAGTCC
CTCTCCTCCTCTCTGACCCCTCCCCCAGGAGCTCTCCTCCACTGGATCAACAGCGAGCAGCAGCCTGATA
GACTCTCGGAGGCGACAGACCAGTCCCTCACCGAAGAGGCCCCCACCGCAGCCCTCGGGGTGGGGCAAGG
CCAGGCCGTGGACCCCCTCCTGCCATCCCTGCTGGAAAAGGGGCTGACGCGGCGCCTGAAACGGGACATG
GGGCCCGCCAGCTCCTGCTGTGCCAAGGGCTGTAGGAAGAGCCAGCTGAAACGCTTCTGCTGA
>XM_006904288.1:1-396 INSL3 [organism=Pteropus alecto] [GeneID=102898374] [region=cds]
ATGGACCCCCGCCCGCTCCCCTGGGCACTGGTGCTGCTGGGCCCGGTCCTGGCACTGGCGTTGGACCACC
AGTCTGCCCCGGAGGCGCCAGAGAAGCTATGTGGCCACCACTTCGTGCGCGCCCTGGTGCGCGTGTGCGG
GGGTCCGCGCTGGTCCCTCGAGGGCGGGCGGCTCGTGGCTGGTAGCAACCGTGAGCTGCTGCAATGGCCG
GAAGGACAACATCTCCTCCATGGGCTGGTGGATGACAGGGACCCCATGGTGGTACTTGCCCCACAGCCCC
TGCTCCAGGCCTCTCAACATCACCACCATCGCAGGGCAGCTGCTGTCAACCCTGCCCGCCACTGCTGCCT
CAGTGGCTGCACCCGGCAGGACCTGCTGACCCTCTGTCCCCACTGA
>XM_023625458.2:36-437 INSL3 [organism=Equus caballus] [GeneID=100146149] [region=cds]
ATGGAACCCCGCGGGTGCACCTGGGCGCTGGCGCTGCTGGGCGCGGGCCTGGCGCTGGCGCTGGCGCAGG
GGGGCGCGGCCGCCCCGGGGGCGCCCGAGAAGCTGTGCGGCCACCACTTCGTGCGGGCGCTGGTGCGGGT
GTGCGGGGGCCCGCGCTGGTCCCCCGAGGACGGGCGGCCCGTGGCTGGCGGCGACCGTGAGCTGCTGCAG
TGGCTGGAAGGACGCCATCTCCGCCACGGGCTGGCGGCCGATGGGGACCCCTTGCTGCTACTCGCCCCAC
AGCTGCTGTCCCAGGCCTCTCGCCACCGCCACCACCGCCGGGCAGCTGCCGCCAACCCTGCCCACCACTG
CTGCCTCAGCGGCTGCACCCGACAGGACCTGCTGACCCTCTGTCCCCATTGA
>XM_034658048.1:314-796 INSL3 [organism=Ailuropoda melanoleuca] [GeneID=100476111] [region=cds]
ATGCTCTGTCCCCATCCAAGGTCCTCAGCTGGGGCGGGCTGGATGCCTATAAGAAGGGGTCCCCTCTGGG
ACCGGCCTCCTGCCACCATGGACCCCCGACCACTCACCTGGGCACTGGTGCTGCTGGGCACGGCTCTGGC
GCTCGCCCTGGGCTCTGCGCCGGCTCCGGAAGCGCGGGAGAAGCTGTGTGGCCACCACTTCGTGCGCGCG
CTGGTGCGGTTGTGCGGGGGCCCGCGCTGGTCCTCCGAAGACGGGCGGCGGGTGGCTGGCGGCGACCGTG
AGCTGCTGCAGTGGCTGGAAGGACGACATCTCCACGGGCTGGTGGCCGAAGGGGACCCCACGCTGGTTCT
CATTCCACAGCCCCTGCCCCAGGCCTCTCGCCATCACCACCGCTGGCGGCGGGCAGCGGCCGCCAACCCT
GCCCACCACTGCTGCCTCAGCGGCTGCTCCCGCCAAGACCTGCTGACCCTGTGTCCTCACTGA
>XM_003413024.3:928-1329 INSL3 [organism=Loxodonta africana] [GeneID=100666183] [region=cds]
ATGGACCCCCGCCCGCTAACCTGGACGCTGGTGCTACTGGGCCCGGTGCTGGCGCCCGCGCTGCGCCCTG
AGCCTGACCCCGAGGCGTCTCCGGAGAAGCTGTGTGGCGCCCACTTCGTGCGCGCGCTGGTGCGAGTATG
CGGGGGCCCGCGCTGGTCCCCTGAGGCCAGGTGGCCTGTGGCCCGTAGCAACGGTGAGCTGCTGAATTGG
CTGGAAGGACAACATCTCTCCCACGGACTGGTGGCCAACAAGGACCTCGAGCTCGTGCCCGGCCCACAGC
CCCTGCACCCGGTCTCTCGCCATCACCACCGGCGCCGCAGGGCCGCTGCCAACAACCCTGCCCAACGTTG
CTGCCTGAGCGGCTGCACCCACCAAAACCTGCTGACCCTCTGCCCCCACTGA
>XM_063227965.1:72-455 Insl3 [organism=Cavia porcellus] [GeneID=100713622] [region=cds]
ATGGAGCCGTCTGCGATGCCGCTATTGCTGCTTCTGCTGCTGCTCCCCGCGCAGAAGGCGCAGGGGTCAC
CACGCGCTCCTGAGACGCGCGACCAGCTCTGCGGCCGCCACCTCCTGCGCGCGCTGGTGCGCGTGTGCGG
GGGCCCGCGCTGGTCCCGCGAGGCTGCAGAGCCCGCGACCGGAGGCGAGCGTGAACACCTGCGACATCTC
CCCTGGCTGGTGGCAGACGGGGACCCTGCGCTGGGCCCTGACCTGCAGCTGCTGTCCCCGACTTTGCAGC
AGGATCGTCGCAGCCGCCGGGAGGCACAGGCCCCCAGCCCCGCGCAGCACTGCTGCCTCTCCGGCTGCTC
CCACCAAGACCTGCTGAGCCTCTGTCCCCGCTGA
>XM_019819501.3:29-511 INSL3 [organism=Felis catus] [GeneID=101084860] [transcript=X1] [region=cds]
ATGGACCCCCGCCGCCCACTCACCTGGGCACTGGTGCTGCTGGGCACCGGTCTGGCGCTCGCGCTGGGCC
CCGCGCCTGCTCCGGAAGCCCCAGAGAAGCTGTGCGGCCACCACTTGGTGCGCGCGCTGGTGCGGGTGTG
CGGGGGCCCGCGCTGGTCCTCCGAAGACGGGCGGCGAGTGGCTGGCGGGGACCGTGGCTCGTGGAAACGT
GCACAACCGGGGACCCCTGAGCGCGGCTCGAGAGTGCGCACACCTGGATGGGGGATTATGTCCGTGCTCG
GTGAGCTGCTGCAGTGGCTGGAAGGACGACATCTCCACGGGCTGGTGGCCGATGGGGACCCCACGCTGGT
TGTGGTGCCACAGCCCCTGCCCCAGGCCTCTCGCCGTCACCGCCCCGGCCGGGCAGCCGCCGCCAACCCT
GCACATTTCTGCTGCCTCAGTGGCTGCACCCGGCAGCACCTGTTGACCCTGTGTCCTCACTGA
>XM_004332144.4:1-402 INSL3 [organism=Tursiops truncatus] [GeneID=101318046] [region=cds]
ATGGACCCCCGTCGGCTCACCTGGGCGCTGGTGCTGCTGGGCCCGGCCTTGGCGCTCGCCCTAGGCCCTG
CCCTCGCCCAGGAATCACCCGAGAAGCTGTGCGGCCACCACATCGTGCGCGCGCTGGTGCGGCTGTGCGG
GGGCCCGCGCTGGTCCTCCGAGGATGGGCGACCTGTGGCCGGCGGCGACCGTGAGCTGCTACAGTGGCTG
GAAGGACAACATCTCCTCCATGGGCTGATGGCTAGTGAGGACCCCGTGCTGGTACTCGCCCCACAGCCCC
TGCCCCAGGCCTCTCGCCATCACCACCACCGCCGCCACCGGGCAGCTGCCACCAACCCTGTCCGTCACTG
CTGCCTCAGTGGCTGCACCCGGCAAGACCTGCTGACCCTCTGTCCCCACTGA
>XM_055124600.1:1-354 INSL3 [organism=Sorex araneus] [GeneID=101553720] [region=cds]
ATGGCCCCCCGCGCGCTGCCCTGGGCGCTGACGCTGCTGGGCGCCGCCCTGGCCCTGGGCCCCGCGCCCG
GCCCGGAGGCGCCGGAGAGGCTCTGCGGCCACCGCTTGGTGCGGGCTCTGGTGCGCGCGTGCGGGGGTCC
GCGCTGGTCCCCCGAGGAGGCGCGGTCCGCGGCGGGCGGCGACCGGGAGCTGCTGCAGTGGTTGGAACAG
CGACACCTCCAGGATCTGGTGGCCGACGGGGACATGGTGCTGCCTAGGAGCCGCCGCAGCCGGGCTGCTG
ACCCCAACCCCGCCCAGCACTGCTGCCTCCACGGGTGCGCCCGCCGCAGCCTGCTGGCCCTGTGTCCACG
CTGA
>XM_004688623.1:1-399 INSL3 [organism=Condylura cristata] [GeneID=101635920] [region=cds]
ATGGACCCCCGCGTGCTCACCTGGGCGCTGATACTTGTGGGCCCTGCCCTGGCCCTCGCTCTGCTCCCCA
TACCTGCCCCGGAGGCTCCAGAGAAGCTGTGTGGCCATCACTTCGTGCGTGCTCTGGTGCGCTTGTGCGG
TGGCCCGCGCTGGTCCTCTGAGGATCGGCGGCCTGTGGCTGGAGGTGACCGTGAGCTACTTCAGTGGCTG
GAAGGACAACATCTCCTCCGTGGGCTGGCCGCTGATGGAGCACCTGCACTGATTCCTGCTCCCCCGCCCC
CGCCCCAGGCCTCACACCACAGTCTTAGCCGCCGGCAGGTAGTTACCAGCAACCCTGCCCACCAGTGCTG
CCTCCGTGGCTGCACCCGGCAGAAGCTACTGTCTCTCTGTCCCCACTGA
>XM_004873324.3:33-383 Insl3 [organism=Heterocephalus glaber] [GeneID=101715115] [region=cds]
ATGGAGCTGCGCGCGCTGGTGCTGCTGCTGTTGCTGCTGCTGCTTCCCACGCAGGCGCCGGCCCAGGGGT
CCCCGCGCGCTCCCGAGGCGCGCGACCGGCTTTGCGGCCGCCACCTCCTGCGCGCGCTGGTGCGCGTGTG
CGGGGGCCCGCGCTGGTCCCGCGAGACAAGCGATCCAGCCACTGGCAGCGACCGTGAACATCTGCGACAA
CTTCCCTGGCCGGCGGCTGGTGGGGACACTGCACTGGTCGCTGACCGGCAGCCTCTGTCCCCGAAGGCCA
CCAACCTCGTGTACCACTGCTGCCTCACCGGCTGCACCCACGAAGACCTGCTGAGCCTCTGTCCCCACTG
A
>XM_004760991.3:23-415 INSL3 [organism=Mustela putorius furo] [GeneID=101687831] [region=cds]
ATGGAGTCCCGCCCACTCACCTGGGCTCTGGTGCTGCTGGGCACCGCTCTGGCGCTGGCGCTGGGCACTG
CGCCCGCTCCGGAAGCGCGGGAGAAGCTGTGCGGCCACCACTTCGTGCGCGCGCTGGTGCGGCTGTGCGG
GGGCCCGCGCTGGTCCTCCGAAGACGGGCGGCGGGTGGCTGGCGGCGAGCGTGAGCTGCTTCAGTGGCTG
GAAGGACAACATCTCCACAGGCTGGTGGCCGAAGGGGACCCCATGCTGGTTCTCATGCCACAGCCCCTGC
CCCAGGGCTCTCGCCATCACCACCGCAGGCGGGCAGCCGCCACCAACCCTGCCCACCACTGCTGCCTCAG
TGGCTGCACCCGGGGGGACCTGCTGACCCTGTGTCCGCACTGA
>XM_006147126.3:13-408 INSL3 [organism=Tupaia chinensis] [GeneID=102483466] [region=cds]
ATGCTTTTCCCACCTGCAGCCATGAACCTCCGCGTGCCCGCCTGCACCCTGGCTCTGCTGGCCCCGGCCC
TGGTGTGGTCGCTGAGCCCCACGCTCACCCCCGAGGCTCCAGAGCAGCTCTGCGGACACTACTTCGTCCG
TGCGCTGGTGCGCGCGTGCGGCGGCCCCCGCTGGGCCCCCGAGGGCCGGCACGTGGCTGGCGGCGACCGC
CAGCTGCTGCAGTGGCTGGGGAGACGCCACCTCCTCCAAGGGCTGGTGTCGGATGGAGACGCCCAGCCCC
TGCCCCAGGTCGCTCAGCGTCATCGCCACCACCGGGCGGCGCCCGCCAACCCCGCTCGTCGCTGCTGCCT
CTTCGGCTGCACCCAGCGAGACCTGCGGGCCATCTGTCCCCACTGA
>XM_032465287.1:45-443 INSL3 [organism=Camelus ferus] [GeneID=102503622] [region=cds]
ATGGACCCCTGCCGGCTCTCCTGGGCGCTGGTGCTGCTGGGCCCGGCCCTGGCGCTTGCCCTGGGCCCTG
CGCCCGCCCAGGAGGCCCCCGAGAAGCTGTGCGGCCACCACTTCGTGCGCGCGCTGGTGCGGCTGTGCGG
GGGCCCGCGCTGGTCCCCCGAGGACGGGCAACCTGTGGCTGGTGGCGACCGTGAGCTGCTACGGTGGTTG
GAAGGAAAACATCTCCTCCATGGGCTGGTGGCCAACGGGGACCCCATGCTGATACTCGCCTCACCGCCCC
TGCCCCAGGCCTCTCACCATCACCACCACCGCCGCCAGGCAGCTGCCACCAACCCTGCCCGCCACTGCTG
CCTCAGTGGCTGCACCCGGCAAGACCTGCTGGCCCTCTGTCCCCACTGA
>XM_006749574.2:16-408 INSL3 [organism=Leptonychotes weddellii] [GeneID=102726676] [region=cds]
ATGGACCCCCGCCCACTCACCTGGGCCCTGGTGCTGCTGGGCCCGGCTCTGGCGCTCGTTCTGGGCTCGG
CGCCCGCTCCGGAAGCGCGGGAGAAGCTGTGTGGCCACCACTTCGTGCGCGCGCTGGTGCGGTTGTGCGG
GGGCCCGCGCTGGTCCTCCGAAGACGGGCGGCGGGTGGCTGGCGGCGACCGTGAGCTGCTGCAGTGGCTG
GAAGGACGACATCTCCATGGGCTGGTGGCTGAAGGGGACCCCATGCTGGTTCTCATTCCACAGCCCCTGC
CCCAGGCCTCTCTCCATCACCACCGCCGGCGGGCGGCGGCCACCAACCCTGCCCACCACTGCTGCCTCAG
CGGCTGCACCCAGCAGGACCTGCTGACCCTGTGTCCTCACTGA
>XM_006772397.2:1400-1891 INSL3 [organism=Myotis davidii] [GeneID=102766279] [region=cds]
ATGCCTCCCCCTCCTCCAAGGCCCCCAGCTGGGCCGGCGGGGAGCTATAAGCCGGGTGCCCGCTGGGCTC
AGGCGCTTCCCGCCGCCATGGACCCCCGCCCGCTCCCCTGGGCGCTGGTGCTGCTGAGTTCGGCCCTGGT
CGTGACGCTGGGCCGCGCGCCCACCCCGGAGGGGCCGGAGAAGCTGTGTGGCCACCATTTCGTCCGCGCG
CTGGTGCGCGTGTGTGGGGGCCCGCGCTGGTCCCCCGAGGCCGGGCGGCCAGTGGCTGGCGGAGACCGTG
AGCTGCTGCAATGGCTGGAAGGACGACATCTCCTCCATGGCCTGGTGGCCGAGGACCAAATGCTGGTACT
CGACCCACAGCCCCTGCTCCAGGCCTCTCACCATCACCACCACCACCACCACCATCGCCGGGCAACTGCC
ACCAACCCTGCCCGCCACTGCTGCCTTAGCGGCTGCACCTGGCAAGACCTACTGACCCTCTGTCCCCACT
GA
>XM_007461029.1:18-419 INSL3 [organism=Lipotes vexillifer] [GeneID=103081243] [region=cds]
ATGGACCCCCGTCGGCTCACCCGGGCGCTGGTGCTGCTGGGCCCGGCCTTGGCGCTCGCCCTAGGCCCTG
CCCTCGCCCAGGAAGCACCCGAGAAGCTGTGCGGCCACCACTTCGTGCGCGCGCTGGTGCGGCTGTGCGG
GGGCCCGCGCTGGTCCCCCGAGGATGGGCGACCTGTGGCTGGCGGCGACCGTGAGCTGCTACAGTGGCTG
GAAGGACAACATCTCCTCCATGGGCTGATGGCCAGTGAGGACCCCGTGCTGGTACTTGCCCCACAGCCCC
TGCCCCAGGCCTCTCGCCATCACCACCACCGCCGCCACCGGGCAGCTGCCACCAACCCTGTCCGTCACTG
CTGCCTCAGTGGCTGCACCCGGCAAGACCTGCTGACCCTCTGTCCCCACTGA
>XM_007489659.3:51-449 INSL3 [organism=Monodelphis domestica] [GeneID=103097456] [transcript=X1] [region=cds]
ATGTCCCACCTGCTGCCCCTGCTCCTGCTCCTGCTCGTGCCAGCCGGGGGCTGCTGGAGGGAGGAACCCC
AGAAACTCTGTGCCCACCGCTTCATCCGGGCCCTCGTCCAGGTCTGTGGCGGCCCCCGATGGAGCCCCCC
GGAGGGCCGGCAGGACAGCGCCAGGGATGACCAAGAAATACTCCAGTGGCTCCAGAACAGAGCCTTCCGG
GGACTGGCGCCGGACGGGAGCATGGACGAGAACCTGGATGAGGGGCTGGCCGTGGGTGCCGGGGAACCGG
AGTCTCCCTCGGGCATCCGCAGGGCTCCACGTTGGCGAAGAGCCAACAGCAGCCCAGCCCAGCACTGCTG
CATCAATGGCTGCACCAAACAGGACCTGCTGGCCTTCTGCCCCCATTAA
>XM_007533220.2:1-378 INSL3 [organism=Erinaceus europaeus] [GeneID=103122607] [region=cds]
ATGGCCCCCCACGTGCTCGGCTGGGTGCTGGTGCTGCTGCTCCCTGCACTGGCAGCCCCGGCGGCCCCCC
TGGAGGTGGCGGCACCAGAGAAGCTGTGCGGCCACCACCTGGTGCGGGCGCTCGTCAGGGTCTGCGGGGG
ACCCCGCTGGTCCTGGAAGGAGGACGCCTGGCCTGCGGGGGGCAACGACCGTGAGCTCCTGCAGTGGCTA
CAGGGACATCACCTCCTCCAGGGACTGGTGGCTGACGGGGATCCCAAGATGGCAGCCGTTCTCCACCGTG
ACCGGCGCCGTCGCCGGGAAAGTGTCCCCAACCCCGTCTGGCAGTGCTGTGTGCGGGGCTGCACCCGGGA
GCAGCTCCTGGGCCTGTGTCCCCACTGA
>XM_024767692.1:612-1013 INSL3 [organism=Neophocaena asiaeorientalis asiaeorientalis] [GeneID=112414934] [region=cds]
ATGGACCCCCGTCGGCTCACCTGGGCGCTGGTGCTGCTGGGCCCGGCCTTGGCGCTCGCTCTAGGCCCTG
CCCCCGCCCAGGAAGCACCCGAGAAGCTGTGCGGCCACCACTTCGTGCGCGCGCTGGTGCGGCTGTGCGG
GGGCCCGCGCTGGTCCCCCGAGGATGGGCGACCTGTGGCTGGCGGCGACCGTGAGCTGCTACAGTGGCTG
GAAGGACAACATCTCCTCCATGGGCTGATGGCTAGTGAGGACCCCGTGCTGGTACTCGCCCCACAGGCCC
TGCCCCAGGCCTCTCGCCATCACCACCACCGCCGCCACCGGGCAGCTGCCACCAACCCTGTCCGTCACTG
CTGCCTCAGTGGCTGCACCCGGCAAGACCTACTGACCCTCTGTCCCCACTGA
>XM_036848532.1:1-402 INSL3 [organism=Balaenoptera musculus] [GeneID=118893219] [region=cds]
ATGGACCCCCGTCGGCTCGCCTGGGCGCTGGTGCTGCTGGGCCCGGCCTTGGCGCTCGCCCTAGGCCCTG
CCCCCGCCCAGGAAGCGCCAGAGAAGCTGTGCGGCCACCACTTCGTGCGCGCGCTGGTGCGGCTGTGCGG
GGGCCCGCGCTGGTCCCCCGAGGATGGGCGACCTGTGGCTGGCGGCGACCGTGAGCTGCTACAGTGGCTG
GAAGGACGACATCTCCTCCATGGGCTGATGGCCAGTGGGGACCCCATGCTGGTACTCGCCCCACAGCCCC
TGCCCCAGGCCTCTCGCCATCACCACCACCGCCACCGCCGGGCAGCTGCCACCAACCCTGTCCGTCACTG
CTGCCTCAGTGGCTGCACCCGGCAAGACCTGCTGACCCTCTGTCCCCACTGA
>NM_001024738.1:1-396 INSL3 [organism=Ovis aries] [GeneID=554252] [region=cds]
ATGGACCGTCGTCCGCTCACCTGGGCTCTGGTGCTGCTGGGCCCGGCCCTTGCGATCGCCCTCGGTCCTG
CAGCCGCGCAGGAGGCGCCGGAGAAACTGTGTGGCCACCACTTCGTGCGCGCGCTCGTGCGGCTGTGCGG
CGGCCCGCGCTGGTCTTCCGAGGACGGGCGACCTGCGGCTGGCGGCGACCGTGAGCTCCTACGGTGGCTG
GAAGGACAACATCTCCTCCATGGGCTGATGGCCAGTGGGGACCCCGTGCTGGTACTGGCCCCACAGCCCC
TGCCCCAGGCTTCTCGCCATCACCACCACCGCCGTGCAACTGCCGTCAACCCTGCCCGCCACTGCTGCCT
CAGCGGCTGCACCCGGCAAGACCTGCTGACCCTCTGTCCCCACTGA
>XM_004404618.2:1-438 INSL3 [organism=Odobenus rosmarus divergens] [GeneID=101368840] [region=cds]
ATGCCTATAAGAAGGGGTCCCCGCCGGGGCCGGCCTCCTGCCGCCATGGACCCCCGCCCACTCACCTGGG
CCCTGGTGCTGCTCGGCCCGGCTCTGGCGCTCGTCCTGGGCTCTGCGTCCACTCCGGAAGCGCGGGAGAA
GTTGTGTGGCCACCACTTCGTGCGCGCCCTGGTGCGGCTGTGCGGGGGCCCGCGCTGGTCCTCCGAAGAC
GGGCGGCGGGTGGCTGGCGGCGACCGTGAGCTGCTGCAGTGGCTGGAAGGACGACATCTCCATGGGCTGG
TGGCCGAAGGGGACCCCACGCTGGTTCTCATTCCACAGCCCCTGCCCCAGGCCTCTCGCCATCGCCACCG
CCGGCGGGCAGCGGCCACCAACCCTGCCCACCACTGCTGCCTCAGCGGCTGCACCCGGCAGGACCTGCTG
ACCCTGTGTCCTCACTGA
>XM_011366822.1:1-396 INSL3 [organism=Pteropus vampyrus] [GeneID=105296613] [region=cds]
ATGGACCCCCGCCCGCTCCCCTGGGCACTGGTGCTGCTGGGCCCGGTCCTGGCACTGGCGTTGGACCACC
AGTCTGCCCCGGAGGCGCCAGAGAAGCTATGTGGCCACCACTTCGTGCGCGCCCTGGTGCGCGTGTGCGG
GGGTCCGCGCTGGTCCCTCGAGGGCGGGCGGCTCGTGGCTGGTAGCAACCGTGAGCTGCTGCAATGGCCG
GAAGGACGACATCTCCTCCATGGGCTGGTGGATGACAGGGACCCCATGGTGGCACTTGTCCCACAGCCCC
TGCTCCAGGCCTCTCAACATCACCACCATCGCAGGGCAGCTGCTGTCAACCCTGCCCGCCACTGCTGCCT
CAGTGGCTGCACCCGGCAGGACCTGCTGACCCTCTGTCCCCACTGA
>XM_007945464.1:1-381 INSL3 [organism=Orycteropus afer afer] [GeneID=103200878] [region=cds]
ATGGCGCTGCTGCTGCTACTGCTGGGTCCCTCGCTGGCGCTACGCCCTGCGCCGGATCCCGAGGCGTCAC
GGGAGAAGCTGTGTGGCGCCCACTTCGTGCGCGCGCTGGTGCGAGTGTGCGGTGGCCCGCGCTGGTCCCT
CGAGGCCGGGAAGCCCGCGACCCGCGTTGACCGTGAGATGCTGAAGTGGCTGGAGGGACCACATCTCCTC
CATGGGCTGGCGGCCAACAGGGACCTCATGGTGGCACCTGGCCCACAGCCCTTGCTGCTGTCCTCTCGCC
ATCACCACCAGCACCGGAGGGCCACTGCCAACAACCCTGCCCAGCGGTGCTGCATCAGCGGCTGCACCCA
GCAAAACCTGCTAGCCCTCTGCCCACACTGA
>XM_005409546.2:49-432 Insl3 [organism=Chinchilla lanigera] [GeneID=102015440] [region=cds]
ATGGAGCTGCGCGCGCGGCTGCTGCTTCTGCTGCTGCTACTGCTTCCCGCGCAGGCGCCGGCCCAGGGGT
CTCCGCACGCTCCCGAGGCGCGCCACCAGCTCTGCGGCCGCCACCTCCTGCGCGCGCTGGTGCGCGTGTG
CGGGGGCCCGCGCTGGTCCCGCGAGGCGGGAGAGCCCGCGACCCGCAGCGACCGTGAACGTCTGCGACCT
CTCCCCTGGCCGGCGGCTGACCGGGACCCCGCACCGGGCGCTGACCCGCAGCCCCTGCCCCAGGCTTCGC
GGCAGGATCGGCGCCGCCGTGAGGCAGAGGCCTCCAACCCCGCGCAGCGCTGCTGCCTCGCGGGCTGCAC
CCGCCAGGACCTGCTGAGCCTCTGTCCGCACTGA
>XM_004646897.2:1-330 Insl3 [organism=Octodon degus] [GeneID=101583771] [region=cds]
ATGGAGCCGCGCGCGCTGCTGCTGCTGCTGCTGCTGCTTCCCGCGCAGGCGCAGGCGCTGGCGCAGGGGT
CTCTGCGCGCTGACCGACTTTGCGGCCGCCGCCTCTTGCGCGCGCTGGTGCGCGTGTGCGGGGGCCCGAG
ATGGTCCCGCGAGGGGGAAGAACCTGAACTCCACAGCGACCGGGAACTTCCGGGACCTCTCCCTGATCTG
CAGCCCGTGCCCCAGGCTTTGCGGCGGAATCGGCGTGAGGCGCAGGCCATCAACTCCGCGAAGCGCTGCT
GCCTCACCGGCTGCACCCGCCAGGACCTGCTGAACCTCTGTCCACACTGA
>XM_005370625.1:1-387 Insl3 [organism=Microtus ochrogaster] [GeneID=101982363] [region=cds]
ATGCACACGCTGACGCTGCTGCTGCTGCTGCTGCTCCCGGCTCTGGAGCTCGCGCTGCGAGCCCCGCAGC
CCCAGGAGACGCGAGCCAAACTCTGCGGCCACCACCTGGTGCGCGCACTGGTGCGGGTGTGCGGGAGCCC
GCTCTGGTCCCCCGAAGTTATGCAGCCAGTGGACGCCCGCGACAGGGAGTTGCTACGGTGGCTGGAGCAG
CGGCAGCTCCTGCATGCGCTTGCGGCTGACACGCTGGACCCTGCGCTGGACCCCGGCCCGCAGCTTCCTC
CCCAGGCTCCTCAGCGCCACCGCCGCAGTGCTGCCATGAACCCTGCACACCGCTGCTGTCTCACTGGCTG
CACTCAGCAAGACCTGAGGCGCCTCTGTCCCACCTGA
>XM_004422968.2:12-407 LOC101392932 [organism=Ceratotherium simum simum] [GeneID=101392932] [region=cds]
ATGGACCCCCGCCGGCGCGCCTGGGCGCTGCTGCTGCTGGGCCCGGCCCTGGCGCTTGCGCTGGGGGGCG
CGCCCGCCCCGGAGGCGCCGGAGAAGCTGTGCGGCCACCACTTCGTGCGCGCGCTGGTGCGGGTGTGCGG
GGGCCCGCGCTGGTCCCCCGGGGACAGGCGGCCCGTGGCTGGCGGCGACCGTGAGCTGCTGCAGTGGCTG
GAGGGACGACATCTCCTCCGCGGGCTGCCGGCTGACGGGGACCCCTCGCTGGCACTCGCCCCACCGCCCC
CGTCTCAGGCCTCTCGCCACCGCCACCACCGCCGGGCAGCTGCCACCAACCCTGCCCACCACTGCTGCCT
CAGCGGCTGCACCCGGCAGGACCTGCTGACACTCTGTCCCCACTGA
>XM_023738752.1:286-579 INSL3 [organism=Trichechus manatus latirostris] [GeneID=101352051] [region=cds]
ATGGATCCCATGGATCCTAGCCCGCCGACCTGGGCGCTGGTGCTACTGGTCCCCGTGCTGGCGCTGGCGC
TGGGCCCTGCACCCGACCCCGAGGCGTCACCGGAGAAGCTGTGTGGTGCCCACTTCGTGCGCACGCTGGT
GCGAGTGTGCGGGGGCCCGCGCTGGTCCCCTGAGGCCGGGCAGCCCGCGGCCCGCGGCGACCGTGAGCTG
CTGAAGTGGCTGGAGGGACATCTCCTCCATGGGCTGGTGGCCAACAGGGACCTGTATGGGATCAAATTGA
CAACAGTAACTTGA
>XM_051829968.2:158-538 INSL3 [organism=Oryctolagus cuniculus] [GeneID=127486196] [region=cds]
ATGGACCCCCGCCCGCCGGCCTGGGCGCTGCTGCTGCTGCTGCTGCTGCCGCCGGCCGCGGTGTCGCCGC
TGAGCCCCGCGCCAGCCCCGGGCGCGCCCGAGAGGCTGTGCGGCCACCACTTCGTGCGCGCCCTGGTGCG
CGTGTGCGGGGGCCCGCGCTGGTCCCCCGAGGCGGCCCAGCCCGTGGCTGCCGGCGATCGGGACCTGCTG
CGGTGGCTGGAGGGCCCGCACCTCCTCCACGCGCTGGCAGCGGCCGACGGCGACCCGCAGCCCCCGCCCC
GGGGCTCTCGGCGCCGCCGCGCCGCAGGGGACAACCCCGCGCTCCGGTGCTGCCTCCGCGGCTGCGACCG
CCAGGACCTGGTGTCCCTGTGTCCCCACTGA
>XM_035451315.1:280-786 Insl3 [organism=Cricetulus griseus] [GeneID=118239441] [region=cds]
ATGGCCCCTCCGGTCTCCTTCACAGCCCAAACTGCTTTCGACTCACAGCAATCCTCCTGCCTCAGCTTTC
TCAGTGCTAGAAAGACATGTGGGAACCACCATTACAACAGGAGGGGAACTTGGTTTTCTTTAAAATGTTG
GGAGGTCCTGGCACCTGGGAGAGAGACTTCAGGGTCCCTGGCTGGACACACAGCCCCTGGCCGTGACCCC
AAGCATCGACCTTCTCGGTGCTGCACTCGGTGTTCCCGCCAAGGCCCGTGGGCGGTGCGAGGCAACTATA
AGGGGCATCCTCGCCAGCTGCCTCTGGCCACCATGCGCGCGCTGCTGCTGCTGCTGCTGCTGCTGCTGCT
CCCGACTCTGGAGCTCGCACTGAGATCCCGGCAGTCCCCTGAGGCACGGGACAAGCTCTGTGGACACCAC
CTGGTGCGCGCGCTTGTGAGGGTGTGCGGGGGCCCACGCTGGTCCTCCGAGGCCTCCCAACCCGCGGACG
CCCGTGACAGTGAGTAG
>XM_007195480.1:1-402 INSL3 [organism=Balaenoptera acutorostrata] [GeneID=103012676] [region=cds]
ATGGACCCCCTTCGGCTCACCTGGGCGCTGGTGCTGCTGGGCCCGGCCCTGGCGCTCGCCCTAGGCCCTG
CCCCCGCCCAGGAAGCGCCAGAGAAGCTGTGCGGCCACCACTTCGTGCGCGCGCTGGTGCGGCTGTGCGG
GGGCCCGCGCTGGTCCCCCGAGGATGGGCGACCTGTGGCTGGCGGTGACCGTGAGCTGCTACAGTGGCTG
GAAGGACAACATCTCCTCCATGGGCTGATGGCCAGTGGGGACCCCATGCTGGTACTCGCCCCACAGCCCC
TGCCCCAGGCCTCTCGCCATCACCACCACCGCCACCGCCGGGCAGCTGCCACCAACCCTGTCCGTCACTG
CTGCCTCAGTGGCTGCACCCGGCAAGACCTGCTGACCCTCTGTCCCCACTGA
>XM_022558781.2:55-456 INSL3 [organism=Delphinapterus leucas] [GeneID=111166757] [region=cds]
ATGGGCCCCCGTCGGCTCACCTGGGCGCTGGTGCTCCTGGGCCCGGCCTTGGCGCTCGCTCTAGGCCCTG
CCCCCGCCCAAGAAGCACCCGAGAAGCTGTGCGGCCACCACTTCGTGCGCGCGCTGGTGCGGCTGTGCGG
GGGCCCGCGCTGGTCCCCCGAGGATGGGCGACCTGTGGCTGGCGGCGACCGTGAGCTGCTACAGTGGCTG
GAAGCACAACATCTCCTCCATGGGCTGATGGCTAGTGAGGACCCCGTGCTGGTACTCGCCCCACAGCCCC
TGCCCCAGGCCTCTCGCCATCACCACCACCGCCGCCACCGGGCAGCTGCCACCAACCCTGTCCGTCACTG
CTGCCTCAGTGGCTGCACCCGGCAAGACCTACTGACCCTCTGTCCCCACTGA
>XM_007116900.3:1-402 INSL3 [organism=Physeter macrocephalus] [GeneID=102989761] [region=cds]
ATGGACCCCCGTCGGCTCACCTGGGCGCTGGTGCTGCTGGGCCCGGCCTTGGCTCTCGCCCTAGGCCCGG
CCCCCGCCCAGGAAGCGCCCGAGAAGCTGTGCGGCCACCACTTCGTGCGCGCGCTGGTGCGGCTGTGCGG
GGGCCCGCGCTGGTCCCCCGAGGATGGGCGACCTGTGGCTGGCGGCGACCGTGAGCTGCTACAGGGGCTG
GAAGGACAACATCTCCTCCATGGGCTGATGGCCAGTGGGGACCCCGTGCTGGTACTCGCCTCACAGCCCC
TGCCCCAGGTCTCTCGCCATCACCACCACCGCCGCCGCCGGGCAGCTGCCACCAACCCTGTCCGTCACTG
CTGCCTCAGTGGCTGCACCCGGCAAGACCTGCTGACCCTCTGTCCCCACTGA
>XM_057709834.1:3-407 PREDICTED: Hippopotamus amphibius kiboko insulin like 3 (INSL3), mRNA
ATGGACCCCCGTCGGCTCACCTGGACTCTGGTGCTGCTGGGCCCGGCCCTGGCGCTCGCCCTAGGCCCTG
CCCCCGCCCAGGAGACGCCGGAGAAGCTGTGTGGCCACCACTTCGTGCGCGCGCTGGTGCGGCTGTGCGG
GGGCCCGCGCTGGTCCCCCGAGGAGGGGCGACCTGTGGCTGGCGGCGACCGTGAGCTGCTACGGTGGCTG
GAAGGACAACATTTCCTCCATGGGCTGATGGCCAGTGAGGACCCCGTGCTGGTACTCGCCCCAGAGCCCC
TGCGCCAGGCCTCTGGCCATCACCACCACCACCGCCGCCGCCGGGCAGCTGCCATCAACCCTGCCCGTCA
CTGCTGCCTCAGTGGTTGCACCCGGCAAGACCTGCTGACCCTCTGTCCCCACTGA

>RWJT01004777.1:2700797-2701008 Sousa chinensis isolate SCSF scaffold92, whole genome shotgun sequence
TCAGTGGGGACAGAGGGTCAGCAGGTCTTGCCGGGTGCAGCCACTGAGGCAGCAGTGACGGACAGGGTTG
GTGGCAGCTGCCCGGTGGCGGCGGTGGTGGTGATGGCGAGAGGCCTGGGGCAGGGGCTGTGGGGCGAGTA
CCAGCACGGGGTCCTCACTAGCCATCAGCCCATGGAGGAGATGTTGTCCTTCCAGCCACTGTAGCAGCTC
AC
>RWJT01004777.1:2701825-2702019 Sousa chinensis isolate SCSF scaffold92, whole genome shotgun sequence
CTCACGGTCGCCGCCGGCCACAGGTCGCCCATCCTCGGAGGACCAGCGCGGGCCCCCGCACAGCCGCACC
AGCGCGCGCACGATGTGGTGGCCGCACAGCTTCTCGGGTGATTCCTGGGCAAGGGCAGGGCCTAGGGCGA
GCGCCAAGGCCGGGCCCAGCAGCACCAGCGCCCAGGTGAGCCGACGGGGGTCCAT

>VIFL01000609.1:567787-568335 Nomascus leucogenys isolate Asia 000382F_1043774_qpd, whole genome shotgun sequence
GCTGCTTTGGGTCGTTTATTTACTAAGAGACAGCAAGAAGGGGTGTTACACATGCAGGGAGCGGAGTGTC
TGGGGCTCCTCTGGAGTGAGGACATTTGGCTGTCAGTGTCCAGCATCTGTGAAAGCGGGGATCCTCCAAG
CCAGGGCTAGGGTATGATTTATTCTGCAGTTGACTCCACAGGCTGCAGGTGGCATTGGTCTGGGGTAGAT
AGTGAGCACCCCATCCCAGGAGGTAATCAAAGGCCTGCAGACGCGAGACTTTATGGTGCTGTGTGGCCTC
AGGAGCTCACCAGACCAGACCCTCTGGGCCTCAGGCCACTCTGAGGCTGCACCCAAGGAGGAATCAGTAG
GGACAGAGGGTCAGCAGGTCTTGTTGGGTACAGCCACTGAGGCAGCAGTAGCGTGCAGGGTTGGTGGCAG
CTGCACGGTGGTGGCGGTGATGGTGAGAGGTCTGGGGCAGGGGCTGCAGGCCAGGTCCCAGCGTGGGATT
ACTGTCGGCCACCAGCCCATGGAGCAGATGTCGTCTCTCCAGCCACTGTAGCAACTCAC
>VIFL01000609.1:573599-573801 Nomascus leucogenys isolate Asia 000382F_1043774_qpd, whole genome shotgun sequence
GGTCGCCTCCAGCCGCAGGCCTCCTGGCCTCCATGGACCAGCGGGGGCCCCCGCACACGCGCACCAGCGC
GCGCACGAAGCGGTGGCCGCACAACTTCTCACGCATCTCTGGGGTGGGCGCGGGGCCCAACGCGAACACC
AGGGCAGGGCCCAGCAGCACCAGCGCCCAGGCAGGCAGACGGGGGTCCATGGCAGTGGGTGGC
>VIFL01000609.1:572679-572779 Nomascus leucogenys isolate Asia 000382F_1043774_qpd, whole genome shotgun sequence
ACTCACGTCCCTAATCCCAACACTTTGGAAGGTCAAGGTGGGAGGATTACTTGAGCTCAGGAGTTTGAGA
CCAGCCTGGGAAACAGAGTGAGACTCCCTCT
