# Supplementary material for: Evolutionary relaxation and functional change of INSL3 and RXFP2 may underlie natural cryptorchidism in mammals
Source: EMBO Rep. 2025 Nov 11;26(24):6418–36. doi: 10.1038/s44319-025-00636-w (PMC12714730; doi:10.1038/s44319-025-00636-w)
Supplement: Supplementary file 4 — Source data Fig. 1 [file 44319_2025_636_MOESM4_ESM.zip › Figure1/1A-B/RXFP2Align sequences.fas]

>Hippopotamus_amphibius
CTGACTGAAGGCAATACAATCACTCCTTTGTGCCCAAAAGGATATTTTCCCTGTGGGAACCTGACCCAGTGCTTACCCCGTGCTTTTCACTGTGACGGCGTGGACGACTGCAGGAACGGAGCTGACGAGGAGAACTGTGGAGACACTAGTGGATGGGCGACTATATTTGGCACAGTCCATGGAAATGCTAAGAACGTGGCATTAACACAGGAGTGCTTTTTAAATCAGTACCCACAGCGCTGTGACTGCAAAGAAACCGAGTTGGAATGTATAAATGCTGGCTTGAAGTCTGTGCCAACCATCTCCAGCAATGTGACATTACTGTCTCTTAAGAAAAACAAGATTCACAGTCTTTCAGATAAAGTTTTCATCAAATACACAGAACTTAAAAAGATATTCCTCCAGCATAATTGTATTAGACATATATCCAGGAAAGCATTCTTTGGATTACATAATCTGCAAATATATCTCAACCACAACTGCATTACAACTCTCAGACCTGGAGTATTCAAGGACTTACATCAGCTAAGTTGGCTAATTCTAGATGACAATCCCATAACCAGAATTTCACAGCGGTTGTTTACTGGATTAAATTCCTTGTTTTTCCTGTCTATGGTGAATAACTACTTAGAAGCCCTTCCCAAGCAGATGTGTGCCCAAATGCCTCAACTCAACTGGATGGATTTGGAAGGCAATGAAATAAAATATCTCACAAATTCCACCTTTCTGTCATGCAACTCACTCACAGTGCTGTTTCTGCCTAGAAATCAAATTGATTTTGTTCCAGAGAAGACATTTTCTTCATTAAAAAATTTAGGAGAACTGGACCTGTCTAGCAATATGATAATGGAGCTACCACCCCACATTTTCAAAGACCTGAAGCTTCTACAAAAACTGAATCTGTCGTCCAATCCTCTTTTGTATCTCCACAAGAACCAGTTTGAAAGTCTTAAACAACTTCAGTCTCTAGACCTGGAAAGGATAGAGATTCCAAACATAAACACACGAATGTTTCAACCCATGAAGAATCTTTCTCACATTTATTTCAAAAACTTTCGATACTGCTCCTATGCTCCCCATGTCCGAATATGTATGCCCTTGACTGACGGCATTTCTTCATTTGAGGACCTCTTGGCTAACAGTATCCTCAGAGTGTTTGTCTGGGTTATAGCTCTCATAACCTGCTTTGGAAATCTTTTTGTTATTGGCATGAGATCTTTCATTAAAGCTGAAAACATGACCCACGCTACCTCCATCAAAACCCTTTGTTGTGCGGACTGCCTAATGGGTGTTTATTTGTTCTTCATTGGCTATTTTGATCTAAAATACCGCGGGCAGTATCAGAAGTATGCGTTGCTGTGGATGGAGAGCTTACAGTGCCGCCTCCTGGGCTTCCTGGCCATGCTGTCCACTGAGGTCTCTGTCTTGTTGCTGACGTATTTGACTTTGGAGAAGTTCCTGGCCGTTGTCTTTCCCTTCAGTAACCTTCGTCCTGGAAAATGGCAGTCCTCGGTCATCCTCATTTGCATCTGGATTGTGGGATTTTTAATAGCTGTGATTCCATTTTGCAAGGAGGATTATTTTGGAAACTTTTATGGAAAAAATGGAGTATGTTTCCCACTTTATTATGACCAAGCAGAAGATCTTGGAAGCAAAGGGTATTCTCTTGGAATTTTCCTAGGTGTGAACTTGCTGGCTTTTCTCACCATTGTGTTTTCCTATACTATAATGTTCTGTTCCATTCAAAAAACTGCCTTGCAGACTTCAGAAGTGAGGAGTAGCAGTGGAAGAGAGGTGGCTGTTGCGAACCGTTTCTTTTTTATAGTGTTCTCTGATGCCATCTGCTGGATTCCTGTGTTTGTAATTAAAATTCTTTCCCTCTTCCGGGTGGAAATACCAGGAACAATCACTTCCTGGGTCGTCATTTTTTTCCTCCCGAACAGTGCCTTGAACCCAATCCTCTACACTCTCACAACCAACTTTTTCAAGGACAAGTTGAAACAGCTGCTGCACAAACATCGGAGGAAATCGATTTTCAAAACTAAAAAAAGTTTGTCTATATCCATCGTGTGGGCAGATGACTCCTCTTCACTGAAACTTGGGGTTTTGAACAAAATAAACCTCGAGGAGAACATAGTGAAACCAATTTCC
>Monodelphis_domestica
CTAACCCAAGACAGCTCAGTTAGTCCTTCATGCCAAAAGGGATTTTTTCCTTGTGGAAACCTTACAAAATGCTTGCCTCGGGCTTTTCATTGTGATGGTGTGAATGACTGTGGAAATGGAGCTGATGAAGAAAACTGTGGAGACAATAGCGGATGGGCCAGTATCTTTGACACAATTCATGGAAATCCTAACAATATGGATTTATCACAGGAATGCTATTTACAGCAATATCCACAATGTTGTGCCTGCAAAGAGACTGAACTAGAATGTATTAATGTAAATTTAAAATCTGTGCCACTAGTTTCCAGCAATGTAACCTTATTGTCTCTTAAGAAAAATAAAATACATATTCTTCCAGATGAAGTTTTTACCCAATACACAGAAGTGAAAAAGATATTCCTACAGTATAACTGTATTAAATATATATCCAGGAAAGCTTTTATTGGATTGCACAAACTTCAAATGTATCTCAGTCACAATTGTATTACCAGTCTCAGACCTGGAGTATTTAAAGATTTACATGAGTTATCATGGCTAATTTTAGATGACAACCCAATAACCAGAATTTCACAGCAATTATTTACTGGATTAAATTCTTTGTTTTTCTTGTCTATGATCAACAATCACTTGGAAGCCCTCCCCAAAGAGATGTGCAAACACATGCCTCATCTTAATTGGGTGGATTTGGAAGGCAATCAGATTAAGTCCCTAATGAATTCCACCTTTCTGGCTTGTGATGAGCTCACAGTGCTGTTTCTTCCTAGAAATCAAATTGATTTTGTTCCAGACAAGACCTTTTCCTCATTAAAAAATTTAGGAGAATTGGATTTGTCTAACAACATGATCATGGACTTACCCCACCATATTTTTAAAGACCTAAAACATCTACAAAAATTGAATCTCTCCTACAATCCACTACCTTACCTTGATGAAGACCACTTTAAAAGTCTGAAATACCTTCAATCTCTGGACCTGGAAAAGATAGAGATTCCAAATATAAACACAAGAATGTTTCAACACATGAGGAACCTTTCTTACATTTATTTCAAAAATTTTCGGTATTGCTCCTATGCTCCCCATGTGAGAATATGTATACCTTTGACGGATGGCATTTCTTCATTTGAGGACCTCTTAGCTAACAACATCTTGAGGATATTTGTTTGGGTTATAGCTTTCATTACGTGCTTTGGGAATCTTTTTGTCATTTGCATGAGAACCTTCATCAGAGCTGAAAACAAGACCCATGCGATGTCCATCAAAATCCTATGCTGTGCTGATTGTCTAATGGGAGTTTACTTGTTTTTCGTTGGATTCTTTGACATAAAATATAGGGGACAATACCAGAAGTATGCTCTGTTGTGGATGGAAAGTTTACAGTGCCGCCTCATGGGGTTTCTAGCCATGTTATCCACCGAGGTCTCTGTCTTGCTACTGACATACTTGACTTTAGAGAAGTATGTAGTCATCGTCTTTCCCTTCAGCAATATTCGTCCAGGAAAACACCAGACATTAATCATCCTTGTCTGCATCTGGATTGCTGGATTCTTAATAGCCATTATTCCATTTTGGAGTGAGGAATTTTTTGGAAACTTCTATGGAAAAAATGGAGTGTGTTTCCCACTCTAT---GACCAAACAGAAGATTTTAGAAGCAAAGGGTATTCTCTTGGCATTTTTCTAGGTGTGAACTTGCTGGCTTTCCTCATCATAGTGTTTTCCTATATCAGCATGTTCTGTTCGATTCAAAAAACAGCCCTGCAGACATCAGACATGAGGATTCCCATTAGAAGGGATGTAGCTTTGGCCAATCGCTTCTTCTTTATCGTGTTCTCTGATGCCATCTGCTGGATTCCTGTGTTTGTAATAAAAACTCTTTCCCTGTTCCAGGTGGAAATACCAGACACAATCACTTCTTGGATTGTAATATTTTTCCTACCAAACAGTGCTCTGAACCCCATCCTCTATACACTCACAACCAGTTTCTTTAAGGACAAATTGAAGCAACTGCTACACAAACATCGGAGAAGGTCAATTTTCAAAAGTGAAAAAAGTTTATCAACTTCCATTGTTTGGACAGATGACTCCTCTTCCCTGAAACTTGGAATGTTAAACAAGATAATTCTAGGGGACAGTGTTACAAAACCAACTTAC
>Ornithorhynchus_anatinus
------------GACTCAGTTGGTTCTGGATGCCGAAAAGGGTATTTTCCATGTGGAAACCTCACAACATGCCTACCCCGAGGCTTTCACTGCGATGGTGTGGACGATTGTGGAAATGGGGCTGATGAAGAAAATTGTGGTGACAACAGTGGATGGGCCAATATCTTTGACACGCTTCATGGAAAGCCTAATGACCAGGAATTCACCCAGGAGTGCTTTTTACTCCACTATCCTCAGGGCTGTGACTGCATAGAAACTGAACTGGAATGTGTAGCTAATAATATGAAGTCTGTGCCGTTTGTTTCAAGCAACGTAACACTGTTGTCTCTCAAAAGAAACCAGATCCGCATTCTTCCAGATGAAGTTTTCATCAAGTACAGGGAAGTGAAGAAAATATTCCTACAACATAACTGTATTAGAGCTATTTCCAGAAAAGCATTTTATGGATTGTTCAAGCTTCGGACATACCTCAGCCACAACTGCATCACCAGCCTCAGGCCTGGAGTCTTTAGAGACTTACAGGCATTAACGTGGTTAATTCTGGATGACAATCCAATAACAAGAATTTCCCAGCAGCTGTTTACTGGATTGAAGTCTTTGTTTTTCCTGTCTATGACTAATAACTCCTTAGAAGCCCTTCCCGAGAAGCTGTGTTCCCAAATGCCTCATTTGAACTGGGCGGATTTTGAAGGAAATCAAATTAGATCCCTAACCGACTCCACCTTTCTGGCCTGTGATGCGCTCACTGTGTTGGTTCTGCCTGGAAATCAAATTGATTTTGTTCCAGAGAAGACCTTTTCTGTATTGAAAGGCTTAGGAGAACTAGATCTGTCCAATAACGGGATCTTGGAGCTACCCCACCATGTTTTTAAAGATCTGAAGATTTTACAAAAACTGAATCTGTCGCACAATCCACTGCTGAACGTCTATGAGGATCAGTTTGATGGTCTTAAATATCTTCAGTCTCTAGACCTGGAAAACATAGAAATTCCAAATATAAACAAGAGAACCTTTCAACCCTTGAAGAACCTCTCTCATATCTATTTCAAAAACTTCCGATACTGCTCCTACGTGCCCCACGTGCGGATATGTACCCCCTTGACTGATGGCATTTCTTCGTTTGAAGACCTCTTGGCCAACAACATTCTGAGGGTGTTTGTCTGGGTTATAGCTTTCATTACTTGCTTTGGGAATCTTTTTGTCATTGGCATGAGGTCATTTATTCGAGCAGAAAATAAGACCCATGCTATGTCCATCAAAATCTTGTGTTGTGCCGACTGCCTAATGGGAGTCTATCTGTTCTTTGTTGGATTTTTTGATATAAAATACCGAGGGCAGTACAAGAAGTATGCTCTGCTGTGGATGGAAAGTTTGCAGTGTCGTCTCATGGGGCTGTTAGCAATGCTATCCACCGAAGTCTCTGTCCTACTGCTGACGTACCTGACTTTAGAGAAATACTTGGTGATTGTCTTTCCTTTCAACAACATCCGCCCAGGAAAGCGCCAGACCTTGGTCATCCTTGTCTGCATCTGGATCGTTGGATTCCTAATAGCGATAATTCCCTTTTGGAATGAGGATTTTTTTGGAAACTATTATGGAAAGAATGGTGTGTGCTTCCCACTTTATTGTGACCAAACAGAAGAAATCGGAGGCAAGGGGTATTCACTTGGGATATTTCTAGGTGTGAACCTGTTGGCTTTCATCATCATCGTATTTTCCTACATCAGCATGTTTTGTTCCATCAAGAAAACAGCCCTGCAGACGTCAGAAGTGAGGAGACACATTCACCGGGACGTGGCGGTGGCCAACCGGTTCTTTTTCATTGTGTTCTCCGATTCCATCTGCTGGATCCCGGTCTTCGGGGTCAAGATTCTCTCTCTCTTCCGGGTGGAGATTCCAGGCACGATCACTTCCTGGATCGTGATCTTCGTTCTGCCTAACAGTGCACTGAACCCAATCCTCTACACGCTCACAACCAGTTTCTTTAAGGACAAGCTGAACCAGCTTCTCCGTCAGCATCGACGGAGGACGGTGTCCAGAGGGGAAAAAAGCTTGTCAACCTCCGTTGCGTGGACAGATGATTCCTCTTTGCTGAAGCTTGGGTTTTTGAGCAAAATGACGCTTGGGGATAGCAGGATGAAGTCGAGTCAC
>Capra_hircus
CTGACTGAAGGCAGTACAATCACTCCTTTGTGCCCCAAAGGATATTTTCCCTGTGGGAATCTCTCCCAGTGTTTACCTCGTGCTTTTCACTGTGACGGCGTGGAGGACTGTGGGAACGGAGCTGATGAGGAGAACTGTGGAGACACTAGTGGATGGGCGACTATATTTGGCACAGTCCATGGAAATGCTAATAATGTGGCATTAACACAGGAGTGCTTTTTAGATCAGTACCCACAACGTTGTATGTGCAAAGGAACTGAGTTGGAATGTGTAAATGCTGGCTTGAAGTCTGTGCCAATGGTTTCTAGCAATGTGACGTTACTGTCTCTCAAGAAAAACAATATTCACAGTCTTTCAGATAAAGTTTTCATCAAATACAAAGAACTTAAAAAGATATTCCTCCAGAGTAACTGTATTACATATATATCCAGGAAAGCATTCTTTGGATTACATAATCTGCAAATATATCTCAACCACAACTGCATTACAACTCTCAGACCTGGAGTCTTCAAAGACTTACATCAGCTGACTTGGCTAATTCTAGATGACAATCCCATAAGCAGAATTTCACAGCGGTTGTTTACTGGATTAAATTCCTTGTTTTTCTTGTCCATGGTGAACAACAACTTACAAGTCCTTCCCAAGCAGATGTGCGCCCAAATGCCTCAGCTCAACTGGATGGATTTGGAAGGCAATGGGATAAAATTCCTCACGAATTCCACCTTTCTGTCGTGCAGTTCTCTCACAGTGCTGTTTCTGCCTAGAAATCAAATTGGTTTTGTTCCAGAGAAGACATTTTCTTCATTAAAAAATTTAGGAGAACTGGACCTGTCGAGCAATATGATATCGGAGCTACCACCCCACATTTTCAAAGACCTGAAGTGTCTACAGAAACTGAATCTGTCGTCCAATCCTCTTTTGTATCTCCACAAGAGCCAGTTTGGAAGTCTTAAACAACTTCAGTCTTTAGACCTGGAAAGGATAGAGATTCCGAATATAAACACACGGATGTTTCAACCCATGAGGAATCTTTCCTACATTTATTTCAAAAACTTTCGATACTGCTCCTATGCTCCCCATGTCCGAATATGTATGCCCTTGACTGACGGCATTTCTTCATTTGAGGACCTCTTGGCTAACAATATCCTCAGAGTATTTGTCTGGGTTATAGCTTTCATAACCTGCTTTGGAAATCTTTTTGTCATCGGCATGAGATCTTTCATTAAAGCTGAAAACACGACTCACGCTACGTCCATCAAAATCCTTTGCTGTGCGGACTGCCTGATGGGTGTGTATTTGTTCTTCATCGGCCTTTGTGATCTAAAGTACCGTGGGCAGTATCAGAAGTACGCGCTGCTGTGGATGGAGAGCTTGCAGTGCCGCCTCCTGGGCTTCCTGGCCATGCTGTCCACTGAGGTCTCTGTCCTCTTGCTCACATACTTGACCCTGGAGAAGTTCCTGGCCGTTGTCTTTCCCTTCAGTAACATTCGTCCTGGAAAATGGCAGACCCTGGCCATCCTCATCTGCATCTGGATTGTGGGGTTCTTAATAGCTGTGACCCCATTGTGGAAAGAGGATTATTTTGGAAACTTTTATGGAAAAAATGGAGTATGTTTCCCACTTTATTATGACCAAACAGAAGATATTGGAAGCAAAGGGTATTCTCTTGGAATTTTCCTAGGTGTGAATTTGCTGGCTTTCCTCATCATTGTGTTTTCCTATACTGTCATGTTCTGTTCCATTCAAAAAACTGCCCTGCAGACTTCAGAAGTGAGGAGTCACATGGGAAGAGAGGTGGCTGTTGCAAACCGTTTCTTTTTTATAGTGGTCTCTGAGGCCATCTGCTGGATTCCTGTATTTGTAATTAAAATTCTTTCCCTCTCCCGGGTGGAAATACCAGGCACAATCACCTCCTGGGTCGTCATTTTTTTCCTTCCAAACAGTGCCTTGAACCCAATCCTCTACACTCTCACAACCAGCTTTTTCAAGGACAAGTTGAAACAGCTGCTGCACAAACATCGGAGAAAATCCATTTTCAAAACTAAGAAAAGTGTGTCTACTTCCATCGTGTGGGGGGATGACTCCTCTGCACTTAAACTTGGGGCTTTGAACAAAATAAACCTCGAGGACAATATAGTGAAACCAGTTTCC
>Ovis_aries
CTGACTGAAGGCAGTACAATCACTCCTTTGTGCCCAAAAGGATATTTTCCCTGTGGGAATCTCTCCCAGTGTTTACCTCGTGCTTTTCACTGTGACGGCGTGGAGGACTGTGGGAACGGAGCTGATGAGGAGAACTGTGGAGACACTAGTGGATGGGCGACTATATTTGGCACAGTCCATGGAAATGCTAATAATGTGGCATTAACACAGGAGTGCTTTTTAGATCAGTACCCACAACGCTGTGTGTGCAAAGGAACTGAGTTGGAATGTGTAAATGCTGGCTTGAAGTCTGTGCCAACGGTTTCTAGCAATGTGACGTTACTGTCTCTCAAGAAAAACAATATTCACAGTCTTTCAGATAAAATTTTCATCAAGTACAAAGAACTTAAAAAGATATTCCTCCAGAGTAACTGTATTACATATATATCCAGGAAAGCATTCTTTGGATTACATAATCTGCAAATATATCTCAACCACAACTGCATTACAACTCTCAGACCTGGAGTCTTCAAAGACTTACATCAGCTGACTTGGCTAATTCTAGATGACAATCCCATAAGCAGAATTTCACAGCGGTTGTTTACTGGATTAAATTCCTTGTTTTTCTTGTCCATGGTGAACAACAACTTACAAGTCCTTCCCAAGCAGATGTGCGCTCAAATGCCTCAGCTCAACTGGATGGATTTGGAAGGCAACGGGATAAAATTCCTCACGAATTCCACCTTTCTGTCGTGCAGTTCTCTCACAGTGCTGTTTCTGCCTAGAAATCAAATTGGTTTTGTTCCAGAGAAGACATTTTCTTCATTAAAAAATTTAGGAGAACTGGACCTGTCGAGCAATATGATATCGGAGCTACCACCCCACATTTTCAAAGACCTGAAGTGTCTACAGAAACTGAATCTGTCGTCCAATCCTCTTTTGTATCTCCACAAGAGCCAGTTTGGAAGTCTTAAACAACTTCAGTCTTTAGACCTGGAAAGGATAGAGATTCCAAATATAAACACACGGATGTTTCAACCCATGAGGAATCTTTCCTACATTTATTTCAAAAACTTTCGATACTGCTCCTATGCTCCCCATGTCCGAATATGTATGCCCTTGACTGACGGCATTTCTTCATTTGAGGACCTCTTGGCTAACAATATCCTCAGAGTATTTGTCTGGGTTATAGCTTTCATAACCTGCTTTGGAAATCTTTTTGTCATCGGCATGAGATCTTTCATTAAAGCTGAAAACACGACTCACGCTACGTCCATCAAAATCCTTTGCTGTGCGGACTGCCTGATGGGTGTGTATTTGTTCTTCATCGGCCTTTGTGATCTAAAGTACCGTGGGCAGTATCAGAAGTACGCGCTGCTGTGGATGGAGAGCTTGCAGTGCCGCCTCCTGGGCTTCCTGGCCATGCTGTCCACTGAGGTCTCTGTCCTCTTGCTCACGTACTTGACCCTGGAGAAGTTCCTGGCCGTTGTCTTTCCCTTCAGTAACATTCGTCCTGGAAAATGGCAGACCCTGTCCGTCCTCATCTGCATCTGGATTGTGGGGTTCTTAATAGCTGTGACCCCATTGTGGAAAGAGGATTATTTTGGAAACTTTTATGGAAAAAATGGAGTATGTTTCCCACTTTATTATGACCAAACAGAAGATATTGGAAGCAAAGGGTATTCTCTTGGAATTTTCCTAGGTGTGAATTTGCTGGCTTTCCTCATCATTGTGTTTTCCTATACTGTCATGTTCTGTTCCATTCAAAAAACTGCCCTGCAGACTTCAGAAGTGAGGAGTCACATGGGAAGAGAGGTGGCTGTTGCAAACCGTTTCTTTTTTATAGTGGTCTCTGAGGCCATCTGCTGGATTCCTGTATTTGTAATTGAAATTCTTTCCCTCTCCCGGGTGGAAATACCAGGCACAATCACCTCCTGGGTCGTCATTCTTTTCCTTCCAAACAGTGCCTTGAACCCAATCCTCTACACTCTCACAACCAGCTTTTTCAAGGACAAGTTGAAACAGCTGCTGCACAAACATCGGAGAAAATCGATTTTCAAAACTAAGAAAAGTGTGTCTACTTCCATCGTGTGGGGGGATGACTCCTCTGCACTTAAACTTGGGGCTTTGAACAAAATAAACCTTGAGGACAATATAGTGAAACCAGTTTCC
>Bos_taurus
CTGACTGAAGGCAGTACAATCACTCCTTTGTGCCCAAAAGGATATTTTCCCTGTGGGAATCTCTCCCAGTGTTTGCCTCGTGCTTTTCACTGTGACGGCGTGGAGGACTGTGGGAACGGAGCTGACGAGGAGAACTGTGGAGACACTAGTGGATGGGCGACTATATTTGGCACAGTCCATGGAAATGCTAATAATGTGGCATTAACACAGGAGTGCTTTTTAGATCAGTACCCACAACGCTGTGTGTGCAAAGGAACTGAGTTGGAATGTGTAAATGCTGGTTTGAAGTCTGTGCCAGTGGTTTCTAGCAATGTGACATTACTGTCTCTTAAGAAAAACAATATTCACAGTCTTTCAGATAAAGTTTTCATCAAATACACAGAACTTAAAAAGATATTCCTCCAGAGGAACTGTATTACATATATATCCAGGAAAGCATTCTTTGGATTACATAACCTGCAAATATATCTCAACCACAACTGCATTACAACTCTCAGACCTGGAGTCTTCAAAGACTTACATCAGCTGACTTGGCTAATTCTAGATGACAATCCCATAAGCAGAATTTCACAGCGGTTGTTTACTGGATTAAATTCCTTGTTTTTCTTGTCCATGGTGAACAACCACTTACAAGTCCTTCCGAAGCAGATGTGCGCCCAAATGCCTCAGCTCAACTGGATGGATTTGGAAGGCAACGGGATAAAATTCCTCACGAATTCCACCTTTCTGTCGTGCAGTTCTCTCACAGTGCTGTTTCTGCCTAGAAATCAAATTGGTTTTGTTCCAGAGAAGACATTTTCTTCATTAAAAAATTTAGGAGAACTGGACCTATCGAGCAATATGATATCGGAGCTACCACCCCACATTTTCAAAGACCTGAAGTGTCTACAGAAACTGAATCTGTCGTCCAATCCTCTTTTGTATCTCCACAAGAGCCAGTTTGGAAGTCTTAAACAACTTCAGTCTTTAGACCTGGAAAGGATAGAGATTCCGAATATAAACACACGGATGTTTCAACCCATGAAGAATCTTTCCTACATTTATTTCAAAAACTTTCGATACTGCTCCTATGCTCCCCATGTCCGAATATGTATGCCCTTGACTGACGGCATTTCTTCATTTGAGGACCTCTTGGCTAACAATATCCTCAGAGTATTTGTCTGGGTTATAGCTTTCATAACCTGCTTTGGAAATCTTTTTGTCATTGGCATGAGATCTTTCATTAAAGCTGAAAACACGACTCACGCTACGTCCATCAAAATCCTTTGCTGTGCGGACTGCCTGATGGGTGTGTATCTGTTCTTCATTGGCCTTTGCGATCTAAAGTACCGAGGGCAGTATCAGAAGTACGCGCTGCTGTGGATGGAGAGCTTGCAGTGCCGCCTCCTGGGCTTCCTGGCCATGCTGTCCACTGAGGTCTCTGTCCTCTTGCTCACATACTTGACCCTGGAGAAGTTCCTGGCCGTTGTCTTTCCCTTCAGTAACATTCGTCCTGGAAAATGGCAGACCCTGGCCGTCCTCATCTGCATCTGGATTGTGGGGTTCTTAATAGCTGTGACTCCATTGTGGAAAGAGGATTATTTTGGAAACTTTTATGGAAAAAATGGAGTATGTTTCCCACTTTATTATGACCAAACAGAAGATATTGGAAGCAAAGGGTATTCTCTTGGAATTTTCCTAGGTGTGAACTTGCTGGCTTTCCTCATTATTGTGTTTTCCTATACTGTCATGTTCTGTTCCATTCAAAAAACTGCCCTGCAGACCTCAGATGAGAGGAGTCACATGGGAAGAGAGGTGGCTGTCGCGAACCGTTTCTTTTTTATAGTGTTCTCTGAAGCCATCTGCTGGATTCCTGTATTTGTAATTAAAATCCTTTCCCTCTCCCGGGTGGAAATACCAGACACAATCACCTCCTGGGTCGTCATTTTTTTCCTTCCAAACAGTGCCTTGAACCCAATCCTCTACACTCTCACAACCAGCTTTTTCAAGGACAAGTTGAAACAGCTGCTGCACAAACATCGGAGAAAATCCATTTTCAAAACTAAAAAAAGCGTGTCTACTTCCATCATGTGGGCGGATGACTCCTCCGCACTTAAACCTGGGGCTTTGAGCAAAATAAACCTCGAGGACAATATAGTGAAACCAATTTCC
>Sousa_chinensis
CTGACCGAAGGAAGTACAATCACTCCTTTGTGCCCAAAAGGGTACTTTCCCTGTGGGAACCTGACCCAGTGCTTACCCCGTGCTTTCCACTGTGACGGCGTGGACGACTGCGGGAACGGAGCTGACGAGGAGAACTGTGGAGACACTAGTGGATGGGCGACTCTGTTTGGCACAGTCCATGGAGATGCTAATAATGTGGCATTAACACAGGAGTGCTTTTTAAATCAGTACCCACAACGCTGTGACTGCAAAGGAACTGAGTTGGAATGTATAAATGCTGGCTTGAAGTCTGTGCCAACCGTTTCCAGCAATGTGACATTACTGTCTCTTAAGAAAAACAGTATTCACAGTCTTTCAGATAAAGTTTTCATCAAATACACAGAACTTAAAAAGATATTCCTTCAGCATAATTGTATTAGACATATATCCAGGAAAGCATTCTTTGGATTACATAATCTGCAAATATATCTCAACCACAACTGCATTACAACTCTCAGACCTGGAGTATTCAAAGACTTACATCACCTAACTTGGCTAATTCTAGATGACAATCCCATAACCAGAATTTCACAGCGGTTGTTTACTGGATTAAATTCCTTGTTTTTCCTGTCTATGGTGAATAACTACTTAGAAGCCCTTCCCAAGCAGATGTGTGCCCAAATGCCTCAACTCAACTGGATGGATTTGGAAGGCAATGGAATAAAATACCTTACGAATTCCACCTTTCTGTCGTGCAATTCACTCACAGTGCTGTTTCTGCCTAGAAATCAAATTGATTTTGTTCCAGAGAAGACATTTTCTTCATTAAAAAATTTAGGAGAACTGGACCTGTCTAGCAATATGATAATGGAGCTACCACCCCACATTTTCAAAGACCTGAAGCTTCTTCAAAAACTGAATCTGTCGTCCAATCCTCTTTTGTATCTCCACAAGAACCAGTTTGAAAGTCTTAAACAGCTTCAGTCTCTAGACCTGGAAAGGATAGAGATTCCAAGTATAAACACACAAATGTTTCAGCCCATGAAGAATCTTTCTCACATGTATTTCAAAAACTTTCGATACTGCTCCTATGCTTCCCATGTCCGAATATGTATGCCCTTGACTGACGGCATTTCTTCATTTGAGGACCTCTTGGCTAACAATATCCTCAGAATATTTGTCTGGGTTATAGCTTTCATAACCTGCTTTGGAAATCTTTTTGTCATTGGCATGAGATCTTTCATTAAAGCTGAAAACATGACCCATGCTACGTCCATCAAAATCCTTTGTTGTGCGGACTGCCTGATGGGTGTTTATTTGTTCTTCGTTGGCTTCTTTGATCTAAAATACCGCGGGCAGTATCAGAAGTACGCGTTGCTGTGGATGGAGAGCTTACAGTGCCGCCTCCTGGGCTTCCTGGCCATGCTGTCCACCGAGGTCTCCGTCCTCTTGCTGACGTACTTGACTTTGGAGAAGTTCCTGGCCGTCGTCTTTCCCTTCAGTAACATCCGTCCTGGAAAACGGCAGACCTCGGTCATCCTCATTGGCATCTGGATTGTGGGATTTTTAATAGCTGTGATTCCATTTTGGAAGGAGGATTATTTTGGAAACTTTTATGGAAAAAATGGAGTATGTTTCCCACTTTATTATGACCAAACAGAAGATATTGGAAGCAAAGGGTATTCTCTTGGAATTTTCCTAGGTGTGAATTTGCTGGCTTTTCTCATCATTGTGTTTTCCTATACTATTATGTTCTGTTCCATTCAAAAAACTGCCTTGCAGACTTCAGAAGTGAGGAATAACACTGGAAGAGAGGCGGCCGTCGCAAACCGTTTCTTTTTTATAGTGTTCTCTGATGCCATCTGCTGGATTCCTGTATTTGTAATTAAAATCCTTTCCCTCTTCCGGGTGGAAATACCAGAAACAATCACTTCCTGGGTCGTCATTTTTTTCCTCCC
AAACAGTGCCTTGAACCCAATCCTCTACACTCTCACAACCAGCTTTTTCAAAGACAAGTTGAAACAGCTGCTGCACAAACATCAGAGGAAATCGATTTTCAGAACTAAAAAAAGTTTGTCTACATCCATCGTGTGGGCCGATGACTCGTCTTCAGTGAAACTTGGGGTTTTGAACAAAATAAACCTCGAGGAGAATATAGTGAAACCAGCTTCC
>Tursiops_truncatus
CTGACCGAAGGAAGTACAATCACTCCTTTGTGCCCAAAAGGGTACTTTCCCTGTGGGAACCTGACCCAGTGCTTACCCCGTGCTTTCCACTGTGACGGCGTGGACGACTGCGGGAACGGAGCTGACGAGGAGAACTGTGGAGACACTAGTGGATGGGCGACTCTGTTTGGCACAGTCCATGGAGATGCTAATAATGTGGCATTAACACAGGAGTGCTTTTTAAATCAGTACCCACAACGCTGTGACTGCAAAGGAACTGAGTTGGAATGTATAAATGCTGGCTTGAAGTCTGTGCCAACCGTTTCCAGCAATGTGACATTACTGTCTCTTAAGAAAAACAGTATTCACAGTCTTTCAGATAAAGTTTTCATCAAATACACAGAACTTAAAAAGATATTCCTTCAGCATAATTGTATTAGACATATATCCAGGAAAGCATTCTTTGGATTACATAATCTGCAAATATATCTCAACCACAACTGCATTACAACTCTCAGACCTGGAGTATTCAAAGACTTACATCACCTAACTTGGCTAATTCTAGATGACAATCCCATAACCAGAATTTCACAGCGGTTGTTTACTGGATTAAATTCCTTGTTTTTCCTGTCTATGGTGAATAACTACTTAGAAGCCCTTCCCAAGCAGATGTGTGCCCAAATGCCTCAACTCAACTGGATGGATTTGGAAGGCAATGGAATAAAATACCTTACGAATTCCACCTTTCTGTCGTGCAATTCACTCACAGTGCTGTTTCTGCCTAGAAATCAAATTGATTTTGTTCCAGAGAAGACATTTTCTTCATTAAAAAATTTAGGAGAACTGGACCTGTCTAGCAATATGATAATGGAGCTACCACCCCACATTTTCAAAGACCTGAAGCTTCTTCAAAAACTGAATCTGTCGTCCAATCCTCTTTTGTATCTCCACAAGAACCAGTTTGAAAGTCTTAAACAGCTTCAGTCTCTAGACCTGGGAAGGATAGAGATTCCAAGTATAAACACACAAATGTTTCAGCCCATGAAGAATCTTTCTCACATTTATTTCAAAAACTTTCGATACTGCTCCTATGCTTCCCATGTCCGAATATGTATGCCCTTGACTGACGGCATTTCTTCATTTGAGGACCTCTTGGCTAACAATATCCTCAGAATATTTGTCTGGGTTATAGCTTTCATAACCTGCTTTGGAAATCTTTTTGTCATTGGCATGAGATCTTTCATTAAAGCTGAAAACATGACCCATGCTACGTCCATCAAAATCCTTTGTTGTGCGGACTGCCTGATGGGTGTTTATTTGTTCTTCGTTGGCTTCTTTGATCTAAAATACCGCGGGCAGTATCAGAAGTACGCGTTGCTGTGGATGGAGAGCTTACAGTGCCGCCTCCTGGGCTTCCTGGCCATGCTGTCCACCGAGGTCTCCGTCCTCTTGCTGACGTACTTGACTTTGGAGAAGTTCCTGGCCGTCGTCTTTCCCTTCAGTAACATCCGTCCTGGAAAACGGCAGACCTCGGTCATCCTCATTGGCATCTGGATTGTGGGATTTTTAATAGCTGTGATTCCATTTTGGAAGGAGGATTATTTTGGAAACTTTTATGGAAAAAATGGAGTATGTTTCCCACTTTATTATGACCAAACAGAAGATATTGGAAGCAAAGGGTATTCTCTTGGAATTTTCCTAGGTGTGAATTTGCTGGCTTTTCTCATCATTGTGTTTTCCTATACTATTATGTTCTGTTCCATTCAAAAAACTGCCTTGCAGACTTCAGAAGTGAGGAATAACACTGGAAGAGAGGCGGCCGTCGCAAACCGTTTCTTTTTTATAGTGTTCTCTGATGCCATCTGCTGGATTCCTGTATTTGTAATTAAAATCCTTTCCCTCTTCCGGGTGGAAATACCAGAAACAATCACTTCCTGGGTCGTCATTTTTTTCCTCCCAAACAGTGCCTTGAACCCAATCCTCTACACTCTCACAACCAGCTTTTTCAAAGACAAGTTGAAACAGCTGCTGCACAAACATCAGAGGAAATCGATTTTCAGAACTAAAAAAAGTTTGTCTACATCCATCGTGTGGGCCGATGACTCGTCTTCAGTGAAACTTGGGGTTTTGAACAAAATAAACCTCGAGGAGAATATAGTGAAACCAGCTTCC
>Neophocaena_asiaeorientalis
CTGACCGAAGGAAGTACAATCACTCCTTTGTGCCCAAAAGGGTACTTTCCCTGTGGGAACCTGACCCAGTGCTTACCCCGTGCTTTTCACTGTGACGGCGTGGACGACTGCGGGAACGGAGCTGATGAGGAGAACTGTGGAGACACTAGTGGATGGGCGACTCTGTTTGGCACAGTCCATGGAGATGCTAATAATGTGGCATTAACACAGGAGTGCTTTTTAAATCAGTACCCACAACGCTGTGACTGCAAAGGAACTGAGTTGGAATGTATAAATGCTGGCTTGAAGTCTGTGCCAACCGTTTCCAGCAATGTGACATTACTGTCTCTTAAGAAAAACAGTATTCACAGTCTTTCAGATAAAGTTTTCATCAAATACACAGAACTTAAAAAGATATTCCTTCAGCATAATTGTATTAGACATATATCCAGGAAAGCATTCTTTGGATTACATAATCTGCAAATATATCTCAACCACAACTGCATTACAACTCTCAGACCTGGAGTATTCAAAGACTTACATCACCTAACTTGGCTAATTCTAGATGACAATCCCATAACCAGAATTTCACAGCGGTTGTTTACTGGATTAAATTCCTTGTTTTTCCTGTCTATGGTGAATAACTACTTAGAAGCCCTTCCCAAGCATATGTGTGCCCAAATGCCTCAACTCAACTGGATGGATTTGGAAGGCAATGGAATAAAATACCTTACGAATTCCACCTTTCTGTCGTGCAGTTCACTCACAGTGCTGTTTCTGCCTAGAAATCAAATTGATTTTGTTCCAGAGAAGACATTTTCTTCATTAAAAAATTTAGGAGAACTGGACCTGTCTAGCAATATGATAATGGAGCTACCACCCCACATTTTCAAAGACCTGAAGCTTCTTCAAAAACTGAATCTGTCGTCCAATCCTCTTTTGTATCTCCACAAGAACCAGTTTGAAAGTCTTAAACAGCTTCAGTCTCTAGACCTGGAAAGGATAGAGATTCCAAGTATAAACACACAAATGTTTCAGCCCATGAAGAATCTTTCTCACATTTATTTCAAAAACTTTCGATACTGCTCCTATGCTTCCCATGTCCGAATATGTATGCCCTTGACTGACGGCATTTCTTCATTTGAGGACCTCTTGGCTAACAATATCCTCAGAATATTTGTCTGGGTTATAGCTTTCATAACCTGCTTTGGAAATCTTTTTGTCATTGGCATGAGATCTTTCATTAAAGCTGAAAACATGACCCATGCTACGTCCATCAAAATCCTTTGTTGTGCGGACTGCCTGATGGGTGTTTATTTGTTCTTCGTTGGCTTCTTTGATCTAAAATACCGCGGGCAGTATCAGAAGTACGCGTTGCTGTGGATGGAGAGCTTACAGTGCCGCCTCCTGGGCTTCCTGGCCATGCTGTCCACCGAGGTCTCCGTCCTCTTGCTGACGTACTTGACTTTGGAGAAGTTCCTGGCCGTCGTCTTTCCCTTCAGTAACATCCGTCCTGGAAAATGGCAGACCTCGGTCATCCTCATTGGCATCTGGATTGTGGGATTTTTAATAGCTGTGATTCCATTTTGGAAGGAGGATTATTTTGGAAACTTTTATGGAAAAAATGGAGTATGTTTCCCACTTTATTATGACCAAACAGAAGATATTGGAAGCAAAGGGTATTCTCTTGGAATTTTCCTAGGTGTGAATTCACTGGCTTTTCTCACCATTGTGTTTTCCTATACTATTATGTTCTGTTCCATTCAAAAAACTGCCTTGCAGACTTCAGAAGTGAGGAATAACACTGGAAGAGAGGCGGCTGTCGCAAACCGTTTCTTTTTTATAGTGTTCTCTGATGCCATCTGCTGGATTCCTGTATTTGTAATTACAATCCTTTCCCTCTTCCGGGTGGAAATACCAGAAACAATCACTTCCTGGGTCGTCATTTTTTTCCTCCC
AAACAGTGCCTTGAACCCAATCCTCTACACTCTCACAACCAGCTTTTTCAAAGACAAGTCGAAACAGCTGCTACACAAACATCAGAGGAAATCGATTTTCAGAACCAAAAAAAGTTTGTCTACATCCATCGTGTGGGCCGATGACTCCTCTTCACTGA--------------------------------------------------------
>Delphinapterus_leucas
CTGACCGAAGGAAGTACAATCACTCCTTTGTGCCCAAAAGGGTACTTTCCCTGTGGGAACCTGGCCCAGTGCTTACCCCGTGCTTTTCACTGTGACGGCGCGGACGACTGCGGGAACGGAGCTGATGAGGAGAACTGTGGAGACACTAGTGGATGGGCGACTCTGTTCGGCACAGTCCATGGAGATGCTAATAATGTGGCATTAACACAGGAGTGCTTTTTAAATCAGTACCCACAACGCTGTGACTGCAAAGGAACTGAGTTGGAATGTATAAATGCTGGCTTGAAGTCTGTGCCAACCGTTTCCAGCAATGTGACATTACTGTCTCTTAAGAAAAACAGTATTCACAATCTTTCAGATAAAGTTTTCATCAAATACACAGAACTTAAAAAGATATTCCTTCAGCATAATTGTATTAGACATATATCCAGGAAAGCATTCTTTGGATTACATAATCTGCAAATATATCTCAACCACAACTGCATTACAACTCTCAGACCTGGAGTATTCAAAGACTTACATCACCTAACTTGGCTAATTCTAGATGACAATCCCATAACCAGAATTTCACAGCGGTTGTTTACTGGATTAAATTCCTTGTTTTTCCTGTCTATGGTGAATAACTACTTAGAAGCCCTTCCCAAGCAGATGTGTGCCCAAATGCCTCAACTCAACTGGATGGATTTGGAAGGCAATAGAATAAAATACCTTACGAATTCCACCTTTCTGTCGTGCAATTCACTCACAGTGCTGTTTCTGCCTAGAAATCAAATTGATTTTGTTCCAGAGAAGACATTTTCTTCATTAAAAAATTTAGGAGAACTGGACCTGTCTAGCAATATGATAATGGAGCTACCACCCCACATTTTCAAAGACCTGAAGCTTCTTCAAAAACTGAATCTGTCGTCCAATCCTCTTTTGTATCTCCACAAGAACCAGTTTGAAAGTCTTAAACAGCTTCAGTCTCTAGACCTGGGAAGGATAGAGATTCCAAGTATAAACACAGAAATGTTTCAGCCCATGAAGAATCTTTCTCACATTTATTTCAAAAACTTTCGATACTGCTCCTATGCTTCCCATGTCCGAATATGTATGCCCTTGACTGACGGCATTTCTTCATTTGAGGACCTCTTGGCTAACAATATCCTCAGAATATTTGTCTGGGTTATAGCTTTCATAACCTGCTTTGGAAATCTTTTTGTCATTGGCATGAGATCTTTCATTAAAGCTGAAAACATGACCCATGCTACGTCCATCAAAATCCTTTGTTGTGCGGACTGCCTGATGGGTGTTTATTTGTTCTTCGTTGGCTTCTTTGATCTAAAATACCGTGGGCAGTATCAGAAGTACGCGTTGCTGTGGATGGAGAGCTTACAGTGCCGCCTCCTGGGCTTCCTGGCCATGCTGTCCACCGAGGTCTCCGTCCTCTTGCTGACGTACTTGACTTTGGAGAAGTTCCTGGCCGTCGTCTTTCCCTTCAGTAACATCCGTCCTGGAAAACGGCAGACCTCGGTCATCCTTATTGGCATCTGGATTGTGGGATTTTTAATAGCTGTGATTCCATTTTGGAAGGAGGATTATTTTGGAAACTTTTATGGAAAAAATGGAGTATGTTTCCCACTTTATTATGACCAAACAGAAGATATTGGAAGCAAAGGGTATTCTCTTGGAATTTTCCTAGGTGTGAATTCGCTGGCTTTTCTCATCATTGTGTTTTCCTATACTATTATGTTCTGTTCCATTCAAAGAACTGCCTTGCAGACTTCAGAAGTGAGGAGTAACACTGGAAGAGAGGCGGCCGTCGCAAACCGTTTCTTTTTTATAGTGATCTCTGATGCCATCTGCTGGATTCCTGTATTTGTAATTAAAATCCTTTCCCTCTTCCGGGTGGAAATACCAGAAACAATCACTTCCTGGGTCGTCATTTTTTTCCTCCCAAACAGTGCCTTGAACCCAATCCTCTACACTCTCACAACCAGCTTTTTCAAAGACAAGTTGAAACAGCTGCTACACAAACATCAGAGGAAATCGATTTTCAGAACTAAAAAANNNTTGTCTACATCCATCGTGTGGGCCGATGACTCGTCTTCACTG---------------------------------------------------------
>Lipotes_vexillifer
CTGACCGAAGGAAGTACAATCACTCCTTTGTGCCCAAAAGGATACTTTCCCTGTGGGAACCTGACCCAGTGCTTACCCCGTGCTTTTCACTGTGACGGCGTGGACGACTGCGGGAACGGAGCTGATGAGGAGAACTGTGGAGACACTAGTGGATGGGCGACTCTGTTTGGCACAGTCCATGGAGATGCTAATAATGTGGCATTAACACAGGAGTGCCTTTTAAATGAGTGCCCACAGCGCTGTGACTGCAAAGGAACTGAGTTGGAATGTATAAATGCTGGCTTGACGTCTGTGCCAACCGTTTCCAGCAATGTGACATTACTGTCTCTTAAGAAAAACAGTATTCACAGTCTTTCTGATAAAGTTTTCATCAAATACACAGAACTTAAAAAGATATTCCTTCAGCATAATTGTATTAGACATATATCCAGGAAAGCATTCTTTGGATTACATAATCTGCAAATATATCTCAACCACAACTGCATTACAACTCTCAGACCTGGAGTATTCAAAGACTTACATCATCTAACTTGGCTAATTCTAGACGACAATCCCATAACCAGAATTTCACAGCGGTTGTTTACTGGATTAAATTCCTTGTTTTTCCTGTCTATGGTGAATAACTACTTAGAAGCCCTTCCCGAGCAGATGTGTGCCCAAATGCCTCAACTCAACTGGATGGATTTGGAAGGCAATGGAATAAAATACCTTACGAATTCCACCTTTCTGTCGTGCAATTCACTCACAGTGCTGTTTCTGCCTAGAAATCAAATTGATTTTGTTCCAGAGAAGACATTTACTTCATTAAAAAATTTAGGAGAACTGGACCTGTCTAGCAATATGATGATGGAGCTGCCACCCCACATTTTCAAAGACCTGAACCTTCTTCAAAAACTGAATCTGTCGTCCAATCCTCTTTTGTATCTCCACAAGAACCAGTTTGAAAGTCTTAAACAGCTTCAGTCTCTAGACCTGGAAAGGATAGAGATTCCAAGTATAAACACACAAATGTTTCAGCCCATGAAGAATCTTTCTCACATTTATTTCAAAAACTTTCGATACTGCTCCTATGCTTCCCATGTCCGAATATGTATGCCCTTGACTGACGGCATTTCTTCATTTGAGGACCTCTTGGCTAACAATATCCTCAGAATATTTGTCTGGGTTATAGCTTTCATAACCTGCTTTGGAAATCTTTTTGTCATTGGCATGAGATCTTTCATTAAAGCTGAAAACATGACCCATGCTACGTCCATCAAAATCCTTTGTTGTGCGGACTGCCTGATGGGTGTTTATTTGTTCTTCGTTGGCTTTTTTGATCTAAAATACCGCGGGCAGTATCAGAAGTACGCGTTGCTGTGGATGGAGAGCTTACAGTGCCGCCTCCTGGGCTTCCTGGCCATGCTGTCCACCGAGGTCTCCGTCCTCTTGCTGACGTACTTGACTTTGGAGAAGTTCCTGGCCGTTGTCTTTCCCTTCAGTAACATCCGTCCTGGAAAATGGCAGACCTCGGTCATCCTCATTTGCATCTGGATTGTGGGATTTTTAATAGCTGTGATTCCATTTTGGAAGGAGGATTATTTTGGAAACTTTTATGGGAAAAATGGAGTATGTTTCCCACTTTATTATGACCAAACAGAAGATATTGGAAGCAAAAGGTATTCTCTTGGAATTTTCCTAGGTGTGAATTTGCTGGCTTTTCTCATCATTGTGTTTTCCTATACTATTATGTTCTGTTCCATTCAAAAAACTGCCTTGCAGACTTCAGAAGTGAGGAATAACACTGGAAGAGAGGCGGCCGTCGCAAACCGTTTCTTTTTTATAGTGTTCTCTGATGCCATCTGCTGGATTCCTGTATTTGTAATTAAAATCCTTTCCCTCTTCCGGGTGGAAATACCAGAAACAATCACTTCCTGGGTCGTCGTTTTTTTCCTCCCAAACAGTGCCTTGAACCCAATCATCTACACTCTGACAACCAGCTTTTTCAAAGACAAGTTGAAACAGCTGCTGCACAAACATCAGAGGAAATCGATTTTCAGAACTNNNAAGNNNTTGTCTACATCCATCGTGTGGGCCGATGACTCCTCTTCACTGGAACTTGGGGTTTTGAACAAAATAAACCTCGAGGAGAATATAGTGAAACCAGTTTCC
>Physeter_catodon
CTGACCGAAGGAAGTACAATCACTCCTTTGTGCCCCAAAGGATATTTTCCCTGTGGGAACCTGACCCAGTGCTTACCCCGTGCTTTTCACTGTGACGGCATGGACGACTGCGGGAACGGAGCTGACGAGGGGAACTGCGGAGACACTAGTGGATGGGCGACTCTGTTTGGCACAGTCCATGGAGATGCTAATAACGTGGCGTTAACACAGGAGTGCTTTTTAAATCAGTACCCACAACGCTGTGACTGCAAAGAAACTGAGTTGGAATGTATAAATGCTGGCTTGAAGTCTGTGCCAGCCGTTTCCAGCAATGTGACATTACTGTCTCTTAAGAAAAACAATATTCACAGTCTTTCAGATAAAGTTTTCATCAAATACACAGAACTTAAAAAGATATTCCTTCAGCATAATTGTATTAGACATATATCCAGGAAAGCATTCTTTGGATTACATAATCTGCAAATATATCTCAACCACAACTGCATTACAACTCTCAGACCTGGAGTATTCAAAGACTTACATCATCTAACTTGGCTAATTCTAGATGACAATCCCATAACCAGAATTTCACGGCGGTTGTTTACTGGATTAAATTCCTTGTTTTTCCTGTCTATGGTGAATAACTACTTAGAAGCCCTTCCCAAGCAGATGTGTGCCCAAATGCCTCAACTCAACTGGATGGATTTGGAAGGCAATGGAATAAAATACCTTACGAATTCCACCTTTCTGTCGTGCAGTTCACTCACAGTGCTGTTTCTGCCTAGAAATCAAATTGATTTTGTTCCAGAGAAGACATTTTCTTCATTAAAAAATTTAGGAGAACTGGACCTGTCTAGCAATATGATAATGGAGCTACCACCCCACATTTTCAAAGACCTGAAGCTTCTTCAGAAACTGAATCTGTCGTCCAATCCTCTTTTGTATCTCCACGAGAACCAGTTTGAAAGTCTTAAACAACTTCAGTCTCTAGACCTGGAAAGGATAGAGATTCCAAGTATAAACACACAAATGTTTCAGCCCATGAAGAATCTTTCTCACATTTATTTCAAAAACTTTCGATACTGCTCCTATGCTTCCCATGTACGAATATGTATGCCCTTGACTGACGGCATTTCTTCATTTGAGGACCTCTTGGCTAACAATATCCTCAGAATATTTGTCTGGGTTATAGCTTTCATAACCTGCTTTGGAAATCTTTTTGTCATTGGCATGAGATCTTTCATTAAAGCTGAAAACATGACCCATGCTACGTCCATCAAAATCCTTTGTTGTGCGGACTGCCTGATGGGTGTTTATTTGTTCTTCGTTGGCTTTTTTGATCTAAAATACCGCGGGCAGTATCAGAAGTACGCGTTGCTGTGGATGGAGAGCTTACAGTGCCGCCTCCTGGGCTTCCTGGCCATGCTGTCCACCGAGGTCTCCGTCCTCTTGCTGACGTACTTGACTTTGGAGAAGTTCCTGGCCGTTGTCTTTCCCTTCAGTAACATCCGTCCTGGAAAATGGCAGACCTCGGTCATCATCATTTGCATCTGGATTGTGGGATTTTTAATAGCTGTGATTCCATTTTGGAAGGAGGATTATTTTGGAAACCTTTATGGAAGAAATGGAGTATGTTTCCCACTTTATTATGACCAAACAGAAGATATTGGAAGCAAAGGGTATTCTCTTGGAATTTTCCTAGGTGTGAATTTGCTGGCTTTTCTCATCATTGTGTTTTCCTATACTATTATGTTCTGTTCCATTCAAAAAACTGCCTTGCAGACTTCAGACGTGAGGAATAACACTGGAAGAGAGGCAGCCGTCGCAAACCGTTTCTTTTTTATAGTGTTCTCTGATGCCATCTGCTGGATTCCTGTATTTGTAATTAAAATCCTTTCCCTCTTCCGGGTGGAAATACCAGAAACAATCACTTCCTGGGTCGTCATTTTTTTCCTCCCAAACAGTGCCTTGAACCCAATCCTCTACACTCTCACAACCAGCTTTTTCAAAGACAAGTTGAAACAGCTGCTGCACAAACATCAGAGGAAATCGATTTTCAAAACTAAAAAAAGTTTGTCTACATCCATCGTGTGGGCCGATAACTCCTCTTCACTGAAACTTGGGGTTTTGAACAAAATAAACCTCGAGGAGAATATAGTGAAACCAGTTTCC
>Balaenoptera_musculus
CTGACCGAAGGAAGTACAATCACTCCTTTGTGCCCAAAAGGATATTTTCCCTGTGGGAACCTGACCCAGTGCTTACCCCGTGCATTTCACTGTGACGGCGTGGACGACTGCGGGAACGGAGCTGACGAGGAGAACTGTGGAGACACTAGTGGATGGGCGACTCTGTTTGGCACAGTCCATGGAGATGCTAATAATGTGGCATTAACACAGGAGTGCTTTTTAAATTGGTACCCACAACGCTGTGACTGCAAAGAAACTGAGTTGGAATGTATAAATGCTGGCTTGAAGTCTGTGCCAACTGTTTCCAGCAATGTGACATTACTGTCTCTTAAGAAAAACAGTATTCACAGTCTTTCAGATAAAGTTTTCATCAAATACACAGAACTTAAAAAGATATTCCTTCAGCATAATTGTATTAGACATATATCCAGGAAAGCATTCTTTGGATTACATAATCTGCAAATATATCTCAACCACAACTGCATTACAACTCTCAGACCTGGAGTATTCAAAGACTTACATCATCTAACTTGGCTAATTCTAGATGACAATCCCATAACCAGAATTTCACAGCGGTTGTTTACTGGATTAAATTCCTTGTTTTTCCTGTCTATGGTGAATAACTACTTAGAAGCCCTTCCCAAGCAGATGTGTGCCCAAATGCCTCAACTCAACTGGATGGATTTGGAAGGCAATGGAATAAAATACCTTACGAATTCCACCTTTCTGTCGTGCAATTCACTCACAGTGCTATTTCTGCCTAGAAATCAAATTGATTTTGTTCCAGAGAAGACATTTTCGTCATTAAAAAATTTAGGAGAACTGGACCTGTCTAGCAATATGATAATGGAGCTACCACCCCACATTTTCAAAGACCTGAAGCTTCTTCAAAAACTGAACCTGTCGTCCAATCCTCTTTTGTATCTCCACAAGAACCAGTTTGAAAGTCTTAAACAACTTCAGTCTCTAGACCTGGAAAGGATAGAGATTCCAAGTATAAACACACAAATGTTTCAGCCCATGAAGAATCTTTCTCACATTTATTTCAAAAACTTTCGATACTGCTCCTATGCTTCCCATGTCCGAATATGTATGCCCTTGACTGACGGCATTTCTTCATTTGAGGACCTCTTGGCTAACAGTATCCTCAGAATATTTGTCTGGGTTATAGCTTTCATAACCTGCTTTGGAAATCTTTTTGTCATTGGCATGAGATCTTTCATTAAAGCTGAAAACACGACCCATGCTACGTCCATCAAAATCCTTTGTTGTGCGGACTGCCTGATGGGTGTTTATTTGTTCTTCGTTGGCGTTTTTGATCTAAAATACCGCGGGCAGTATCAGAAGTACGCGTTGCTGTGGATGGAGAGCTTAGAGTGCCGCCTCCTGGGCTTCCTGGCCGTGCTGTCCACCGAGGTCTCCGTCCTCCTGCTGACATACTTGACTTTGGAGAAGTTCCTGGCCGTTGTCTTTCCCTTCAGTAACATCCGTCCTGGAAAATGGCAGACCTTGGTCATCCTCATTTGCATCTGGATTGTGGGATTTTTAATAGCTGTGATTCCATTTTGGAAGGAGGATTATTTTGGAAACTTTTATGGAAAAAATGGAGTATGCTTCCCACTTTACTATGACCAAACAGAAGATATTGGAAGCAAAGGGTATTCTCTTGGAATTTTCCTAGGTATGAATTTGCTGGCTTTTCTCATCATTGTGTTTTCCTATACTATTATGTTCTGTTCCATTCAAAAAACTGCCTTGCAGACTTCAGAAGTGAGGAATAACACCGGAAGAGAGGCGGCCGTCGCAAACCGTTTCTTTTTTATAGTGTTCTCTGATGCCATCTGCTGGATTCCTGTATTTGTAATTAAAATCCTTTCCCTCTTCCGGGTGGAAATACCAGAAACAGTCACTTCCTGGGTGGTCATTTTTTTCCTCCCAAACAGTGCCTTGAACCCAATCCTCTACACTCTCACAACCAGCTTTTTCAAAGACAAGTTGAAACAGCTGCTGCACAAACATCAGAGGAAATCGATTTTCAAAACTAAAAAAAGTTTGTCTACATCCATCGTGTGGGCCGATGACTCCTCGTCACTGAAACTTGGGGTTTTGAACAAAATAAACCTCGAGGAGAATATAGTGAAACCAGTTTCC
>Balaenoptera_acutorostrata
CTGACCGAAGGAAGTACAATCACTCCTTTGTGCCCAAAAGGATATTTTCCCTGTGGGAACCTGACCCAGTGCTTACCCCGTGCGTTTCACTGTGACGGCGTGGACGACTGCGGGAACGGAGCTGACGAGGAGAACTGTGGAGACACTAGTGGATGGGCGACTCTGTTTGGCACAGTCCATGGAGATGCTAATAATGTGGCATTAACACAGGAGTGCTTTTTAAATCAGTACCCACAACGCTGTGACTGCAAAGAAACTGAGTTGGAATGTATAAATGCTGGCTTGAAGTCTGTGCCAACTGTTTCCAGCAATGTGACATTACTGTCTCTTAAGAAAAACAGTATTCAGAGTCTTTCAGATAAAGTTTTCATCAAATACACAGAACTTAAAAAGATATTTCTTCAGCATAATTGTATTAGACATATATCCAGGAAAGCATTCTTTGGATTACATAATCTGCAAATATATCTCAACCACAACTGCATTACAACTCTCAGACCTGGAGTATTCAAAGACTTACATCATCTAACTTGGCTAATTCTAGATGACAATCCCATAACCAGAATTTCACAGCGGTTGTTTACTGGATTAAATTCCTTGTTTTTCCTGTCTATGGTGAATAACTACTTAGAAACTCTTCCCAAGCAGATGTGTGCCCAAATGCCTCAACTCAACTGGATGGATTTGGAAGGCAATGGAATAAAATACCTTACGAATTCCACCTTTCTGTCGTGCAATTCACTCACAGTGCTGTTTCTGCCTAGAAATCAAATTGATTTTGTTCCAGAGAAGACATTTTCGTCATTAAAAAATTTAGGAGAACTGGACCTGTCTAGCAATATGATAATGGAGCTACCACCCCACATTTTCAAAGACCTGAAGCTTCTTCAAAAACTGAACCTGTCGTCCAATCCTCTTTTGTATCTCCACAAGAACCAGTTTGAAAGTCTTAAACAACTTCAGTCTCTAGACCTGGAAAGGATAGAGATTCCAAGTATAAACACACAAATGTTTCAGCCCATGAAGAATCTTTCTCACATTTATTTCAAAAACTTTCGATACTGCTCCTATGCTTCCCATGTCCGAATATGTATGCCCTTGACTGACGGCATTTCTTCATTTGAGGACCTCTTGGCTAACAATATTCTCAGAATATTTGTCTGGGTTATAGCTTTCATAACCTGCTTTGGAAATCTTTTTGTCATTGGCATGAGATCTTTCATTAAAGCTGAAAACACGACCCATGCTACGTCCATCAAAATCCTTTGTTGTGCGGACTGCCTGATGGGTGTTTATTTGTTCTTCGTTGGCGTTTTTGATCTAAAATACCGCGGGCAGTATCAGAAGTACGCGTTGCTGTGGATGGAGAGCTTAGAGTGCCGCCTCCTGGGCTTCCTGGCCGTGCTGTCCACCGAGGTCTCCGTCCTCCTGCTGACGTACTTGACTTTGGAGAAGTTCCTGGCCGTTGTCTTTCCCTTCAGTAACATCCGTCCTGGAAAATGGCAGACCTCGGTCATCCTCATTTGCATCTGGATTGTGGGATTTTTAATAGCTGTGATTCCATTTTGGAAGGAGGATTATTTTGGAAACTTTTATGGAAAAAATGGAGTATGCTTCCCACTTTATTATGACCAAACAGAAGATATTGGAAGCAAAGGGTATTCTCTTGGAATTTTCCTAGGTATGAATTTGCTGGCTTTTCTCATCATTGTGTTTTCCTATACTATTATGTTCTGTTCCATTCAAAAAACTGCCTTGCAGACTTCAGAATTGAGGAATGACACTGGAAGAGAGGCGGCCGTTGCAAACCGTTTCTTTTTTATAGTGTTCTCTGATGCCATCTGCTGGATTCCTGTATTTGTAATTAAAATCCTTTCCCTCTTCCGGGTGGAAATACCAGAAACAATCACTTCCTGGGTGGTCATATTTTTCCTCCCAAACAGTGCCTTGAACCCAATCCTCTACACTCTCACAACCAGCTTTTTCAAAGACAAGTTGAAACAGCTGCTGCACAAACATCAGAGGAAATCGATTTTCAAAACTAAAAAAAGTTTGTCAACATCCATCGTGTGGGCCGATGACTCCTCGTCACTGAAACTTGGAGTTTCGAACAAAATAAACCTCGAGGAGAATATAGTGAAACCAGTTTCC
>Sus_scrofa
CGGACTGAAGGCAGTTCAATCACGTCTTTGTGCCCCAAAGGATATTTTCCCTGTGGGAATCTGACCCAGTGCTTACCCCGTGCTTTTCACTGTGACGGTGTAGACGACTGCGGGAACGGAGCCGATGAGGAGAACTGTGGAGACACTAGTGGATGGGCGACTATATTTGGCACAGTCCATGGAAATGCTAATAATGTGGCATTAACACAGGAGTGCTTTTTAAATCAGTATCCACAACGCTGTTACTGCAAAGAAACGGAGTTGGATTGTATAAATGCTGGTTTGACGTCTGTGCCAACTGTTTCCAGCAATGTGACTTTACTGTCTCTTAAGAAAAACAATATTCACAGTCTTTCAGATAAAGTTTTCATCAAATACACAGAACTTAAAAAGATATTCCTTCAGCACAATCGTATTAGACATATATCCAGGAAAGCATTCTTTGGATTACATAATCTGCAAATATATCTCAACCACAACTGCATTACGACTCTCAGCCCTGGAGTATTCAGAGACTTACACCGGCTAACGTGGCTAATTCTGGACGACAATCCCATAACCAGAATTTCACAGCGGTTGTTTGCTGGATTAAATTCCTTGTTTTTCTTGTCTATGGTAAATAACTACTTAGAAGCCCTTCCCAGGCAGATGTGTGCCAACATGCCGCACCTCAACTGGCTGGATTTGGAAGGCAATGGGATAAAACACCTTACGAATTCAACCTTCCTGTCGTGCGGTTCCCTCACGGTGCTGTTTCTGCCTAGAAATCAAATTGATATTGTTCCAGAGAAGACATTTTCTTCATTAAAAAATTTAGGAGAACTGGACCTCTCTAGCAATCTGATAATGGAGCTACCACCTCACATTTTCAAAGACCTGAAGCTTCTGCAAAAACTGAATCTGTCGTCCAATCCTCTCTTGTATCTCCACAAGAACCAGTTTGAAAGTCTTAAACAGCTTCAGTCTCTAGACCTGGAAAGGATAGAGATTGCCAGTATAAGCACACGGATGTTTCAGCCCATGAAGAATCTCTCTCACATTTATTTCAAAAACTTTCGATACTGCTCCTATGCTCCCCATGTCCGAATATGTATGCCCTTGACTGACGGCATTTCTTCATTTGAGGACCTCTTGGCTAACAATATCCTCAGAATATTTGTCTGGGTTATAGCTTTCATAACCTGCTTTGGAAATCTTTTTGTCATTGGCATGAGATCTTTCATTAAAGCTGAAAACACGACTCACGCGACGTCCATCAAAACCCTTTGTTGTGCGGACTGCCTGATGGGCGTTTACTTGTTCTTCATTGGCTTTTTTGATCTCAAATACCGCGGGCAGTATCAGAAATACGCCTTGCTGTGGATGGAGAGCTTGCAGTGCCGTCTGCTAGGCTTCCTGGCCATGCTCTCCACCGAAGTCTCCGTCCTGCTGCTCACGTACTTGACTTTGGAGAAGTTCCTGGCTGTTGTCTTCCCCTTCAGTAACATTCGTCCTGGCAAATGGCAGACCTCGGGCATCCTCATTGGCATCTGGATTGTGGGATTTTTGATAGCTGCGATTCCCTTTTGGAAGGAGGATTATTTTGGAAACTTTTACGGGAAGAACGGAGTATGTTTCCCACTTTATTATGACCAAACAGAAGCCATTGGAAGCAAAGGGTATTCTCTTGGGATTTTCCTAGGTGTGAATCTGCTGGCTTTTCTCATCATTGTGTTTGCCTATACTATTATGTTCTGTTCCATTCAAAAAACTGCCTTGCAGACTTCAGAAGTGAGGAGTCCCACTGGAAGAGAGGTGGCTGTGGCGAACCGTTTCTTTTTTATAGTGTTCTCTGATGCCATCTGCTGGATTCCCGTATTTGTCATTAAAATTCTCTCCCTCTTCCGGGTGGAAATACCAAAC---------------------------------------------------------------------------------------------------------------------------------------------------------------------------------------------------------------------------------------------------------
>Camelus_ferus
TTGACTGAAAGCAGTACAATCACTCCTTTGTGCCAAAAAGGATATTTTCCCTGTGGGAATCTGACCATGTGCTTACCCGGAACGTTCCACTGTGATGGCGTGGATGACTGCGGGAACGGAGCAGATGAGGAGAACTGTGGAGACACTAGTGGATGGGCGACTATATTTGGCACAGTCCATGGAAATGCTAATATTGTGGCATTAACACAGGAGTGCTTTTTAAATCAGTATCCACAACAATGTGACTGCAGAGAAACTGAGCTGGAATGTGTAAATGCTGGCTTGACATCCATGCCAACAGTCTCCAGCAATGTGACATTACTGTCTCTTAAGAAAAACAATATTCACAGTCTTTCAGATAAAGTTTTCATCGAATACACAGAACTTAAAATGATATTCCTTCAGCATAATTGTATTAGACATATATCCAGGAAAGCATTTTTTGGATTACATAATCTGCAAATATATCTCAACCACAACTGCATTACCGCTCTCAGACCTGGAGTATTCAGAGACTTACATCAGCTAACGTGGCTAATTCTAGATGACAATCCCATAACCAGAATTTCACAGCAGTTGTTTACTGGATTAAATTCCTTGTTCTTCCTGTCAATAGTGAATAACTATTTAGAAGCACTTCCTACCCAGATGTGTGCCCAAATGCCTCGACTCAACTGGATGGATTTGGAAGGCAATGGAATAAAATACCTTACAAATTCCACCTTTCAGTTTTGCAATTCACTCACAGTGCTGTTTCTGCCTAGAAATCAAATTGATTTTGTTCCAGAGAAGACATTTTCTTCATTAAAAAATTTAGGAGAACTGAACCTGTCTGGCAATCTGATAACAGAGCTCCCCCCCGACATTTTCAAAGACCTGAAGCTTCTACAGAAACTGAATCTGTCGTCCAACCCTCTTTTGTATCTCCACAAGAACCAGTTTGAAAGTCTTAAACAACTTCAGTCTCTAGACCTGGAAAGGATAGAGATTCCAAATATAGACACACGAATGTTTCAGCCTATGAAGAATCTTTCTTACGTTTATTTCAAAACCTTTCGATACTGCTCCTATGCTCCCCATGTCCGAATATGTAGGCCCTTGACTGACGGCGTTTCTTCACTTGAGGACCTCTTGGCTAGTGATATCCTCAGAATATTTGTCTGGGTTATTGCTTTCATAACCTGCTTTGGAAATCTTTTTGTCATTGGCATGAGATCTTTCATTAAAGCTGAAAACACGACTCACGCTACGTCCATCAAAATCCTTTGTTGTGCAGACTGCCTGATGGGTGTTTATTTGTTCTTCATCGGCTTTTTCGATCTGAAATACCGCGGGCATTATCAGAAGTATGCGTTGCTGTGGATGGAGAGTTTACAGTGCCACCTCCTGGGCTTCCTGGCCATGCTGTCCAGCGAAGTCTCTGTCCTATTGCTGACGTACTTGACTTTGGAGAAGTTCCTGGCCGTTGTCTTTCCCTTCAGTAACATTCGTCCTAGAAAATGGCAGACTTTGGTCATCCTTGTTTGCATCTGGATTGTGGGATTTTTAATAGCAGTGATTCCATTTTGGAAGGAGGATTATTTTGGAAACTTCTATGGAAAAAATGGAGTATGTTTCCCACTTTATGACGACCAAACAGAAGATACTGGAAGCAAATGGTATTCTCTTGGAATTTTCCTAGGTGTGAATTTGCTGGCTTTTCTCATCATTGTGCTCTCCTATACTATTATGTTCTGTTCCATTCAAAAAACTGCCTTGCAGACTTCAGAAGTGAGGAATCCCATCGGAAGAGAGGTGGCTCTCGCAAACCGTTTCTTTTTTATAGTGTTCTCTGATGCCATCTGCTGGATTCCTGTGTTTGTAATTAAAATTCTTTCCCTCTTCCGGGTGGAAATACCAGGCACAGTCACTTCCTGGGTGGTCATTTTCTTCCTTCCAAACAGTGCCTTGAACCCAGTCCTCTACACTCTCACAACCAGCTTTTACAAGGACGAGTTGAAACAGCTGCTGCACAAACATCGAAGAAAATTGATTTTCAAAACTAAAAAAAGTTTGTCTACCTCCATTGTGTGGACAGATGACTCCTCTTTACTTAAACTTGGGGTTTTGAACAAAATAACCCTTGGGGACAATATAGTGAAACCAATTTCC
>Equus_caballus
CTCACTGATGGCAGTACAATCACTCCTTTGTGCCAAAAAGGATATTTTCCTTGTGGGAATCTTACCAAGTGCTTACCACGAGCTTTTCACTGTGATGGCATGAATGACTGCGGGAACGGTGCTGACGAGGAGAACTGTGGAGACACTAGTGGATGGGCGACTATATTTGGCACAGTCCATGGAAATGCTAATAATGTGGCATTAACACAGGAGTGCTTTCTAAACCAGTATCCACAACGCTGTGACTGCAAAGAAACTGAGTTGGAATGTGTAAATGCTGGCTTGAAGTCCGTGCCAACGATCTCCAGCAATGTGACATTACTGTCTCTCAAGAAAAACAAAATTCGCAGTCTTCCAAATAAAGTTTTCGTCAAATACACAGAACTTAAAAAGATGTATCTTCAGCACAATTGTATTAGACACATATCCAGGAAAGCATTTTTTGGATTACATAATCTGCAAATATATCTCAACCACAACTGCATTACAACTCTCAGACCTGGAGTATTCAAAGACTTACATCAGCTAACATGGCTAATTCTAGATGACAATCCAATAACCAGCATTTCACAGCGGTTGTTTACTGGATTAAATTCCTTGTTTTTCCTGTCTATGGTTAATAACCACTTAGAAGCCCTTCCCAAGCAGATGTGTGCCCAAATGCCTCAACTCAACTGGATGGATTTGGAAGGCAATGGAATAAAATATCTTACGAATTCCACCTTCCTGTCGTGCAACTCACTCACGGTGCTGTTTCTGCCTAGAAATCAAATTGATTTTGTTCCAGAGAAGACATTTTCTTCATTAAAAAATTTAGGAGAACTGGACCTGTCTAACAATATGATAATGGAGCTACCACCCCACATTTTTAAAGACCTGAAGCTTCTGCAAAAACTGAAACTGGCGTCCAACCCTCTTTTGTATCTCCACAAGAACCAGTTTGAAAGTCTTAAACAACTTCAGTCTCTAGACCTGGAAAGGATAGAGATTCCAAATATAAACACGGGAATGTTTCAACCCATGAAGAATCTTTCTCACATTTATTTCAAAAACTTTCGGTACTGCTCCTATGCTCCCCATGTCCGAATATGTATGCCCTTGACTGACGGCATTTCTTCATTTGAGGACCTCTTGGCTAACAATATCCTCAGAATATTTGTCTGGGTTATAGCTTTCATAACCTGCTTTGGAAATCTTTTTGTCATTGGCATGAGATCTTTCATTAAAGCTGAAAATACGACTCACGCTATGTCCATCAAAATCCTTTGTTGTGCGGACTGCCTCATGGGTGTTTATTTGTTCTTCGTCGGCTTTTCCGATATAAAGTACCGCGGGCAGTACCAGAAGTACGCTTTGCTGTGGATGGAGAGTTTGCAGTGCCGCCTCATGGGCTTCCTGGCCATGCTGTCCACCGAAGTCTCCGTCCTGTTGCTGACATACTTGACTCTGGAGAAGTTCCTGGTCATTGTCTTTCCCTTCAGTAACATTCGTCCTGGAAAACGGCAGACTTCGGTCATCCTCATTTGCATCTGGATTGTGGGATTTTTAATAGCTGTGATTCCATTTTGGAACGAGGATTATTTTGGAAACTTTTATGGAAAAAATGGAGTATGTTTCCCACTTTATTATGACCAAACAGAAGATATTGGAAGCAAAGGGTATTCTCTTGGAATTTTCTTAGGTGTGAACTTGCTGGCTTTTCTCATCATTGTGTTTTCCTATATTATTATGTTCTGTTCCATTCAAAAAACTGCCTTGCAGACTTCAGAAGTGAGGAATCACATTGGAAGAGAGGTGGCTGTTGCAAATCGTTTCTTTTTTATAGTGTTCTCTGATGCCATCTGCTGGATTCCTGTATTTGTAGTTAAAATTCTATCCCTCTTCCGGGTGGAAATACCAGGCACAATCACTTCCTGGATAGTCATTTTTTTCCTTCCGAACAGTGCCTTGAACCCAATCCTCTACACTCTCACGACCAGCTTTTTCAAGGATAAGTTGAAACAACTGTTGCACAAACATCGGAGGAAATCGATTTTCAAAACTAAAAAAAGTTTATCTACATCCATTGTGTGGACAGATGACTCCTCTTCACTTAAACTTGGTATTTTGAACAAAATAACCCTTGGGGACAGTATAGTGAAACCAATTTCC
>Ceratotherium_simum
CTGACTGAAGGCAGTACAATCACTCCTTTGTGCCAAAAAGGATATTTTCCCTGTGGGAATCTTACCAAGTGTTTACCGCGAGCTTTTCACTGTGACGGCGTGAATGACTGTGGGAACGGAGCTGACGAGGAGAACTGTGGAGACACTAGTGGATGGGCGACTATATTTGGCACAGTCCATGGAAATGCTAATATTGTGGCATTAACACAGGAGTGCTTTCTAAACCAGTATCCACAACACTGTAACTGCAAAGAAACTGAATTGGAATGTATAAATGCTGGCTTGAACTCCGTGCCAACGATTTCCAGCAATGTGACATTACTGTCTCTTAAGAAAAACAAAATTCACAGTCTTCCAGATAAAGTTTTCATCAAATACACAGAACTTAAAAAGATATATCTTCAGCACAATTGTATGAGACGCATATCCAGGAAAGCATTTTTTGGATTACATAACCTGCAAATATATCTCAGCCACAACTGCATTACAACTCTCAGACCTGGAGTATTCAAAGACTTACATCAGCTAACGTGGCTAATTCTAGATGACAATCCAATAACCAGAATTTCACAGCGGTTATTTACTGGATTAAATTCCTTGTTTTTCCTGTCTATGGTTAATAACTACTTGGAAGCCCTTCCAGAGCAGATGTGCGCCCAAATGTCTCAACTCAACTGGATGGATTTGGAAGGCAATAGAATAAAATATCTTATGAATTCCACCTTTCTGTCGTGCAACTCACTCACAGTGCTGTTTCTGCCTAGAAATCAAATTGATTTTGTTCCAGAGAAGACATTTTCTTCATTAAAAAATTTAGGAGAACTGGACCTGTCTAACAATATGATAATGGAGCTACCACCCCACATTTTTAAAGACTTGAAGCTTCTACAAAAACTGAATCTGTCGTCCAATCCTCTTTTGTATCTCCACGAGAAGCAGTTTGAAAGTCTTAAACAACTTCAGTCTTTAGACTTGGAAAGGATAGAGATTCCAAATATAAACACAGGAATGTTTCAACCCATGAAGAATCTTTCTTACATTTATTTCAAAAACTTTCGATACTGCTCCTATGTTCCCCATGTCCGAATATGTATGCCCTTGACTGACGGCATTTCTTCATTTGAGGACCTCTTGGCTAACAAAATCCTCAGAATCTTTGTCTGGGTATTCGCTTTCATAACCTGCTTTGGAAATCTTTTTGTCATTGGCATGAGATCTTTCATTAAAGCTGAAAATACGACTCATGCTACATCCATCAAAATCCTTTGTTGTGCAGACTGCCTCATGGGTGTTTATTTGCTCTTCGTTGGCTTTTCTGATATAAAATACCGAGGGCAGTACCAGAAGTACGCACTGCTGTGGATGGAGAGTTTACAGTGCCGCCTCATGGGCTTCCTGGCCATGCTGTCCATCGAAGTCTCCGTCCTGTTGCTGACATACCTGACTTTGGAGAAGTTCCTGGTCATTGTCTTTCCCTTCAGTAACATTCGCCCTGGAAAACGGCAGACCTCAGTCATCCTCGTTTGCATCTGGATTGTGGGATTTTTAATAGCTGTGATTCCATTTTGGAACGAAGATTATTTTGGAAACTTTTATGGAAAAAATGGAGTATGTTTCCCACTTTATTATGACCAAACAGAAGACATTGGAAGCAAAGGGTATTCTCTTGGAATTTTCCTAGGTGTGAACTTGCTGGCTTTTCTCATCATTGTGTTTTCCTATATTATTATGTTCTATTCCATTCAAAAAACTGCCTTGCAGACTTCAGAAGTGAGGAATCACATTGGAAGAGAGGTGGCTGTTGCAAATCGTTTCTTTTTTATAGTGTTCTCTGATGCCATCTGCTGGATTCCTGTATTTGTAGTTAAAATTTTGTCCCTCTTCCCGGTGGAAATACCAGGCACAATCACTTCCTGGATAGTCATTTTTTTCCTTCCGAACAGTGCCTTGAACCCAATCCTCTACACTCTCACAACCAGCTTTTTCAAGGACAAGTTGAAACAACTATTGCACAAACATTGGAGGAAATCTATTTTCAAAACTAAAAAAAGTTTATCTACATCCATTGTGTGGACAGATGACTCGTCTTTACTTAAACTTGGGATTTTGAACAAAATAACCCTTGGGGACAGTATAGTGAAACCAATTTCC
>Felis_catus
CTGACCAAGGGCAGTACAATCACTTCTCTGTGCCCAAAAGGATACTTTCCCTGTGGAAATCTTACCAAGTGCTTACCCCGTGCTTTTCACTGTGATGGTGTGGACGACTGCGGGAACCAGGCTGACGAGGATAGCTGTGGAGACACTAGTGGATGGGCGACCATATTTGGCACAGTCCATGGAAATGCTAATTATGTGGCATTAACACAGGAGTGCTCTCTAAACCAGTATCCACAACCCTGTGACTGCAAAGGAACTGAATTGGAATGTGTAAATATGGGCTTAAAGTCTGTGCCAGTGATTTCCAGCAATGCGACATTACTGTCTCTTAAGGAAAACAAAATTCACAGTCTTCCAGATAAAGTTTTCATCAAATACACAGCACTTAAACAGATATTTCTTCAGCATAATTGTATTACGCACATATCACGGAGAGCATTTTTTGGATTACATAATCTGCAAATATATCTCAGCCACAACTGTATTACAACTCTCAGACCCGGAGTATTCAAAGACTTACATCAGCTAACTTGGCTAATTCTAGATGACAATCCAATAACCAGAATTTCCCAGCGGTTGTTTACTGGACTAAAGTCCTTGTTTTTCCTGTCTATGGTTAATAACTACTTAGAGGCCCTTCCCAAACAGATGTGTGCCCAAATGCCTCAACTCAACTGGATGGATTTGGAAGGCAATGGAATAAAATGTCTTACGAATTCCACCTTTCTGTCATGCAATTCACTCACAGTGCTGTTTCTGCCTAGAAATCAAATTGATTTTGTTCCAGAGAAGACATTTTCTTCATTAAAAAATTTAGGAGAACTGGACCTGTCTAGCAATATGATAATGGAGCTGCCAGCCCACCTTTTTCAAGACCTGAAGCTTCTACAGAAACTGAATCTGTCGTCCAATCCTCTTTTGTATCTCCACAAGAACCAGTTTGAAAGTCTTAAACAACTTCAGTCTCTAGACCTGGAAAGGATAGAGATTCCAAATATAAATACGCGGATGTTTCAACCCATGACGAATCTTTCTCACATTTATTTCAAAAACTTTCGATACTGCTCCTATGCTCCCCATGTCCGCATATGTATGCCCTTGACTGACGGCATTTCTTCATTTGAGGACCTCTTGGCTAACAATATCCTCAGAATATTTGTCTGGGTTATAGCTTTCATAACCTGCTTTGGAAATCTTTTTGTCATTGGCATGAGATCTTTCATTAAAGCTGAAAATACGACCCACGCTACGTCCATCAAAATCCTTTGTTGTGCAGATTGCCTGATGGGTGTTTATTTGTTCTTCATTGGCTTTTTTGATATAAAATACCGTGGGCAGTATCAGAAGTATGCGTTACTGTGGATGGAGAGTTTACAGTGCCGCCTCATGGGGTTCCTGGCCATGCTGTCCACCGAAGTCTCCGTCCTGCTGCTGACGTACTTGACTTTGGAGAAGTTTCTGGTCATTGTCTTTCCCTTCAGTAATATTCGTCCTGGAAAATGGCAGACCTCGGTCATCCTCATTTGCATCTGGATTATGGGATTTTTAATAGCTGTGATTCCGTTTTGGAATGAGGATTATTTTGGAAACTTTTATGGAAAAAATGGCGTGTGTTTCCCACTTTATTATGACCAAACAGAAGATATCGGAAGCAAAGGTTATTCTCTTGGAATTTTCCTAGGTGTGAACTTGCTGGCTTTTCTCATCATTGTGTTTTCCTATATTATTATGTTCTGTTCCATTAAAAAAACTGCCTTGCAGACTTCGGAAGTGAGGAATCACGTTGGAAGAGAGGTGGCTGTGGCAAATCGTTTCTTTTTTATAGTGTTCTCTGATGCCATCTGCTGGATTCCTGTATTTGTAATTAAAATTCTCTCCCTCTTCCGGGTGGAAATACCAGGCACAATCACCTCCTGGATAGTCATTTTCTTCCTTCCAAACAGTGCCTTGAACCCCATCCTCTACACTCTCACAACCAGCTTTTTCAAAGACAAGCTGAAACAGCTGCTGCACAAACATCGGAGGAAATCCATTTTCAAAACGAAGGAAAGTCTCTCGACATCCATTGTGTGGACGGATGACTCCTCCGCACTTAAACTGGGCGTTTTGAACAAGATAACCCTCGGGGATGGTATAGTGAAGCCAATTTCC
>Ailuropoda_melanoleuca
TTGACTGAGGGCAGTACAATCACTCCTTTGTGCCAAAAAGGATACTTTCCCTGTGGGAATCTTACCAAGTGCTTACCCCGTGCTTTTCACTGTGATGGTGTGGATGACTGCGGAAACGGAGCTGACGAGGACAACTGTGGAGACACTAGTGGATGGGCGACTATATTTGGCACAGTCCATGGAAATGCTAATAATGTGGCATTAACACAGGAGTGCTTTCTAAATCAGTATCCACAACCCTGTGGCTGCAAAGGAACTGAATTGGAATGTGTAAATGTCGGCTTAAAGTCTGTGCCGGTGATTTCCAGCAATACGACATTACTGTCTCTTAAGAAAAACAAAATTCACAGTCTTCCAGATAAAGTTTTCGTCAAATACACAGAACTTAAACAGATATTTCTTCAGCATAATTGTATTACACACATATCCAGGAAGGCATTTTTTGGATTACATAACCTGCAAATATATCTCAGCCACAACTGCATTACAACACTCAGACCCGGAGTATTCAAAGACTTACATCAGCTAACTTGGCTAATTCTAGATGACAATCCAATAACCAGAATTTCACAGCGGTTGTTTACTGGATTAAAGTCCTTGTTTTTCCTGTCTATGGTTAATAACTACTTAGAAGCCCTTCCCACACAGATGTGTGCCCAAATGCCTCAGCTCAACTGGATGGATTTGGAAGGCAACGGGATAAAATATCTTACGAATTCCACCTTTCTGTCATGCAATTCACTCACAGTGCTGTTTCTGCCTAGAAATCAAATTGATTTTGTTCCAGAGAAGACATTTTCTTCATTAAAAAATTTAGGAGAACTGGACCTGTCTAGCAATATGATAATGGAGCTACCACCCCACATTTTTAAAGACCTGAAGCTTCTACAAAAACTGAATCTGTCGTCCAATCCTCTTTTGTATCTCCACAAGAACCAGTTTGAAAGTCTTAAACAACTTCAGTCTCTAGACCTGGAAAGGATAGAGATTCCAAATATAAACACACGGATGTTTCAACCCATGATGAATCTTTCTCACATTTATTTCACAAACTTTCGATACTGCTCCTATGCTCCCCATGTCCGCATATGTATGCCCTTGACTGACGGCATTTCTTCATTTGAGGACCTCTTGGCTAACAATATCCTCAGAATATTTGTCTGGGTTATAGCTTTCATAACCTGCTTTGGAAATCTTTTTGTCATTGGCATGAGATCTTTCATTAAAGCTGAAAATACGACTCACGCTACGTCCATCAAAATCCTTTGTTGTGCAGACTGCCTGATGGGTGTTTATTTGTTCTTCATTGGCTTTTTTGATATAAAATACCGTGGACAATATCAGAAGTATGCATTGCTGTGGATGGAGAGCTTACAGTGCCGCTTCATGGGGTTCCTGGCCATGCTGTCTACCGAAGTCTCCGTCCTGCTGCTGACGTACTTGACTTTGGAGAAGTTCCTGGTCATTGTCTTTCCCTTCAGTAACATTCGTCCTGGAAAATGGCAGACCTCGGTCATCCTCATTTGCATCTGGATTGTGGGATTTTTAATAGCTGTGATTCCATTTTGGAATGAAGATTATTTTGGAAACTTTTATGGAAAAAATGGCGTATGTTTCCCACTTTATTATGACCAAACAGAAGATATTGGAAGCAAAGGGTATTCTCTTGGAATTTTCCTAGGTGTGAACTTGCTGGCTTTTCTCATCATTGTGTTTTCCTATACTATTATGTTCTGTTCCATTAAAAAAACTGCCTTGCAGACTTCGGAAGTGAGGAATCACATTGGAAGAGAGGTGGCTGTTGCAAATCGTTTCTTTTTTATAGTGTTCTCTGATGCCATCTGCTGGATTCCTGTATTTGTAATTAAAATTCTCTCCCTCTTCCGGGTGGAAATACCAGGCACAATCACCTCCTGGATAGTCATTTTTTTCCTTCCAAACAGTGCCTTGAACCCAATCCTCTACACGCTCACAACCAGCTTTTTCAAGGACAAGTTGAAACAGCTGCTGCACAAACATCGGAGGAAATCGATTTTCAAAACTAAAAAGAGTCTCTCTACATCCATTGTGTGGACAGATGACTCCTCTTCACTTAAACTTGGGGTTTTGAACAAAATAACCCTTGGGGATGGGACAGTGAAACCAATGTCC
>Mustela_putorius
CTGACTGAAGGCAGTACAATCACTCCTTTGTGCCAAAAAGGATACTTTCCCTGTGGGAATCTTACCAAGTGCTTACCCCGTGCTTTTCACTGTGATGGTGTGGATGACTGTGGGAATGGGGCTGATGAGGACAACTGTGGAGACACTAGTGGATGGGCGACTATATTTGGCACAGTCCATGGAAATGCTAATAATGTGGCATTAACACAGGAGTGCTTTCTAAATCAGTATCCACAACCCTGTGACTGCAAAGGAACTGAATTGGAATGTGTAAATGTCGGCTTAAAGTCTGTGCCAAGGATTTCCAACAATACGACATTACTGTCTCTTAAGAAAAACAAAATTCACAGTCTTCCAGATAAAGTTTTCATCAAATACACAGAACTTAAACAGATATTTCTTCAGCATAATTGTATTACACACATATCCAGGAAAGCATTTTTTGGATTACATAACCTGCAAATATATCTCAGCCACAACTGCATTACAACTCTCAGACCCGGCGTATTCAAAGACTTGCATCAGCTAACTTGGCTAATTCTAGATGACAATCCAATAACCAGAATTTCACAGAAGTTGTTTACTGGATTAAAGTCCTTGTTTTTCTTGTCTATGGTTAATAACTACTTAGAAGCCCTTCCCAAACAGATGTGTGCCCAAATGCCTCAGCTCAACTGGATGGATTTGGAAGGCAATGGGATAAAATATCTTACGAATTCCACTTTTCTGTCATGTAATTCACTCACAGTGCTGTTTCTGCCTAGAAATCAAATTGATTTTGTTCCAGAGAAGACATTTTCTTCATTAAAAAATTTAGGAGAACTGGACCTGTCTAGCAATATGATAATGGAGCTACCACCTCACATCTTTAAAGACCTGAAGCTTCTACAAAAACTGAATCTGTCGTCCAATCCTCTTTTGTATCTCCACAAGAACCAGTTTGAAAGTCTTAAACAACTTCAGTCTCTAGACCTGGAAAGGATAGAGATTCCAAATATAAACACACGGATGTTTCAACCCATGACGAATCTTTCTCACATTTATTTCACAAACTTTCGATACTGCTCCTATGCTCCCCATGTCCGCATATGTATGCCCTTGACTGACGGCATTTCTTCATTTGAGGACCTCTTGGCTAACAATATCCTCAGAATATTTGTGTGGGTTATAGCTTTCATAACCTGCTTTGGAAATCTTTTTGTCATTGGCATGAGATCTTTCATTAAAGCTGAAAATACGACTCACGCTACGTCCATCAAAATCCTTTGTTGTGCAGACTGCCTGATGGGTATTTATTTGTTCTTCATTGGCTTTTTTGATATAAAATACCGCGGGCAATATCAGAAGTATGCGCTGCTGTGGATGGAGAGTTTAGAATGCCGCCTCATGGGGTTCCTGGCCATGCTATCTACTGAAGTCTCCGTCCTGCTCCTGACATACTTGACTTTGGAGAAGTTCCTGGTCATTGTCTTTCCCTTCAGTAACATCCGTCCGGGAAAAGGGCAGACCTCAGTCATCCTCATTTGCATCTGGATTGTGGGATTTTTAATAGCTGTGATTCCATTTTGGAATGAAGATTATTTTGGAAACTTTTATGGAAAAAATGGCGTATGTTTCCCACTGTATTATGACCAAACGGAAGATATTGGAAGCAAAGGGTATTCTCTTGGAATTTTCCTAGGTGTGAACTTGCTGGCTTTTCTCATCATTGTGTTTTCCTATACTATTATGTTCTGTTCCATTAAAAAAACTGCCTTGCAGACTTCAGAAGTGAGGAATCACATTGGAAGAGAGGTGGCTGTTGCAAATCGTTTCTTTTTTATAGTGTTCTCTGATGCCATCTGCTGGATTCCTGTATTTGTAATTAAAATTCTCTCCCTCTTCCGGGTGGAAATACCAGGCACAATCATCTCTTGGATAGTCATTTTTTTCCTTCCAAACAGTGCCTTGAATCCAATCCTCTACACTCTCACAACCAGCTTTTTCAAGGACAAGTTGAAACAGCTGCTGCACAAACATCGAAGGAAATCGATTTTCAAAACCAAAAAGAGTCTCTCTACATCCATTGTGTGGACAGATGATTCCTCTTCACTTAAACTTGGGGTTTTGAACAAAATAACCCTTGGGGATGGTACAGTGAAACCAATTTCC
>Odobenus_rosmarus
CTGACTGAAGGCAGT------ACTCCTTTGTGCCAAAAAGGATATTTTCCCTGTGGGAATCTTACCAAGTGCTTACCCCGTGCTTTTTACTGTGATGGTGTGGATGACTGCGGGAACGGGGCTGATGAGGACAACTGTGGAGACACTAGTGGATGGGCGACTATATTTGGCACAGTCCATGGAAATGCTAATAATGTGGCATTAACACAGGAGTGCTTTCTAAATCAGTATCCACAACCCTGTGACTGCAAAGGAACTGAATTGGAATGTGTAAATGTCGGCTTAAAGTCTGTGCCAGTGATTTCCAGCAATATGACATTACTGTCTCTTAAGAAAAACAAAATTCACAGCCTTCCAGATAAAGTTTTCATCAAATACACAGAACTTAAACAGATATTTCTTCAGCATAATTGTATTACACACATTTCCAGGAAAGCATTTTTTGGATTACATAACCTGCAAATATATCTCAGCCACAACTGCATTACAACTCTCAGACCCGGAGTATTCAAAGACTTACATCAGCTAAATTGGCTAATTCTAGATGACAATCCAATAACCAGAATTTCACAGAGGTTGTTTACTGGATTAAAGTCCTTGTTTTTCCTGTCTATGGTTAATAACTACTTAGAAGCCCTTCCCAAACAGATGTGTGCCCAAATGCCTCATCTCAATTGGATGGATTTGGAAGGCAATGGGATAAAACATCTTAGGAATTCCACCTTTCTGTCATGCAATTCACTCACGGTGCTGTTTCTGCCTAGAAATCAAATTGATTTTGTTCCAGAGAAGACATTTTCTTCATTAAAAAATTTAGGAGAACTGGACCTGTCTAGCAATATGATAATGGAGCTACCACCCCACATTTTTAAAGACCTGAAGCTTCTACAAAAACTGAATCTGTCGTCCAATCCTCTTTTGTATCTCCACAAGAACCAGTTTGAAAGTCTTAAACAACTTCAGTCTCTAGACCTGGAAAGGATAGAGATTCCAAATATAAACACACGGATGTTTCAACCCATGATGAATCTTTCTCACATTTATTTCACAAACTTTCGATACTGCTCCTATGCTCCCCATGTCCGCATATGTATGCCCTTGACTGACGGCATTTCTTCATTTGAGGACCTCTTGGCTAACAATATCCTCAGAATATTTGTCTGGGTTATAGCTTTCATAACCTGCTTTGGAAACCTTTTTGTCATTGGCATGAGATCTTTCATTAAAGCTGAAAACACGACTCACGCTACGTCCATCAAAATCCTTTGTTGTGCAGACTGCCTGATGGGTGTTTATTTGTTCTTCATTGGCTTTTTTGATATAAAATACCGCGGGCAGTATCAGAAGTATGCTTTGCTGTGGATGGAGAGTTTACAGTGTCGTCTCATGGGGTTCCTGGCCATGCTGTCTACTGAAGTCTCTGTCCTGCTGCTGACGTACTTGACTTTGGAGAAGTTCCTGGTCATTGTCTTTCCCTTCAGTAACATTCGTCCTGGAAAATGGCAGACCTCGGTCATCCTCATTGGCATCTGGATTGTGGGATTTTTAATAGCTGTGATTCCATTTTGGAATGAGGATTATTTTGGAAACTTTTATGGAAAAAATGGCGTATGTTTCCCACTCTATTATGACCAAACAGAAGATATTGGAAGCAAAGGGTATTCTCTTGGAATTTTCCTAGGTGTGAACTTGCTGGCTTTTCTCATCATTGTGTTTTCCTATACTATTATGTTCTGTTCCATTAAAAAAACTGCCTTGCAGACTTCGGAAGTGAGGAATCACATTGGAAGAGAGGTGGCTGTTGCAAATCGTTTCTTTTTTATAGTGTTCTCTGATGCCATCTGCTGGATTCCTGTATTTGTAATTAAAATTCTCTCCCTCTTCCGGGTGGAAATACCAGGCACAATCACCTCCTGGATAGTCATTTTTTTCCTTCCAAACAGTGCCTTGAACCCAATCCTCTACACTCTCACAACCAGCTTTTTCAAGGACAAGTTGAAACAGCTGCTGCACAAACATCGGAGGAAATCGATTTTCAAAATTAAAAAGAGTCTCTCTACATCCATTGTGTGGACAGATGATTCCTCTTCACTTAAACTTGGGGTTTTGAACAAAATAACCCTTGGGGATGGTACAGTGAAACCAATTTCC
>Leptonychotes_weddellii
---------------------------------------------------------------------------------------------------------------------------------------------------------------------------------------------------------------------------------------------------------------------------------------------------------------------------------------------------------------------------------------------------------------------------------------------------------------------------------------------------------------------------------------------------------------------------------------------------------------------------------------------------------------------------------------------------------------------------------------------------------------------------------------------------------------------------------------------------------GACCTGTCTAGCAATATGATAATGGAGCTACCACCCCACATTTTTAAAGACCTGAAGCTTCTACAAAAACTGAATCTGTCGTCCAATCCTCTTTTGTATCTCCACAAGAACCAGTTTGAAAGTCTTAAACAACTTCAGTCTCTAGACCTGGAAAGGATAGAGATTCCAAATATAAACACACGGATGTTTCAACCCATGATGAATCTTTCTCACATTTATTTCACAAACTTTCGGTACTGCTCCTATGCTCCCCATGTCCGCATATGTATGCCCTTGACTGACGGCATTTCTTCATTTGAGGACCTCTTGGCTAACAATATCCTCAGAATATTTGTCTGGGTTATAGCTTTCATAACCTGCTTTGGAAATCTTTTTGTCATTGGCATGAGATCTTTCATTAAAGCTGAAAACACGACTCACGCTACGTCCATCAAAATCCTTTGTTGTGCAGACTGCCTGATGGGTGTTTATTTGTTCTTCATTGGCTTTTTTGATATAAAATACCGTGGGCAGTATCAGAAGTATGCTTTGCTGTGGATGGAGAGTTTACAGTGTCGTCTCATGGGGTTCCTGGCCATGCTGTCTACCGAAGTCTCTGTCCTGCTGCTGACATACTTGACTTTGGAGAAGTTCCTGGTCATTGTCTTTCCCTTCAGTAACATTCGTCCTGGAAAATGGCAGACCTCGGTCATCCTCACTGGCATCTGGATTGTGGGATTTTTAATAGCTGTGATTCCATTTTGGAATGAGGATTATTTTGGAAACTTTTATGGAAAAAATGGCGTATGTTTCCCACTCTATTATGACCAAACAGAAGATATAGGAAGCAAAGGGTATTCTCTTGGAATTTTCCTAGGTGTGAACTTGCTGGCTTTTCTCATCATTGTGTTTTCCTATACTATTATGTTCTGTTCCATTAAAAAAACTGCCTTGCAGACTTCGGAAGTGAGGAATCACATTGGAAGAGAGGTGGCTGTTGCAAATCGTTTCTTTTTTATAGTGTTCTCTGATGCCATCTGCTGGATTCCTGTATTTGTAATTAAAATTCTCTCCCTCTTCCGGGTGGAAATACCAGGCACAATCACCTCCTGGATAGTCATTTTTTTCCTTCCAAACAGTGCCTTGAACCCAATCCTCTACACTCTCACAACCAGCTTTTTCAAGGACAAGTTGAAACAGCTGCTGCACAAACATCGGAGGAAATCGATTTTCAAAACTAAAAAGAGTCTCTCTACATCCATTGTGTGGACAGATGACTCCTCTTCACTTAAACTTGGGGTTTTGAACAAAATAACCCTTGGGGATGGTACAGTGAAACCAATTTCC
>Canis_lupus
CTGACTGAGGGTAGTACAATCACTCCTTTGTGCCAAAAAGGATACTTTCCCTGTGGGAATCTTACCAAGTGCTTACCCCGTGCTTTTCACTGTGATGGCGTGGATGACTGCGGGAATGGGGCTGATGAGGACAACTGTGGTGACACTAGTGGATGGGCGACTATATTTGGCACAGTCCATGGAAATGCTAATAATGTGGCATTAACACAGGAGTGCTTTCTAAATCAGTATCCACAACCCTGTGACTGCAAAGGAACTGAATTGGAATGTATAAATGCTGACTTAAGGGCTGTACCAGTGATTTCCAGCAATACGACATTACTGTCTCTTAAGAAAAACAAAATTCACAGTCTTCCAGATAAAGTTTTCACCAAATACACACAACTTAAACAGATATTTCTTCAGCATAATTGTATTACACACATATCCAGGAAAGCATTTTTTGGATTACATAATCTGCAAATATATCTCAGTCACAACTGCATTACAACTCTCAGACCCGGAGTATTCAAAGACTTACATCAGCTAACTTGGCTAATTCTAGATGACAATCCAATAACCAGAATTTCACAGCAGTTGTTTACTGGATTAAAGTCCTTGTTTTTCCTGTCTATGGTTAATAACTACTTAGAAGCTCTTCCCAAACAGATGTGTGCCCAAATGCCTCAACTCAACTGGATGGATTTGGAAGGCAATGGAATAAAATATCTTACGAATTCCTCCTTTCTGTCATGCAATTCACTCACAGTGCTGTTTCTGCCTAGAAATCAAATTGATTTTGTTCCAGAGAAGACATTTTCTTCATTAAAAAATTTAGGAGAACTGGACCTGTCTAGCAATATGATAATGGAGCTACCACCCGAAATTTTTAAAGACCTGAAGCTTCTACAAAAACTGAATCTGTCGTCCAATCCTCTTTTGTATCTCCACAAGAACCAGTTTGAAAGTCTTAAACAACTTCAGTCTCTAGACCTGGAAAGGATAGAGATTCCAAATATAAACACACGGATGTTTCAACCCATGATGAATCTTTCTCACATTTATTTCAAAAACTTTCGATACTGCTCGTATGCTCCCCATGTCCGCATATGTATGCCCTTGACTGACGGCATTTCTTCATTTGAGGACCTCTTGGCTAACAATATCCTCAGAATATTTGTCTGGGTTATAGCTTTCATAACCTGCTTTGGAAATCTTTTTGTCATTGGCATGAGATCTTTCATTAAAGCTGAAAATACAACTCACGCTACATCCATCAAAATCCTTTGTTGTGCAGACTGCCTGATGGGTGTTTATTTGTTCTTCATTGGCTTTTTTGATATAAAATACCGAGGGCAGTATCAGAAGTATGCGCTGCTGTGGATGGAGAGTTTACAGTGCCGTCTCATGGGGTTCCTGGCCATGCTGTCTACTGAAGTGTCCGTCCTGCTGCTGACATACTTGACTTTGGAGAAATTCCTGGCCATTGTCTTTCCCTTCAGTAACATTCGTCCTGGAAAATGGCAGACCATGGTCATCCTCATTTGCATCTGGATTGTGGGATTTTTAATAGCTGTGATTCCATTTTGGAAGGAGGATTATTTTGGCAATTTTTATGGAAAAAATGGTGTATGTTTTCCACTTTATTATGACCAAACAGAAGACATTGGAAGCAAAGGGTATTCTCTTGGAATTTTTCTAGGTGTGAACTTGCTGGCTTTTCTCATCATTGTGTTTTCCTATACTATTATGTTCTGTTCCATTAAAAAAACTGCCTTGCAGACTTCAGAAGTGAGGAATCCCATTGGAAGAGAGGTGGCTGTTGCAAATCGTTTCTTTTTTATAGTGTTCTCTGATGCCATCTGCTGGATTCCTGTATTTGTAATTAAAATTCTCTCCCTCTTCCGGGTGGAAATACCAGGCACAATCACCTCCTGGATAGTCATTTTTTTCCTTCCAAACAGTGCCTTGAACCCAATCCTCTACACTCTCACAACCAGCTTTTTCAAGGACAAGTTGAAACAGCTGCTGCACAAACATCGGAGGAAATCTATTTTCAAAACTAAAAAGAGTCTCTCCACATCCATTGTGTGGACAGATGACTCCTCTTCACTTAAACTTGGGGTTTTGAACAAAATAACCCTCGGGGACAGTATAGTGAAACCAATTTCC
>Erinaceus_europaeus
CTGACTGAAGGCAGCACAATCATGCCTTTGTGCCAAAAAGGATATCTTCCCTGTGGGAACCTTACCAAATGCTTGCCCCGTGCTTTTCACTGTGATGGTGTGAATGACTGTGGGAACAATGCTGATGAGGAGAACTGTGGAGACACTAGTGGATGGGCGACTATATATGGCACAGTCCATGGAAATGCTAATAATGTGGCATTAACACAGGAGTGCTTTCTGAACAAGTACCCTCAACGCTGTAACTGCAAAGAGAATGAACTGGAATGTGTAAACATTGGATTAAAGTCTGTGCCAAAGATTTCCAGCAACCTGACAGTACTGTCTCTTAAGAAGAACAGAATTCACAGTCTTCCAGACAAAGTTTTCAGTAAATACACAGGACTTACACATCTATTTCTTCAGTATAACTGTATCAGACAAATATCCAGGAAAGCATTTTTTGGACTACACAATCTGCAAATATATCTCAGCCACAACTGCATTACAACTCTCAGACCTGGAGTATTCAAAGACTTACATCAGTTAATTTGGTTAATTCTAGATGACAATCCAATAACCAGAATTTCTCAGCGGATGTTTCTTGGATTAAAGTCCTTGTTTTTCTTGTCTATGGTTAATAACTACATAGAAGTCCTGCCCAAGCAGATGTGTGCCCAAATGCCTCAGCTCAGTTGGATGGATTTTGAAGGCAATGGGATAAAATCTCTTACAAATTCCACCTTCCTGACATGCAATTCACTCACAGTGCTGTTTCTGCCAAGAAATCAAATTGATTTTATTCCAGAGAAGACAATTTCTTCATTAAAAAATTTAGGAGAACTGAACCTTTCCAACAATATGATAATGGAGCTACCACACCACATTTTTAAAGATCTGAAGCTTTTACAAAAGCTGAACCTGTCATCCAATCCTCTTTTGTATCTCCACAAGAACCAGTTTGACGGTCTTAAGCAACTTCAGTCTCTAGACCTGGATAAGATAGAGATTCCAAATATAAGCACACAGATGTTTCAACCCCTGAAGAATCTGTCTTACATTTATTTCAAAAACTTTCGATACTGCTCCTATGCTCCCCATGTCCGAATATGTATGCCCTTGACTGACGGCATTTCTTCATTTGAGGACCTCTTGGCTAACAATATCCTCAGAGTATTTGTCTGGGTTATAGCTTTCATAACCTGCTTTGGAAATCTTTTTGTCATTGGCATGAGATCTTTCATTAAAGCTGAAAATGCAACTCACGCTATGTCCATCAAAGTCCTTTGTTGTGCAGACTGCCTGATGGGTGTTTATTTGTTCTTCATTGGTGTTTTTGATATAAAATACCGTGGGCAGTATCAGAAATACGCCTTGCTGTGGATGGAGAGTTTACAGTGCCGCCTCATGGGGTTCCTGGCCATGCTGTCCACTGAAGTCTCTGTCCTGCTGCTGACTTACTTGACATTAGAGAAGTTCCTAGTCGTTGTCTTTCCCTTCAGTAACATTCGTCCCGGAAAACGGCAGACCTTTGTCATTCTCCTTGGCATCTGGATTGTGGGATTTTTGATAGCTGTGATTCCATTCTGGAACAAGGATTACTTTGGAAACTTTTATGGAAAAAATGGAGTTTGTTTCCCACTTTATTATGACCAGACAGAAGATATTGGAAGCAAAGGGTATTCTCTTGGAATTTTTCTAGGTGTGAACTTGCTGGCTTTTCTCATCATTGTGTTTGCCTATATTACTATGTTCTGTTCCATTAAAAAAACTGCCTTGCAGACTTCGGAAGTGAGGAATCACATTGGAAGAGAGGTGGCTGTTGCAAATCGTTTCTTTTTTATTGTGTTCTCTGATGCCATCTGCTGGATTCCTGTATTTGTAGTTAAATTGCTGTCTCTTTTCCAGCTGGAAATACCAGGCACAATCACTTCCTGGATCGTTATTTTTTTCCTGCCAAACAGTGCCTTGAACCCAATCCTCTACACTCTCACAACTAGCTTTTTCAAGGACAAGTTGAAACAGCTGCTACACAAACATCGGAGGAAAAACATCTTCAAAACTAAAAAAAGTTTGTCTGCATCCATTGTGTGGTCAGATGACTCTTCTTCATTTAAACTTGGAGTTTTGAACAAAATTACCCTTGGGGACAGCACAGTGAAACCAATTTCC
>Condylura_cristata
------------------NNNGCGGCTTTGTGCCCAAAAGGCTATTTCCCCTGTGGAAACCTTACCAGATGCCTACCCCGAGCTTTCCACTGTGATGGCGCGAACGACTGTGAGAACGGTGCTGATGAGGAAAACTGTGGCGACACTAGTGGATGGGCGACTATATTTGGCACAGTCCATGGAAATGCTAATAATGTGGCATTCACACAGGAGTGCTTTCTTAACCAGTATCCCCAAGGCTGTGACTGCAAAGCCATGGAACTGGAATGTGTAAATGCTGGTTTAACGTCTGTGCCCACCATCTCCAGCAATGTGACATTACTGTCTCTTAAGAAAAACAGAATTCACAGTCTTCCAGGAAAAGTTTTCATCAAATACCCAGAACTTGAAAAGATATTTCTCCAGTATAATTGTATTAGACACGTATCCAGAAGAGCATTTTTTGGACTATATAATCTGCAAATATATCTCAGCCACAATTGCATTACGTCCCTCAGGCCTGGAGTATTCAAAGACTTACATCAGCTAACTTGGCTAATTCTAGATGACAATCCAATAACCAGGATTTCTCAGCGGTTGTTCACTGGATTGAATTCCTTGTTTTTCCTGTCTATGGTTAATAACTACTTAGAAGCTCTTCCCAGGCAGATGTGTGCCCACATGCCTCAACTCAACTGGATAGATTTGGAAGGCAATAGAATCAAATACTTCACCAATTCTACCTTCCTGTTGTGTGAATCTCTCACAGTGCTGTTTCTGCCTAGAAATCAAATTGATTATGTTCCAGAGAAGACATTTTCTTCATTAAAAAATTTAGGAGAACTGGATCTATCTAGCAATATGATAATGGAGCTACCACCCCACATTTTTAAAGACCTGAAGCTTCTACAAAAACTGAGTCTGTCGTCCAATCCTCTTTTGTATCTCCACAAGAACCAGTTTGAAAGTCTTAAGCAACTTCAGTCTCTAGACCTGGACAGGATAGAGATTCCCAATATAAACACACAGATGTTTCAGCACATGAAGAATCTTTCTCACATTTATTTCAAAAACTTTCGATACTGCTCCTATGCTCCCCATGTCCGAGTATGTATGCCCTTGACTGACGGAATTTCTTCATTTGAGGACCTCTTGGCTAACAATATCCTCAGAATATTTGTCTGGGTTATAGCTTTCATAACCTGCTTTGGAAATCTTTTTGTCATTGGCATGAGATCTTTCATTAAAGCTGAAAACACGACTCACGCTATGTCCATCAAAATCCTTTGTTGTGCAGACTGCCTGATGGGTGTGTACTTATTTTTCATTGGTTTATTTGACATGAAGTACCGTGGGCAGTATCAGAAGTATGCACTGCTGTGGATGGAGAGCTTACAATGCCGCCTCATGGGGTTCCTGGCCATGCTGTCCACTGAAGTCTCGGTCCTGTTGCTGACCTATCTGACTGTGGAGAAGTTCCTCGTCATTGTCTTTCCCTTCAGTAACATTCGTCCTGGAAAATGGCAGACCTCAGTTATCCTCATTTGCATTTGGATAATGGGGTTTTTAATAGCTGTGATTCCATTTTGGAATGAGGATTATTTTGGAAACTTTTATGGGAAAAATGGAGTCTGTTTCCCACTTTATGATGACCAAACAGAAGATTTTGGAAGCAAAGGATATTCTCTTGGAATTTTCTTAGGTGTGAACTTGCTGGCCTTTCTCATCATCGTGTCTGCCTATATTACTATGTTCTGTTCCATTCAAAAAACTGCCTTGCAAACTTCAGAAGTAAGGAATCACATTGGAAGAGAGGTGGCTGTTGCAAATCGTTTCTTTTTTATAGTGTTCTCTGATGCCATCTGCTGGATTCCTGTATTTGTAATTAAAATTCTTTCCCTCTTCCGAGTGGAAATACCAGGCACCATCACTTCCTGGATAGTCATTTTTTTCCTTCCAAATAGTGCCTTGAACCCAATCCTCTACACTCTCACAACCAGCTTTTTCAAAGACAAGTTGAAACAGTGGCTGCACAAGCCTTGGAGGAAAGTGATTTTCAAAACTAAAAAAAGTTTATCTACATCCATTGTATGGACAGATGACTTCTCCTCACTTAAACTTGAGGTTTTGAACAAAATCAACCTTGGGGACAGTATAGTGAAGCCAGTTTCC
>Sorex_araneus
CTGAGTGATGATAGTACAATGACATCTTTGTGCCAGAAAGGATACTTTCCCTGTGGGAATCTTACCAAATGCTTACCACGTGCTTTTCACTGTGATGGCGTGAACGACTGTGGGAACGGAGCTGATGAAGAAAACTGTGGAGACACTAGTGGATGGGCGACTATATTTGGCACAGTCCATGGAAATGCTAATAATGTGGCATTGACACAGGAGTGCTTTCTAAGTCAGTATCCACAATGCTGTGACTGCAAAGAGACTGAACTGGAATGTGTCAATGCTGGCTTAATATCTGTGCCAAAGATTTCCAGGAATGTGACATTACTGTCTCTTAAGAAAAATAAAATTCACAGTCTTCCAGATAAAGTTTTCATCAAGTATGCAGAACTTAAAAAGCTATTTCTTCAACATAATTGTATTAGACACATATCCAGGAAAGCATTTTTTGGATTACACAACCTGCAAATATATCTCAACCACAACTGCATCACAACTCTCACACCTGGTGTATTCCAAGACTTGCATCATTTAATTTGGCTAATTCTAGATGACAACCCAATCACCATAATTTCACAGCAGTTATTTACTGGATTAAAGTCTTTGTTTTTTCTGTCTATGGTTAATAACTACTTAGAATCCCTTCCCAATCAGATGTGTGCCCAAATGCCTCAACTCAATTGGATGGATTTGGAAGGCAACAGCATAAAATATCTTACAAATTCTACCTTTCTGTCGTGTAATTCACTCACAGTGCTG------------------------------------------------------------------------GATCTATCTAGTAATATGATAATAGAGCTTCCACCCCGCATTTTTGAAGACTTGAAGCTTCTACAGAAACTGAATCTATCGTCCAATCCTCTTTTGTATCTCCACAAGAACCAGTTTGAAAGCCTTAAACAACTTCAGTCTCTAGACCTGGAAAGGATAGAGATTCCAAATATAAACACAAGGATGTTTCAACCCATGAGGAATCTTTCTTACATTTATTTCAAAAACTTTCGATACTGCTCCTATGCTCCCCATGTCCGAGTTTGTATGCCCTTGACTGACGGAATTTCTTCATTTGAGGACCTCTTGGCTAACAATATACTCAGAATATTTGTCTGGGTTATAGCTTTCATAACCTGCTTTGGAAATCTTTTTGTCATTGGCATGAGATCTTTCATTAAAGCTGAAAATACTACTCACGCTCTGTCCATCAAAATTCTCTGTTGTGCGGACTGCCTGATGGGTGTTTATTTAATCTTCATTGGCATTTTCGATATGAAGTACCGTGGGCAGTACCAGAAGTATGCATTACTGTGGATGGAAAGCTTGCCCTGCCAGCTCATGGGCTTCCTGGCCATGCTGTCCACGGAGGTTTCCGTCCTACTGTTGACATACTTGACAGTGGAGAAGTTTTTGGTCATTGTCTTTCCCTTCAGTAACATTCGTCCTGGGAAGCGGCAGACCTTGGCTATCCTCTCTGGCATTTGGATTGTGGGGTTTTTGATAGCTGCTATACCATTTTGTAATGAGAATTATTTTGGAAACTTTTATGGAAAAAATGGAGTCTGCTTTCCTCTTTACTATGACCAAACAGAAGATATTGGAAGCAAAGGCTACTCTCTTGGAATTTTCCTAGGCGTGAACTTGCTGGCTTTTCTCATCATTGTATTTGCCTATATTACCATGTTCTGGTCCATTCAAAAAACTGCCTTGCAGACTTCAGAAGTAAGAAATCAGATTGGAAGAGAGATGGCTATTGCAAATCGCTTCTTTTTTATAGTGTTCTCTGACGCCCTCTGCTGGATTCCTGTATTTGTAATTAAAATACTTTCCCTTTTACGGGTGGAAATACCAGGTACAATCACTTCCTGGATAGTCGTTTTCTTCCTTCCAAACAGTGCCTTGAATCCAATCCTCTACACTCTCACAACAAGCTTTTTCAAAGAGAACTTTAAACAGTTACTGCACAAACAC------------------------------------------------------------------------------------------------------------------------------------
>Myotis_davidii
CTGACTGAAGACAATGTAATCACTCCTTTGTGCCAAAAAGGATATTTCCCCTGTGGGAATCTGACCAAGTGCTTGCCGCGTGCTTTTCATTGCGATGGTGTGAACGATTGTGGGAATGGTGCTGATGAGGAGAACTGTGGGGACACTAGTGGATGGGCGACTATATTTGGCACAATCCATGGAAATGCTGATAAAGTGGCATTCACCCAGGAGTGCTTTCTAAACCAGTATCCACCACGTTGTGACTGCAAAGAAACAGAATTGGAGTGTGTGAACGCTGACTTAAAGTTGGTGCCGCCCGTTTCCAGCAACGTAACGCTGCTGTCTCTGAAGAAAAACAAAATTCACAGTCTTCCAGGTAAAGTTTTCATCAAATACACGGAACTTAAAAAGATATTTCTTCAGCATAATTGCATTAGACACATATCCTGGAAAGCATTTTTTGGATTACATAATCTGCAAATATATCTCAACCACAACTGCATTACAGCCCTCAGACCTGGAGTGTTCAAGGACCTGCATCAGCTAACCTGGCTAATTCTAGATGACAATCCAATAACCAGAATTTCACAGCAGCTATTTTCTGGATTAAATTCCTTGTTTTTTCTGTCTATGGTTAATAACTACTTAGAAGCCCTTCCCAAGCAGATGTGTGCCCAAATGCCTCAACTTAACTGGATGGATTTGGAAGGCAATGGAATAAAGTATCTTACAAATTCCACCTTTCTGTCATGCGATGCACTCACTGTTCTGTTTCTGCCTAGAAATCAAATTGATTTTGTTCCAGAGAAGACATTTTCTTCATTAAAAAATTTAGGAGAACTGGACCTGTCTAGCAATATGATAACAGAGCTACCAACCCACATTTTTAAAGACCTGAAGCTTCTACAAAAACTGAACCTGTCGTCCAACCCTCTCTTGTATCTCCACAAGAACCAGTTCGAAAGTCTTGAACAACTTCAGTCTCTAGACCTGGAAAGGATAGAGATTCCAAATATAAACACACGCATGTTTCAGCCCATGAGGAATCTTTCTCACATTTATTTCAAAAACTTTCGATACTGCTCCTATGCTCCCCATGTCCGAATATGTATGCCCCTGACTGACGGCATTTCTTCATTTGAGGACCTCTTGGCTAACAATATCCTCAGAATATGTGTCTGGGTTATAGCTTTCATAACCTGCTTTGGAAATCTTTTTGTCATTGGCATGAGGTCTTTCATTAAAGCTGAAAACACGACTCACGCTATGTCCATCAAAATCCTTTGTTGTGCAGACTGCCTGATGGGTGTTTATTTGTTCTTCATTGGCTTTTCTGACCTAAAATACCGTGGGCAGTATCAGAAGTATGCATTGCTGTGGATGGAGAGTTTACAGTGCCGCCTCATGGGTGTCCTGGCCATGCTGTCCACTGAAGTCTCTGTCCTGTTGCTGACATATTTGACTTTGGAGAAGTTCCTGGCCATTGTCTTTCCCTTCAGTAACATTCACCCTGGAAAACGGCACACTTCACTCATCCTCATTGGCATCTGGATTGTGGGATTTTTAATAGCTGTGATTCCATTTTGGAATGATGATTATTTTGGAAACTTTTATGGAAAAAATGGTGTATGTTTCCCACTTTATGATGACCAAACTGAAGATATTGGAAGCAAAGGGTATTCTCTTGGAATTTTCCTAGGTGTGAACTTGCTGGCTTTTCTCATCATTGTCTTTTCCTATGGTATTATGTTCTATTCCATTCATAAAACGGCCTTGCAGACTTCGGAAGTGAGGAGTCACATTGGAAGAGAGGTGGCTGTTGCAAACCGTTTCTTTTTTATCGTGTTCTCTGATGCCATCTGCTGGATTCCTGTGTTTGTAATTAAAATTCTTTCCCTCTTCCGAGTGGAAATACCAGGCACAATCACTTCCTGGGTAGTCATTTTTTTCCTGCCAAACAGCGCCTTGAACCCAATCCTTTACACACTCACAACCAGCTTCTTCAAGGACAAGTTGAAACAGCTGCTACACAGGCATCGGAGAAAATCAATTTTCCAAACTAAAAAAAGTTTATCTACATCCATTGTATGGACAAATGACTCCTCTTCTCTTAAACTTGGGGTTTTGAACAAAATAACTTTTGGGGACAGTATAACAAAACCAATGTCC
>Pteropus_alecto
CTGGCGGAAGGCGCTACAGTCCCTCCTCTGTGCCCAAAAGGATATTTTCCCTGTGGGAACCTGACCACGTGCTTACCGCGTGCTTTTCACTGTGACGGCGTGGATGACTGTGGGAACGGCGCCGATGAGGAGAACTGTGGGGACACTAGTGGATGGGCGACTATATTTGGCACAATCCATGGAAATGCTGATAAAGTGGCATTCACACAGGAGTGCTTTCTAAACCAGTATCCACAACGCTGTGACTGCAAAGAAACTGAATTGGAGTGTGTAAATGCTGGCTTACCGTCCGTGCCGACCGTTTCCAGCAATGTGACGTTACTGTCTCTTAAGAAAAACAAAATTCACAGTCTTCCAGATAATGTTTTCATCAAATACACAGAACTTAAAAAAATATTTCTTCAGCATAATTGTATCAGACACATATCCAGGAAAGCATTTTGGGGATTACATAATCTTCAAATATATCTGAATCACAACTGCATTACGGCCCTCAGACCTGGAGTATTCAAAGACCTCCATCAGCTAACTTGGCTGATTCTAGATGACAACCCAATAACCAGAATTTCACAGCAGTTATTTACTGGATTACATTCTTTGTTTTTCCTGTCTATGGTTAATAACTACTTAGAAGCCCTCCCCAAGCAGATGTGTGCCGGAATGCCTCAACTCAACTGGCTGGATTTGGAAGGCAACGGGATAAAGTATGTCACGAATTCCACCTTCCTGTCGTGCGATGCACTCACCGTGCTGTTTCTGCCTAGAAATCAAATTGATTTTGTTCCAGAGAAGACATTTTCTTCATTAAAAAATTTAGGAGAACTGGACCTGTCTAGCAATATGATAACGGAGCTTCCAGCCCATACTTTTAAAGACCTGAAGCTTCTACAAAAACTGAATCTGTCGTCCAACCCTCTTTTGTATCTCCACAAGAACCAGTTCGAAAGTCTTAAACAACTTCAGTCTCTAGACCTGGTAAGGATAGAGATTCCAAATATAAACACACACATGTTTCAACCCATGAGGAATCTTTCTCACATTTATTTCAAAAACTTTCGCTACTGCTCGTATGCTCCCCACGTCCGAATATGCATGCCCCTGACCGACGGCATTTCTTCATGTGAGGACCTCTTGGCTAACGATATCCTCAGAATATGTGTCTGGGTTATCGCGTTCATAACCTGCTTCGGAAATCTTTTTGTCATTGGCATGAGATCGTTCATTAAAGCTGAAAACACGACTCACGCTATGTCCATCAAAATCCTTTGTTGTGCAGACTGCCTGATGGGTGTCTATCTGTTCTTCGTTGGCTTTTTTGACATCAAGTACCGCGGGCAGTACCAGAAGTACGCCTTGCTGTGGATGGAGAGTCTACAGTGCCGCCTCATGGGTGTCCTGGCCATGCTGTCCTCAGAAGTCTCCGTCCTGTTGCTGACGTACTTGACGTTGGAGAAGTTCCTGGTCATTGTCTTTCCCTTCAGCAACATTCACCCTGGGAAACGTCAGACCTCGGCCATCCTCACTGGCATCTGGATTGTGGGATTTTTGATAGCTATAATTCCATTTTGGAATGAAGATTATTTTGGAAACTTTTATGGGAAGAATGGAGTGTGTTTCCCACTTTATTATGACCAAACAGAAGATACTGGGAGCAAAGGGTATTCTCTTGGAATTTTCCTAGGTGTGAACTTGCTGGCTTTTCTCATCATTGTGTTTTCCTATATTATTATGTTCTGTTCCATTCAAAAAACGGCCCTGCAGACGTCAGAAGTGCGGAATCACATTGGACGAGAAGTGGCTGTTGCAAACCGCTTCTTTTTTATAGTGTTCTCTGATGCCATCTGCTGGATTCCTATATTTGTAATTAAAATTCTTTCCCTCTTCCGAGTGGAAATACCAGGCACAGTCACTTCCTGGGTAGTCATTTTTTTCCTGCCAAACAGCGCCTTGAACCCGATCCTCTACACGCTCACCACCAGCTTCTTCAAGGACAAGCTGAGACAGCTGCTGCACAGGCATCGGAGGAAATCAATTTTCCAAACTAAAAAAAGTTTATCGACATCCATTGTGTGGACAGATGACTCCTCTTCTCTTAAACTTGGGGTTTTGAACAAACTCACCCTTGGGAACAGTATAATGAAACCACTTTCC
>Pteropus_vampyrus
CTGGCGGAAGGCGCTACAGTCCCTCCTCTGTGCCCAAAAGGATATTTTCCCTGTGGGAACCTGACCACGTGCTTACCGCGTGCTTTTCACTGTGACGGCGTGGATGACTGTGGGAACGGCGCCGATGAGGAGAACTGTGGGGACACTAGTGGATGGGCGACTATATTTGGCACAATCCATGGAAATGCTGATAAAGTGGCATTCACACAGGAGTGCTTTCTAAACCAGTATCCACAACACTGTGACTGCAAAGAAACTGAATTGGAGTGTGTAAATGCTGGCTTACCGTCCGTGCCGACCGTTTCCAGCAATGTGACGTTACTGNNNNNNAAGAAA---------------------------------------------------------ATATTTCTTCAGCATAATTGTATCAGACACATATCCAGGAAAGCATTTTGGGGATTACATAATCTTCAAATATATCTGAATCACAACTGCATTACGGCCCTCAGACCTGGAGTATTCAAAGACCTCCATCAGCTAACTTGGCTGATTCTAGATGACAACCCAATAACCAGAATTTCACAGCAGTTATTTACTGGATTACATTCCTTGTTTTTCCTGTCTATGGTTAATAACTACTTAGAAGCCCTCCCCAAGCAGATGTGTGCCGGAATGCCTCAACTCAACTGGCTGGATTTGGAAGGCAACGGGATAAAGTATGTCACGAATTCCACCTTCCTGTCGTGCGATGCACTCACCGTGCTGTTTCTGCCTAGAAATCAAATTGATTTTGTTCCAGAGAAGACATTTTCTTCATTAAAAAATTTAGGAGAACTGGACCTGTCTAGCAATATGATAACGGAGCTTCCAGCCCATACTTTTAAAGACCTGAAGCTTCTACAAAAACTGAATCTGTCGTCCAACCCTCTTTTGTATCTCCACAAGAACCAGTTCGAAAGTCTTAAACAACTTCAGTCTCTAGACCTGGTAAGGATAGAGATTCCAAATATAAACACACACATGTTTCAACCCATGAGGAATCTTTCTCACATTTATTTCAAAAACTTTCGCTACTGCTCGTACGCTCCCCACGTCCGAATATGCATGCCCCTGACCGACGGCATTTCTTCATGTGAGGACCTCTTGGCTAACGATATCCTCAGAATATGTGTCTGGGTTATCGCGTTCATAACCTGCTTCGGAAATCTTTTTGTCATTGGCATGAGATCGTTCATTAAAGCTGAAAACACGACTCACGCTATGTCCATCAAAATCCTTTGTTGTGCAGACTGCCTGATGGGTGTCTATCTGTTCTTCGTTGGCTTTTTTGACATCAAGTACCGCGGGCAGTACCAGAAGTACGCCTTGCTGTGGATGGAGAGTCTACAGTGCCGCCTCATGGGTGTCCTGGCCATGCTGTCCTCAGAAGTCTCCGTCCTGTTGCTGACGTACTTGACGTTGGAGAAGTTCCTGGTCATCGTCTTTCCCTTCAGCAACATTCACCCTGGGAAACGTCAGACCTCGGCCATCCTCACTGGCATCTGGATTGTGGGATTTTTGATAGCTATAATTCCATTTTGGAATGAAGATTATTTTGGAAACTTTTATGGGAAGAATGGAGTGTGTTTCCCACTTTATTATGACCAAACAGAAGATACTGGGAGCAAAGGGTATTCTCTTGGAATTTTCCTAGGTGTGAACTTGCTGGCTTTTCTCATCATTGTGTTTTCCTATATTATTATGTTCTGTTCCATTCAAAAAACGGCCCTGCAGACGTCAGAAGTGCGGAATCACATTGGACGAGAAGTGGCTGTTGCAAACCGCTTCTTTTTTATAGTGTTCTCTGATGCCATCTGCTGGATTCCTATATTTGTAATTAAAATTCTTTCCCTCTTCCGAGTGGAAATACCAGGCACAGTCACTTCCTGGGTAGTCATTTTTTTCCTGCCAAACAGCGCCTTGAACCCGATCCTCTACACGCTCACCACCAGCTTCTTCAAGGACAAGTTGAGACAGCTGCTGCACAGGCATCGGAGGAAATCGGTTTTCCAAACTAAAAAAAGTTTATCGACATCCATTGTGTGGACAGATGACTCTTCTTCTCTTAAACTTGGGGTTTTGAACAAACTCACCCTTGGGAACAGTATAATGAAACCACTTTCC
>Homo_sapiens
CTGACTCAAGGTAGCATGATCACTCCTTCATGCCAAAAAGGATATTTTCCCTGTGGGAATCTTACCAAGTGCTTACCCCGAGCTTTTCACTGTGATGGCAAGGATGACTGTGGGAACGGGGCGGACGAAGAGAACTGTGGTGACACTAGTGGATGGGCGACCATATTTGGCACAGTGCATGGAAATGCTAACAGCGTGGCCTTAACACAGGAGTGCTTTCTAAAACAGTATCCACAATGCTGTGACTGCAAAGAAACTGAATTGGAATGTGTAAATGGTGACTTAAAGTCTGTGCCGATGATTTCTAACAATGTGACATTACTGTCTCTTAAGAAAAACAAAATCCACAGTCTTCCAGATAAAGTTTTCATCAAATACACAAAACTTAAAAAGATATTTCTTCAGCATAATTGCATTAGACACATATCCAGGAAAGCATTTTTTGGATTATGTAATCTGCAAATATATCTCAACCACAACTGCATCACAACCCTCAGACCTGGAATATTCAAAGACTTACATCAGCTAACTTGGCTAATTCTAGATGACAATCCAATAACCAGAATTTCACAGCGCTTGTTTACGGGATTAAATTCCTTGTTTTTCCTGTCTATGGTTAATAACTACTTAGAAGCTCTTCCCAAGCAGATGTGTGCCCAAATGCCTCAACTCAACTGGGTGGATTTGGAAGGCAATAGAATAAAGTATCTCACAAATTCTACGTTTCTGTCGTGCGATTCGCTCACAGTGCTGTTTCTGCCTAGAAATCAAATTGGTTTTGTTCCAGAGAAGACATTTTCTTCATTAAAAAATTTAGGAGAACTGGATCTGTCTAGCAATACGATAACGGAACTATCACCTCACCTTTTTAAAGACTTGAAGCTTCTACAAAAGCTGAACCTGTCATCCAATCCTCTTATGTATCTTCACAAGAACCAGTTTGAAAGTCTTAAACAACTTCAGTCTCTAGACCTGGAAAGGATAGAGATTCCAAATATAAACACACGAATGTTTCAACCCATGAAGAATCTTTCTCACATTTATTTCAAAAACTTTCGATACTGCTCCTATGCTCCCCATGTCCGAATATGTATGCCCTTGACGGACGGCATTTCTTCATTTGAGGACCTCTTGGCTAACAATATCCTCAGAATATTTGTCTGGGTTATAGCTTTCATTACCTGCTTTGGAAATCTTTTTGTCATTGGCATGAGATCTTTCATTAAAGCTGAAAATACAACTCACGCTATGTCCATCAAAATCCTTTGTTGTGCTGATTGCCTGATGGGTGTTTACTTGTTCTTTGTTGGCATTTTCGATATAAAATACCGAGGGCAGTATCAGAAGTATGCCTTGCTGTGGATGGAGAGCGTGCAGTGCCGCCTCATGGGGTTCCTGGCCATGCTGTCCACCGAAGTCTCTGTTCTGCTACTGACCTACTTGACTTTGGAGAAGTTCCTGGTCATTGTCTTCCCCTTCAGTAACATTCGACCTGGAAAACGGCAGACCTCAGTCATCCTCATTTGCATCTGGATGGCGGGATTTTTAATAGCTGTAATTCCATTTTGGAATAAGGATTATTTTGGAAACTTTTATGGGAAAAATGGAGTATGTTTCCCACTTTATTATGACCAAACAGAAGATATTGGAAGCAAAGGGTATTCTCTTGGAATTTTCCTAGGTGTGAACTTGCTGGCTTTTCTCATCATTGTGTTTTCCTATATTACTATGTTCTGTTCCATTCAAAAAACCGCCTTGCAGACCACAGAAGTAAGGAATTGTTTTGGAAGAGAGGTGGCTGTTGCAAATCGTTTCTTTTTTATAGTGTTCTCTGATGCCATCTGCTGGATTCCTGTATTTGTAGTTAAAATCCTTTCCCTCTTCCGGGTGGAAATACCAGACACAATGACTTCCTGGATAGTGATTTTTTTCCTTCCAAACAGTGCTTTGAATCCAATCCTCTATACTCTCACAACCAACTTTTTTAAGGACAAGTTGAAACAGCTGCTGCACAAACATCAGAGGAAATCAATTTTCAAAATTAAAAAAAGTTTATCTACATCCATTGTGTGGATAGAGGACTCCTCTTCCCTGAAACTTGGGGTTTTGAACAAAATAACACTTGGAGACAGTATAATGAAACCAGTTTCC
>Nomascus_leucogenys
CTGACTCAAGGTAGCATGATCACTCCTTCATGCCAAAAAGGATATTTTCCCTGTGGGAATCTTACCAAGTGCTTACCCCGAGCTTTTCACTGTGATGGCAAGGATGACTGTGGGAACGGGGCTGACGAAGAGAACTGTGGTGACACTAGTGGATGGGCGACCATATTTGGCACAGTCCATGGAAATGCTAACACCGTGGCCTTAACACAGGAGTGCTTTCTAAAACAGTATCCACAATGCTGTGACTGCAAAGAAACTGAATTGGAATGTGTAAATGATGACTTAAAGTCTGTGCCGATGATTTCTAACAATGTGACATTACTGTCTCTTAAGAAAAACAAAATCCACAGTCTTCCAGATAAAGTTTTCATCAAATACACAAAACTTAAAAAGATATTTCTTCAGCATAATTGCATTAGACACATATCCAGGAAAGCATTTTTTGGATTATATAATCTGCAAATATATCTCAACCACAACTGCATCACAACTCTCAGACCTGGAATATTCAAAGACTTACATCAGCTAACTTGGCTAATTCTAGATGACAATCCAATAACCAGAATTTCACAGCGCTTGTTTACGGGATTAAATTCCTTGTTTTTCCTGTCTATGGTTAATAACTACTTAGAAGCTCTTCCCAAGCAGATGTGTGCCCAAATGCCTCAACTCAACTGGGTGGATTTGGAAGGCAATAGAATAAAGTATCTCACAAATTCTACGTTTCTGTCGTGTGATTCGCTCTCAGTGCTGTTTCTGCCTAGAAATCAAATTGGTTTTGTTCCAGAGAAGACATTTTCTTCATTAAAAAATTTAGGAGAACTGGATCTGTCTAGCAATATGATAACGGAGCTATCACCTCACCTTTTTAAAGACTTGAAGCTTCTACAAAAACTGAACCTGTCATCCAATCCTCTTATGTATCTTCACAAGAACCAGTTTGAAAGTCTTAAACAACTTCAGTCTCTAGACCTGGAAAGCATAGAGATTCCAAATATAAACACACGAATGTTTCAACCCATGAAGAATCTTTCCCACATTTATTTCAAAAACTTTCGATACTGCTCCTATGCTCCCCATGTCCGAATATGTATGCCCTTGACGGACGGCATTTCTTCATTTGAGGACCTCTTGGCTAACAATATCCTCAGAATATTTGTCTGGGTTATAGCTTTCATTACCTGCTTTGGAAATCTTTTTGTCATTGGCATGAGATCTTTCATTAAAGCTGAAAACACAACTCACGCTATGTCCATCAAAATCCTTTGTTGTGCTGACTGCCTGATGGGTGTTTACTTGTTTTTTGTTGGCTTTTTCGATATAAAATACCGAGGGCAGTATCAGAAGTATGCCTTGCTGTGGATGGAGAGCGTGCAGTGCCGCCTCATGGGGTTCCTGGCCATGCTGTCCACCGAAGTCTCTGTCCTGCTACTGACCTACTTGACTTTGGAGAAGTTCCTGGTCATTGTCTTCCCCTTCAGTAACATTCGGCCTGGAAAACGGCAGACCTCAGTCATCCTCATTTGCATCTGGATGGCGGGATTTTTAATAGCTGTAATTCCATTTTGGAATGAGGATTATTTTGGAAACTTTTATGGGAAAAATGGAGTATGTTTCCCACTTTATTATGACCAAACAGAAGATATTGGAAGCAAAGGGTATTCTCTTGGAATTTTCCTAGGTGTGAACTTGCTGGCTTTTCTCATCATTGTGTTTTCCTATATTACTATGTTCTGTTCCATTCAAAAAACCGCCTTGCAGACCACAGAAGTAAGGAATCGTTTTGGAAGAGAGGTGGCTGTTGCAAATCGTTTCTTTTTTATAGTGTTCTCTGATGCCATCTGCTGGATTCCTGTATTTGTAATTAAAATCCTTTCCCTCTTCCGGGTGGAAATACCAGACACAGTGACTTCCTGGATAGTGATTTTTTTTCTTCCAAACAGTGCTTTGAATCCACTCCTCTATACTCTCACAACCAGCCTTTTTAAGGACAAGTTGAAACAGCTGCTGCACAAACATCGGAGGAAATCAATTTTCAAAATTAAAAAAAGTTTATCTACATCCATTGTGTGGATAGAGGACTCCTCTTCCCTGAAACTTGGGGTTTTGAACAAAATAACACTTGGAGACAGTATAATGAAACCAGTTTCC
>Macaca_mulatta
CTGACTCAAGCTAGCATGATCACTCCTTCATGCCAAAAAGGATATTTTCCCTGTGGGAATCTTACCAAGTGCTTGCCCCGAGCTTTCCACTGTGATGGCGAGGATGACTGTGGGAACGGGGCAGACGAAGAGAACTGTGGTGACACTAGTGGATGGGCGACCATATTTGGCACAGTCCATGGAAATGCTAACAGCGTGGCCTTAACACAGAAGTGCTTTCTAAAACAGTATCCACAATGCTGTGACTGCAAAGAAACTGAATTGGAATGTGTAAATGGTGACTTAAAGTCTGTGCCGATGATTTCTAACAATGTGACATTACTGTCTCTTAAGAAAAACAAAATCCACAGTCTTCCAGATAAAGTTTTCATCAAATACACAAAACTTAAAAAGATATTTCTTCAGCGTAATTGCATTAGACACATATCCAGGAAAGCATTTTTTGGATTATATAATCTACAAATATATCTCAACCACAACCGCATCACAACTCTCAGACCTGGAATATTCAAAGACTTACATCAGCTAACTTGGCTAATTCTAGATGACAATCCAATAACCAGAATTTCACAGCGCTTGTTTACGGGATTAAATTCCTTGTTTTTCCTGTCTATGGTTAATAACTACTTAGAAGCTCTTCCCAAGCAGATGTGTGCCCAAATGCCTCAACTCAACTGGGTGGATTTGGAAGGCAATCGAATAAAGTATCTCACAAATTCTACGTTTCTGTCGTGCAATTCGCTCACAGTGCTGTTTCTGCCTAGAAATCAAATTGGTTTTGTTCCAGAGAAGACATTTTCTTCATTAAAAAATTTAGGAGAACTGGATCTGTCTGGCAATATGATAATGGAGCTATCACCTCACCTTTTTAAAGACTTGAAGCTTCTACAAAAACTGAACCTGTCATCCAATCCTCTTATGTATCTTCACAAGAACCAGTTTGAAAGTCTTAAACAACTTCAGTCTCTAGACCTGGAAAGGATAGAGATTCCAAATATAAACACACGAATGTTTCAACCCATGAAGAATCTTTCTCACATTTATTTCAAAAACTTTCGATACTGCTCCTATGCTCCCCATGTCCGAATATGTATGCCCTTGACGGACGGCATTTCTTCATTTGAGGACCTCTTGGCTAACAATATCCTCAGAATATTTGTCTGGGTTATAGCTTTCATTACCTGCTTTGGAAATCTTTTTGTCATTGGCATGAGATCTTTCATTAAAGCTGAAAATACAACTCACGCTATGTCCATCAAAATCCTTTGTTGTGCTGACTGCCTGATGGGTGTTTACTTGTTCTTTGTTGGCTTTTTTGATCTAAAATACCGAGGGCAGTATCAGAAGTATGCCTTGCTGTGGATGGAGAGCGTGCAGTGCCGCCTCATGGGGTTCCTGGCCATGCTGTCCACCGAAGTCTCTGTCCTGCTACTGACCTACTTGACTTTGGAGAAGTTCCTGGTCATTGTCTTCCCCTTCAATAACATTCGGCCTGGAAAACGGCAGACCTCAGTCATCCTCATTTGCATCTGGATGGCAGGATTTTTAATAGCTGTAATTCCATTTTGGAATGAGGAGTATTTTGGAAACTTTTATGGGAAAAATGGAGTATGTTTCCCACTTTATTATGACCAAACAGAAGATGTTGGAAGTAAAGGGTATTCTCTTGGAATTTTTCTAGGTGTGAACTTGCTGGCTTTTCTCATCATTGTGTTTTCCTATATTACTATGTTCTGTTCCATTCAAAAAACCGCCTTGCAGACCACAGAAGTAAGGAATCATTTTGGAAGAGAGGTGGCTGTTGCAAATCGTTTCTTTTTTATAGTGTTCTCTGATGCCATCTGCTGGATTCCTGTATTTGTAATTAAAATCCTTTCCCTCTTCCGGGTGGAAATACCAGACACAATGACTTCCTGGATAGTGATTTTTTTCCTTCCAAACAGTGCTTTGAATCCGATCCTCTATACTCTCACAACCAGCTTTTTTAAGGACAAGTTGAAACAGCTGCTGCACAAACATCGGAGGAAATCAATATTCAAAATTAAAAAAAGTTTATCTACATCCATTGTGTGGATAGATGACTCCTCTTCCCTGAAACTTGGGGTTTTGAACAAAATAACACTTGGAGACAGTATAATGAAACCAGTTTCC
>Tupaia_chinensis
CTGACTGAAGGCAGTGTGAATACACCTCAGTGCCAAAAAGGATACTTTCCCTGTGGGAATCTTACCAAGTGCTTACCCCGTGCCTTTCACTGCGATGGCGTGGATGACTGTGGCAACGGCGCTGATGAGGAGAATTGTGGTGACACTAGTGGATGGGCGACCATATTTGGCACAATCCATGGAAATGCTAATAATGTGGCATTGACACAGGAGTGCTTTCTAAACCAGTATCCACAACAATGTGACTGCAAAGAAACTGAATTGGAATGTGCAAATGCTGGCCTCCAGTCTGTGCCATCGGTCTCCAACAATGTGACATTACTGTCTCTTAAGAAAAACAAAATCCACAGTCTTCCAGATAAGGTTTTCAGCAAATATACAGAACTTAAAAAGATATTTCTTCAACACAACTGCATCAGACACATATCCAAGAAAGCATTTTTTGGATTATATAATTTGCAAATATATCTCAACCACAACTACATTACAACTCTCAGATCTGGAGTATTCAAAGACTTACATCAACTAACTTGGCTAATTCTAGATGACAATCCGATAACCAGAATTTCACAGCAGTCGTTTAATGGATTAAATTCCTTATTTTTCCTGTCTATGGTTAATAACCACTTAGAAGCCCTTCCCAAGCAGATGTGTAACCAAATGCCTCAACTCAACTGGATGGATTTGGAAGGCAATAGAATAAACCATCTTACAAATTCTACCTTTCTATCATGTGATTCACTCACAGTGCTGTTTCTGCCTAGAAATCAAATTGATTTTGTTCCAGAGAAGACATTTTCTTCATTAAAAATTTTAGGAGAACTGGATCTGTCTAGCAATATGATAATGGAGCTACCACCTCACGTGTTTAAAGACCTTAGTCTTCTACAAAAACTGAACCTGTCATCCAATCCTCTTTTGTATCTCCACAAGAACCAGTTTGAAAGTCTTAAACAACTTCAGTCTTTAGACTTGGAAAGGATAGAGATTCCAAATATAAGCACACAAATGTTTCAGCCCATGAAGAATCTTTCTCACATTTATTTCAAAAACTTTCGATACTGCTCCTATGCTCCCCATGTCCGAATATGTTTGCCCTTGAGTGACGGCATTTCTTCATTTGAGGACCTCTTGGCTAACAATATCCTCAGAATATTTGTCTGGGTTATAGCTTTCATTACCTGCTTTGGAAATCTTTTTGTCATTGGCATGAGATCTTTCATTAAAGCTGAAAATACAACTCACGCTATGTCCATCAAAATCCTTTGTTGTGCTGACTGCCTGATGGGCGTTTACCTGTTCTTGGTTGGTTTTTTTGATATAAAGTACCGAGGGCAATATCAGAAGTATGCCTTGCTGTGGATGGAGAGTACACAGTGCCACCTGATGGGGTCTCTGGCTGTGCTGTCCACTGAAGTCTCTGTCCTGCTGCTGACCTACCTGACTGTGGAGAAGTTCCTGGTCATCGTCTTCCCCTTCAGTAACATTCGTCCTGGAAAACGGCAAACCTCAGTCATCCTCATTGGCATCTGGATAGTAGGATTTCTGATAGCAGTAATTCCATTTTGGGATGAGGATTATTTTGGAAATTTTTATGGGAAAAATGGAGTATGTTTTCCACTTTACTATGACCAAACAGAAGATATTGGAGGCCAAGGATATTCTCTTGGGATTTTCCTAGGTGTAAACTTGCTGGCTTTTCTCATCATTGTTTTTTCCTATATTACGATGTTCTGTTCAATCCAAAAAACCGCCTTGCGCACTGCTGAAGTGAGGAATCACGTTGGAAGAGAAGTGGCTGTGGCAAATCGGTTCTTTTTTATAGTGTTCTCTGATGCCATCTGCTGGATTCCTGTATTTGTAGTTAAAATCCTTTCCCTCTTCAGAGTGGAAATACCAGGCACAATCACTTCCTGGATAGTGATTTTTTTCCTTCCCAACAGTGCCTTGAATCCCATCCTCTATACTCTCACAACCAGCTTCTTTAAGGACCAGCTGAAACAGCTACTGCACAAACATCGGAGGAAATCAATTTTCAAAATTAAAAAGAGTTTATCTACATCCATTGTGTGGACAGATGACTCCTCTTCACTTAAACTTGGGGTTTTGAACAAAATAACCCTTGGGGACAGTATAATGAAACCAGTTTCC
>Oryctolagus_cuniculus
CTGACTGAAGGAAATGTGATCATTCCTTTGTGCCAAAAAGGGTATTTTCCCTGTGGAAATATGAGCAAGTGCCTGCCGCGTGCTTTTCACTGCGATGGTGTGGATGACTGTGGGAATGGCGCTGATGAAGAGAACTGTGGTGACGCTAGTGGATGGGCAACCATATTTGGCACAGTCCATGGAAGTGTTAACAATGTGACAGTAACACAGGAGTGCTTTCTAAGCCAGTATCCAGAACATTGTGACTGCAAAGAAACTGAACTGGAATGTGTAGATGCTGACCTAAGGACCGTGCCCACCCTTTCCCACAATGTGACGTTACTGTCTCTTAAGAAAAACAAAATCCTCAGTCTTCCAGATAAAGTTTTCATCAAATACACAGAACTCAAAAAGATATTTCTACAGTATAATTGCATTAGACACATATCCAGGAAAGCATTTTTTGGATTATATAATCTTCAAATATATCTCAACCACAACCACATAACAAGTCTCAGATCTGGAGTATTCGAAGACTTACATCAGCTGACGTGGCTAATTCTAGATGACAATCCAATAACCAGAATTTCACAACGGTTGTTTACTGGACTAAATTCCTTGTTTTTCCTGTCTATGGTTGACAACCACTTAGAAGCCCTTCCCAAGCAGATGTGTGCCCAAATGCCTCAACTTAACTGGATGGACCTGGAAGGCAATCGAATAAAACGGCTCAGAAATTCCACCTTCCTGTCGTGCAGTTCACTCACAGTGCTGTTTCTGCCTAGAAATCAAATTGATTTTGTTCCAGAGAAGACATTTTCTTCATTAAAAAATTTAGGAGAACTGGATCTGTCTAACAATAAGATAACAGAGCTGCCACCTCACCTTTTGAAAGACCTGAAGCTTCTACAGAAACTGAACCTGTCATCCAATCCTCTTTTGTATCTCCACAAGAACCAGTTTGAAAGTCTTAAACAACTTCAGTCTCTAGACCTGGAAAGGATAGAGATTCCAAATATAAACACACGCATGTTTCAACCCATGAAGAATCTTTCTCACATTTATTTCAAAAACTTTCGATACTGCTCCTATGCTCCCCATGTCCGAATATGTATGCCCTCGACTGACGGCATTTCTTCATTTGAGGACCTCTTGGCTAACAATATCCTCAGAGTGTTTGTCTGGGTTATAGCTTTCATTACCTGCTTTGGAAATCTTTTTGTCATTGGCATGAGATCTTTCATTAAAGCCGAAAATACAACTCACGCCCTGTCCATCAAAGTCCTTTGTTGTGCCGACTGCTTGATGGGTGTCTACCTGCTTTTCATTGGCTTTTTTGATATGAGATACCGAGGACAGTATCAGAAGTATGCCCTGCTGTGGATGGAGAGTGTACAATGCCGCCTCATGGGCTTCCTGGCCATGCTGTCTACCGAAGTCTCTGTCCTCCTGCTGACCTACCTGACTCTGGAGAAGTTCCTGGTCATCGTGTTCCCCTTCAGTAACGTTCGCCCCGGAAGACGGCAGACTTCGCTCAGCCTCGGCTGCATCTGGCTGGTGGGGTTTCTGATAGCTGCGATTCCTTTTTGGGATGAGGATTATTTTGGAAACTTTTATGGGCAAAATGGAGTGTGTTTTCCACTTTATCATGACCAAACAGAAGATATTGGAAGCAAAGTGTATTCTCTTGGAATTTTTCTAGGTGTGAACTTGCTGGCTTTTCTCATCATTGCGTTTTCCTATGTTACTATGTTCTGTTCCATTCAAAAAACCACCTTGCAGACCTCGGAAGTGAGAACTCACCTTGGAAGAGAGGTGGCTGTGGCAAATCGTTTCTTTTTTATAGTGTTCTCTGATGCCATCTGCTGGATTCCTGTGTTTGTCGTTAAAATCCTTTCCCTCTTCCAGGTGGAAATACCAGGCACAATCACTTCCTGGATTGTGATATTTTTCCTCCCAAACAGCGCCTTGAACCCAATCCTCTACACTCTCACCACCAGTGTTTTTAAGGACAAGTTGAAACAGCTGCTTCACAAACATCGGAGGAAATCCATCTTCAAGATTAAAAAGAGTTTATCTACCTCCATTGTGTGGACAGATGACTCCTCTTCACTTAAACTTGGGATTTTGAACAAAATAACCCTTGGGGAGAATGTAATGAAACCAGTTTCC
>Cavia_porcellus
CTGACTGAAAGCGGTATGATCATTCCCTTGTGCCAGAAAGGATACTTTCCCTGTGGGAACCTCACCAAGTGCCTGCCCCGGGCTTTTCACTGCGATGGAGTGGACGATTGTGGGAATGGTGCTGATGAAAAGAACTGCGGTGACACTAGTGGATGGGCGACCATATTTGGCACAGTGCATGGAAATGTTAATAATGTGACATTAACACAGGAGTGCTTTCTAAACCATTATCCAGAACATTGTGATTGCAGAGAAACTGAATTGGAATGTGTGAACGCTGGTCTAAAGTCTGTGCCTACAATTTCCTCCAACGTGACACTGTTGTCTCTTAAGAAAAACAAAATTCACAGTCTTCCAGATAAAGTGTTCATCAAATACACAGAACTTAAAAAGATATTTCTTCAGCATAATTGCATTAGACACATATCCAGGAAAGCATTTTTTGGATTATACAATCTGCAAATATATCTCAACCACAACAGCATTACAACTCTCAGACCTGGAATATTCAAAGACTTACATCAGCTAACTTGGCTAATTCTAGATGACAATCCAATAACCAGGATTTCACAGCAATTGTTTACTGGATTAAATTCTTTGTTTTTCCTGTCTATGGTTAATAACTACTTAGAGGTCCTCCCCCAGCAGATTTGTGCCCACATGCCTCAACTCAGCTGGATGGATCTGGAAGCCAACCGAATAAAGCATCTTACAAATTCCACCTTTCTGTCATGCAAGTCACTTTCAGTGCTGTTTCTGCCTAGAAATCAAATTGATTTTGTTCCAGAGAAGACATTTTCTTCATTAAAAAATTTAGGAGAACTGGATCTGTCCAGCAATATGATGACGGAGCTACCACCCCATCTTTTTAAAGACCTAAAGCTTCTACAAAAACTGAACCTGTCATCCAATCCTCTTTTGTATCTTCACAAGAACCAGTTTGGAAGTCTTAAACAACTTCAGTCTCTAGACCTGAGAAGGATAGAGATTCCAAATATAAATACAGAAATGTTTCAACCTCTGAAGAACCTGTCTCACATTTATTTCAAAAACTTTCGATACTGCTCCTATGCTCCCCATGTGCGACTATGTATGCCCTTGTCTGACGGCATTTCTTCATTTGAGGACCTCTTGGCTAACAATATCCTCAGAATATTTGTCTGGGTTATAGCTTTCATTACCTGCTTTGGAAATCTTTTTGTCATTGGCATGAGATCTTTCATTAAAGCTGAAAATACAACTCACGCTATGTCCATCAAAATCCTTTGTTGTGCCGACTGCCTGATGGGTATTTACCTGTTCTTCGTTGGCTTCTTCGATATAAAATACCGCGGGCAGTATCAGAAGTACGCCCTGCTGTGGATGGAAAGCCCACAGTGCCACCTCCTGGGCTTTCTGGCCATGCTGTCTACTGAAGTCTCGGTCTTGTTGCTGACCTTCTTAACTCTGGAAAAGTTCCTGGTCGTCGTCTTCCCCTTTAGTAACATCCGACCTGGAAAGCGGCAGACCTTGGTCATCCTCAGCTGCATCTGGATGGTGGGATTTTTGATAGCTGTGATTCCCTTTTGGAATGACAATTACTTTGGAAACTTTTATGGGAAAAATGGAGTATGTTTCCCACTTTACTATGACCATACAGAAGCTACTGGAAGTCAAGTATATTCTCTTGGAATTTTCCTAGGTGTAAACTTGCTGGCTTTTGTCATCATCGTGTTTTGCTATATTATTATGTTCTGTTCAATTCAAAAAACCGCCGCACAGACAGCAGAAGTGAGGAATCACATTGGAAAAGAGGTGGCTATTGCCAACCGTTTCTTTTTTATAGTGTTCTCTGATGCCATCTGCTGGATTCCTGTATTTGTGGTTAAAATCCTTTCCCTCCTGCGAGTGGAAATACCAGGCACAATCACCTCCTGGATAGTGATTTTTTTCCTTCCGAACAGTGCCTTGAACCCAATCCTCTACACTCTCACCACCAGCTTTTTCAAGGACAAGTTGAAACAGATGCTATCTAAACATCGAAGGAAATCAATTTTCGAAATTAAGAGAAGTTTATCTGCATCCATTGTGTGGACAGATGACTCCTCTTCACTTAAGCTTGGAGTTTTGAACAAAATAACATTTGGGGACAGTATAATGAAACCTGTGCCC
>Octodon_degus
CTGACTGAAAGCAGTATCCTCATTCCCTTGTGCCAAAAAGGATACTTTCCCTGTGGGAATCTTACCAAGTGCCTGCCGCGGGCTTTTCACTGCGATGGCATGGATGACTGCGGGAATGGTGCCGATGAGAAGAACTGCGGTGACACTAGTGGATGGGCGACCATATTTGGCACAGTTCATGGAAATGTTAATAATGTGACATTAACACAGGAGTGCTTTCTAAACCATTATCCACAACACTGTGATTGCAAAGAAACTGAATTGGAATGTGTAAACGCTGGTCTAAAGTCTGTGCCTACACTTTCATCCAATGTGACATTACTGTCTCTTAAGAAAAACAAAATCTACAGTCTTCCAGATAAAGTGTTCATCAAATACACACAACTTAAAAAGATATTTCTTCAGTATAATTGCATTAGACACATTTCCAGGAAAGCATTTCTTGGATTATACAATCTGCAAATATATCTCAACCACAACAGCATTACAACTCTCAGACCTGGAGTATTCAAAGACCTACATCAGCTCACTTGGCTAATTCTAGATGACAATCCAATAACCAGGATTTCACAGCAATTGTTTACTGGATTAAATTCTTTGTTTTTCCTGTCCATGGTTAATAACTCCTTAGAGGCCCTCCCCCAGCAGATTTGTGGCCAAATGCCTCAACTCAGCTGGATGGATCTGGAAGCCAATCGAATAAAGCATCTTACAAATTCCACCTTTCTGTCATGCGAGTCACTCACAGTGCTGTTTCTGCCTAGAAATCAAATTGATTTTGTTCCAGAGAAGACATTTTCTTCATTAAAAAATTTAGGAGAACTGGATCTGTCTAGCAATATGATAATGGAGCTGCCACCCCACCTTTTTAAAGACCTAAAGCTTCTACAAAAATTGAACCTGTCATCCAATCCTCTTTTATACCTTCACAAGAACCAGTTTGGAAGTCTTAAGCAACTTCAGTCTCTAGACCTGGAAAAGATAGAGATTCCAAATATAAGTATAGAAATGTTTCGACCCATGAAGAACCTGTCTCACATTTATTTCAAAAACTTTCGCTACTGCTCCTATGCTCCCCATGTGCGACTATGTATGCCCTTGTCTGACGGCATTTCTTCATTTGAGGACCTCTTGGCTAACAATATCCTCAGAATATTTGTCTGGGTTATAGCTTTCATTACCTGCTTTGGAAATCTTTTTGTCATTGGCATGAGATCTTTCATTAAAGCTGAAAATACAACTCACGCTATGTCCATCATAATCCTTTGTTGTGCTGACTGCCTGATGGGTATTTATTTGTTCTTCGTGGGCTTCTTCGATATGAAATACCGTGGGCAGTATCAGAAGTACGCCCTGCTGTGGATGGAAAGCCCACAGTGCCATCTCCTGGGCTTTCTGGCCATGCTGTCCAGCGAAGTCTCTGTCCTATTGCTGACCTTCTTAACTCTGGAAAAGTTCCTGGTCATCGTCTTCCCATTCAGCAACATCCGACCTGGAAAGCGGCAGACCTTGGTCAGTCTCATCTGCATCTGGGTGACGGGATTTTTGATTGCTGTAATTCCCTTTTGGAATGAGGATTACTTTGGAAACTTTTATGGGAAAAATGGAGTATGTTTCCCACTTTACTATGACCACACAGAAGCTGTTGGAAGCCAAGTATATTCTCTTGGAATTTTCCTAGGTGTGAATTTGCTGGCTTTTGTCATCATCGTGTTTTCCTATGTTACTATGTTCTGTTCCATTCAAAAAACCACTGCCCAGACAGCAGAAGTGAGGAATCACATTGGAAAAGAAGTAGATGTTGCAAACCGTTTCTTTTTTATAGTGTTCTCTGATGCCATCTGCTGGATTCCTGTATTTGTAGTTAAAATCCTTTCCCTCCTCCGAGTGGAAATACCAGGCACAATCACTTCCTGGATAGTGATTTTTTTCCTTCCGAACAGTGCCTTGAACCCAATCCTCTACACTCTCACCACCAGCTTTTTTAAGGACAAGTTGAAACAGCTCCTACACAAACATCGGAGGAAATCAATTTTTAAAATTAAAAGAAGTTTGTCTACATCCATTGTATTAACAGATGACTCCTCTTCACTTAAACTTGGAGTTTTGAACAAAATAACACTTGGGGACAGTATAATGAAACCAATGCCC
>Chinchilla_lanigera
CTGACTGAAAGCAGTAGGATCATTCCCTTGTGCCAAAAAGGATACTTTCCCTGTGGGAATCTCACCAAGTGCCTGCCCCGGGCTTTTCACTGTGATGGCGTGGATGACTGTGGGAATGGTGCCGATGAGAAGAACTGTGGTGACACTAGTGGATGGGCGACCATATTTGGCACAGTGCATGGAAATGTTAATAATGTGACATTAACACAGGAGTGCTTTCTAAACCATTATCCACAACGCTGTGATTGCAAAGAAACTGAATTGGAATGTGTAAACGCTGGTCTAAAGTCTGTGCCTACAATTTCCTCCAATGTGACATTACTGTCTCTTAAGAAAAACAAAATCCACAGTCTTCCGGATAAAGCGTTCATCAAATACACAGAACTTAAAAAGATGTTTCTTCAGGATAATTGCATTAGACACATATCCCGGAAAGCATTTTTTGGATTATACAATCTGCAAGTATATCTCAACCACAACAGCATTACAACTCTCAGACCTGGAGTATTCAAAGACTTACATCAGCTAACTTGGCTAATTCTAGATGACAATCCAATAACCAGGATTTCACAGCAATTGTTTACTGGATTAAATTCTTTGTTTTTCCTGTCTATGGTTAATAACTACTTAGAGGCCCTCCCCCAGCAGATTTGTGCGCAAATGCCTCAACTCAACTGGATGGATCTGGAAGCCAATCGAATAAAGTATCTCACAAATTCCACCTTTCTGTCATGCAAGTCCCTCACAGTGCTGTTTCTGCCTAGAAATCAAATTGATTTTGTTCCAGAGAAGACATTTTCTTCATTAAAAAATTTAGGAGAACTGGATCTGTCTAGCAATATGATTATGGAGCTACCACCCCACCTTTTTAAAGACCTAACACTTCTACAAAAACTGAACCTGTCATCCAATCCTCTTTTGTATCTTCACAAGAACCAGTTTGGAAGCCTTAAACAGCTTCAGTCTTTAGACCTGGAAAGAATAGAGATTCCAAATATAAATACAGAAATGTTTCAACCTATGAAGAACCTGTCTCACATTTATTTCAAAAACTTTCGATACTGCTCCTATGCTCCCCATGTGCGACTATGTATGCCCTTGTCTGACGGCATTTCTTCATTTGAGGACCTCTTGGCTAACAATATCCTCAGAATATTTGTCTGGGTTATAGCTTTCATTACCTGCTTTGGAAATCTTTTTGTCATTGGCATGAGATCTTTCATTAAAGCTGAAAATACAACTCACGCTATGTCCATCAAAATCCTTTGTTGTGCCGACTGCCTGATGGGGATTTACTTATTCTTCGTGGGCTTCTTCGATATGAAATACCGTGGGCAGTATCAGAAGTACGCCCTGCTGTGGATGGAAAGCCCACAGTGCCACTTCCTGGGCTTCCTGGCCATGCTGTCCAGTGAAGTCTCCGTCCTACTGCTGACCTTCTTAACGCTGGAAAAATTCCTAGTCATCGTCTTCCCCTTCAGTAACATCCGACCTGGAAAGCGGCAGACCTTGGTCATCCTCATCTGCATCTGGATGGCAGGATTTCTGATGGCTATACTTCCCTTTTGGGATGAGGATTTCTTTGGAAACTTCTATGGGAAAAATGGAGTTTGTTTCCCACTTTACTATGACCATACAGAAGCTATTGGAAGCCAAGTATATTCTCTTGGAATTTTCCTAGGTGTAAATTTGCTGGCTTTTGTCATCATCGTGTTTTCTTATATTACTATGTTCTGTTCCATTCAAAAAACCACTGCGCAGACAGCAGAAGTGAAGAATTACATTGGAAAAGAGGTGGCCGTTGCAAACCGTTTCTTTTTTATAGTGTTCTCTGACGCCATCTGCTGGATCCCTGTATTTGTAGTTAAAATCCTTTCCTTGCTCCGAGTGGAAATACCAGGCACAATCACTTCCTGGATAGTGATTTTCTTCCTTCCGAACAGTGCCTTGAACCCAATCCTCTACACTCTCACCACCAGCTTTTTTAAGGACAAGTTGAAACAGCTACTTCACAAACATCGGAGGAAATCAATTTTTAAGATTAAAAGAAGTTTATCTACATCCATTGTATGGACAGATGACTCCTCTTCACTTAAACTTGGAGTTTTGAACAAAATAACACTTGGGGACAGTATAATGAAACCAGTGCCC
>Heterocephalus_glaber
---------------ATGATCATTCCTTTGTGCCAAAAAGGATACTTTCCCTGTGGGAACCTCACCAAGTGCCTGCCCCGGGCTTTTCACTGTGATGGTGTGGATGACTGTGGCAATGGTGCCGATGAGAAGAACTGTGGTGACACTAGTGGATGGGCGACCATATATGGCACAGTTCATGGAAATGTTAATAATGTGACATTAACACAGGAGTGCTTTCTAAACCAGTATCCACAATGCTGTGATTGCAAAGAAACTGAATTGGAATGTGTAAACGCTGGCCTAAAGTCTGTGCCTACAATTTCCTCCAATGTGACATTATTGTCTCTTAAGAAAAACAAAATCCACAGTCTGCCAGATAAAGTTTTCATCAAATACGCAGAACTTAAAAAAATATTTCTTCAGCATAATTACATTCAACACATATCCAGGAAAGCATTTTTTGGATTATACAATCTGCAAATATATCTCAACCACAACAGCATTTCAACCCTCAAACCTGGAGTATTCAAAGACTTACATCAGCTAACTTGGCTAATTCTAGATGACAATCCAATAACCAGGATTTCACAGCAGTTGTTTACTGGATTAAATTCTTTGTTTTTCCTGTCTATGGTTAATAACTACTTAGAGGCCCTCCCCCAGCAGATGTGTGCCCAAATGCCTCAACTCAACTGGATGGATCTGGAAGCCAATCGAATAAAGTATCTTACAAATTCCACCTTTCTGTCATGCAAGTCACTCACAGTGCTGTTTCTGCCTAGAAATCAAATTGATTTTGTTCCAGAGAAGACATTTTCTTCATTAAAAAATTTAGGAGAACTGGATCTGTCTAACAATATGATAATGGAGCTACCAGCCCACATTTTTAAAGACCTAAAGCTTCTACAAAAACTGAACCTGTCGTCCAATCCTCTTTTGTATCTTCACAAGAGCCAGTTTGGAAGTCTTAAACAACTTCAGTCTCTAGACCTGGAAAGGATAGAGATTCCAAATATAAATACAGAAATGTTTCAACCTATGAAGAATCTTTCTCACATTTATTTCAAAAACTTTCGATACTGTTCCTATGCTCCCCACGTGCGACTATGTATGCCTTTGTCTGACGGGATTTCTTCATTTGAGGACCTGTTGGCTAACAATATCCTCAGAATATTTGTCTGGGTTATAGCTTTCATTACTTGCTTTGGAAATCTTTTTGTCATTGGCATGAGATCTTTCATTAAAGCTGAAAATACAACTCACGCTATGTCCATCAAAATCCTCTGTTGTGCTGACTGCCTGATGGGTATTTACTTGTTTTTCGTGGGCTTCTTTGATATGAAATACCGCGGGCAGTATCAGAAATATGCCCTTCTGTGGATGGAAAGCCCGCAGTGCCACCTCCTGGGCTTCTTGGCCATGCTGTCCACTGAAGTCTCTGTCCTATTGCTGACCTTCTTAACTCTGGAAAAGTTCCTGGTCATCGTCTTCCCCTTCAGTAATATCCGGCCTGGAAAGCGACAGACCTTGGTCATCCTCATCTGCATCTGGATGGTGGGATTTTTGATTGCTATAATTCCCTTTTGGAATGAGGATTACTTTGGAAACTTTTATGGGAAAAATGGAGTATGTTTCCCACTTTACCATGACCATACAGAAGCTATTGGAAGCCAAGCATATTCTCTTGGAATTTTCCTAGGTGTAAATTTGCTGGCTTTTCTCATCATCATGTTTTCCTACATTACTATGTTCTACTCCATTCAAAAAACTGCTGCAAAGACAGCAGAAGTGAAGAATCACATTGGAAAAGAGGTGGCTGTTGCAAACCGTTTCTTTTTTGTAGTATTCTCTGATGCCATCTGCTGGATTCCTGTATTTGTAGTTAAAATCCTTTCCCTCCTCCGAGTGGAAATACCAGGCACAATCACTTCCTGGATAGTGATTTTTTTCCTTCCGAACAGTGCCTTGAACCCGATCCTCTACTCTCTCACCACGAGCTTTTTTAAGGACAAGTTGAAACAGCTACTACACAAACATCGGAGGAAATCAATTTTCCAAATTAAAAGA------------------------------------------------------------------------------------------------------
>Orycteropus_afer
CTAACAGAGGGCCATACTATCACCCCTATGTGCCAAAAAGGGTATTTTCCCTGTGGGAACCTTACCAAGTGCTTGCCCCGGGCTTTCCACTGCGACGGCGTCAATGACTGTGGGAACGGCGCTGACGAAGAGACCTGCGGAGACGCAAGCGGGTGGGCGACCCTGTTTGGCACGGTCCATGGAAGTGCTAATGCTGTGACCTTCACACAGGAGTGCTTTCTAAACCAATACCCACAACGCTGTGACTGCAAAGGAACTGAGCTGGAGTGTGCAAACACTGACTTCACATCTGTGCCAAGGATTTCCAGCAATGTGACGTTACTGTCTCTTAAGAAAAACAAAATCCACAGTCTTCCAGATAAAGTTTTCGTCAAGTATACAGAACTTAAAAACATGTTTCTGCAGCATAACTGTATCAGACACATATCCAGGAAGGCATTTGATGGATTACATAAACTGCAAATATACCTCAGTCACAACCGCATTACAACTCTCAGACCTGGAGTGTTCAAAGATTTACATCATCTGACTTGGCTAATCCTGGACGCCAATCCCATAGCCAGGATCTCGCAGCGGTCATTCACTGGATTGCGTTCCTTGTTCTTCCTGTCTATGGTTAATAACTACTTAGAAGCCCTTCCCAAGCAGATGTGTGCCCAGATGCCTCAGCTCAACTGGCTAGACCTGGAAGGCAATCGAATCCAGTACCTCACCAATGGCACCTTCCTGGCCTGCAGCTCCCTCACAGTGCTGTTCCTGCCTAGAAATCAAATTGATTCTGTTCCAGAGAAGGCCTTCTCTTCGTTAACAAATCTGGGAGAACTGAACCTGTCAAACAATCTGATAACGGAGCTACCGCCCCATGTTTTTAACGACCTGGAGCTTCTACAAAAACTGAATCTCTCGTCCAATCCTCTCTCGCATGTGCACAAGAACCAGTTTGAAAGCCTTCAACACCTTCAGTCTCTAGACCTGGAAAGGATAGCGATTCCAAATATAAACACACACATGTTTCAGTCCATGAAGAATCTTTCTCACATTTATTTCAAAAACTTTCAATACTGCTCCTATGCTCCACATGTTCGAATATGTATGCCCTTGACTGATGGCATTTCTTCATACGAGGACCTCTTGGCTAATGACATCCTCAGAGTATTTGTCTGGATTATGGCTTTCATTACCTGCTTTGGAAACCTGTTTGTCATTGGCATGCGATCATTCATTAAGGCTGAAAATATGACTCACACTATGTCCATCAAAGTCCTTTGCTGTGCTGACTGCCTCATGGGAGTGTATTTGTTCTTTGTGGGCTTTTTCGACATCAAGTACCGAGGGCAGTACCAGAAGTACGCCTTGCTGTGGATGGAGAGCCTGCAGTGCCGTATCCTGGGCTTCCTGGCCATGCTCTCCACCGAGGTCTCCGTCCTGCTGCTCACGTACTTGACTTTGGAGAAGTTCCTGGTAATCGTTTTCCCCTTCAGCAACATCCGCCCGGGAAAACGACAGACAGCCATCAATCTCGTTGGCATCTGGATCGCAGGACTTCTAATTGCTGTAGTCCCATTTTGGAGTGAAGATTATTTCGGGAATTTCTACGGGAAAAATGGAGTCTGCTTCCCACTTTATCATGAGCAGACAGAAGATATTGGAAGCACAGTGTATTCTCTTGGGATTTTCCTAGGTGTGAACTTGCTTGCATTCCTCATCATCGTGTTTGCCTACGTCACTATGTTCTGTTCCATCCACAAAACCACCCTGCAGACGTCCGACCTGAGCAGGCACATTGGAAGGGAGGTGGCGGTGGCCAACCGTTTCTTCTTTATAGTGTTCTCTGACGCCATCTGCTGGATTCCTGTGTTTGTCATTAAGATTCTTTCGCTCTTCCGGGTGGAAATACCAGGCACAATCACCTCCTGGGTGGTCATTTTTTTCCTTCCGAACAGCGCCTTGAACCCTGTCCTCTACACGCTCACCACCAGCCTCTTTAAGGACAAGCTGAAGCAGTTGCTGCACACCCACCACGGGAAGCCGATGTTCAAAACGAAAAAAAGGGTATCGACGTCCCTTGTGTGGGCAGAAGACTCCTCATCACTTAAGCTCGGGGTGTTGAGCAAGATAACCCTTGGGGATGATGTGAGGAAACCACCCCCA
>Loxodonta_africana
CTGACTGAAGGCAGGACAGTCACTCCTTTGTGCCAAAAAGGATACTTTCCCTGTGGGAATCTTACCAAATGCTTGCCCCGCGCTTTTCACTGTGATGGCGTGAACGACTGTGGAAACGGGGCTGACGAGGAGAACTGTGGAGACTCCAGTGGATGGGTGACTATATGGGGTGCAGTCCACGGACGAGCTGGCAGTGGGGCAGTCACACAGGAGTGCTTTCTAAACCAATACCCACATCACTGTGACTGCAGAGACACTGAGCTGGAATGTATAAATGCTGACTTTAGATCTGTGCCAAGGATTTCCAGCAATGTGACGTTACTGTCTCTTAAGAAAAACAAAATCCACAGCCTTCCAGATAAAGTTTTCATCCAGTATACACAGCTTAAAAATATGTTTCTTCAGCATAACTGCATTAGACACATATCCAGGGGAGCATTTTTTGGATTATATAAACTACAGATATATCTCAGTCACAATCACATTACAACTCTCAGACCTGGAGTATTCAAAGATTTACACCATCTAACCTGGCTAATTCTAGATGACAACCCCATAGCCAGAATCTCACAACGGTCCTTTGCTGGATTGAATTCTTTGTTCTTCCTGTCTATGGTTAATAACTACTTAGAAGCCCTTCCCAATCAGATGTGTGCCCGAATGCCTCAGCTCAACTGGATGGATTTGGAAGGCAATCGAATCAAGTATCTTTCAAACTCCACCTTTCTGTCCTGCAGTTCGCTCACAGTGCTGTTCCTGCCTAGAAATCAAATTGATTTTGTTCCAGAGAAGACATTCTCCTCATTACAAAATTTAGGAGAACTGAATCTGTCCGACAATCTGATAACGGAGTTACCACCCCACATTTTTAATGACCTGAAGCTTCTACAAAAACTGAATCTGTCGTCCAATCCCCTTGGGTATCTCCACAAGAACCAGTTTGAAAGCCTTGAACAGCTTCAGTCTCTAGACCTGGAAAGGATAGAGATTCCAAATATAAGCACACAAATGTTTCAACCCATGAAGAATCTTTCTTACATTTATTTCAAAAACTTCCGGTACTGCTCCTATGCTCCCCACGTTCGAATGTGTATGCCCTTGACTGACGGCATTTCTTCATTCGAGGACCTCTTGGCTAACAATATCCTCAGAATATTTGTCTGGGTGATAGCTTTCGTTACCTGCTTTGGAAATCTCTTTGTCATTGCCATGAGATCTTTTGTTAAGGCTGAAAACACGACTCACGCCATGTCTATCAAAATCCTTTGCTGTGCTGACTGTCTCATGGGCGTGTACTTGTTCTCCGTGGGCTTCTTTGACATCAAGTACCGAGGGCAGTATCAGAAGTATGCCTCGCTGTGGATGGAGAGCCTGCCGTGCCGGCTGCTGGGCTGCCTGGCCATGCTGTCCACTGAGGTCTCCGTCCTGCTGCTCACCTACTTGACTCTGGAGAAGTTCCTGGTGATCGTCTTTCCCTTCAGCAACGTCCGTCCGGGGAAACGACAGACGGCCTTCATTCTCATCGGCATCTGGATCGCGGGCCTTTTAATCGCCGTAATCCCGTTTTGGAATGAGGATTATTTCGGAAACTTTTATGGGAAAAATGGAGTCTGCTTCCCACTTTACTATGAGCAAACAGAAGATACTGGGAGCAAGGGGTATTCTCTTGGGATTTTCCTAGGTGTGAACTTTCTGGCTTTCCTCATCATCGTGTTTTCCTATATTACCATGTTCTGTTCCATTCAAAAAACGGCCTTGCAGACGTCGGAGGTCAGGAATCACATTGGAAGAGACGTGGTTATGGCCAACCGCTTCTTTTTTATAGTGTTCTCTGATGCCATCTGCTGGATTCCTGTATTTGTCACTAACATCCTTTCCCTCCTGCGGGTGGAAATACCAGGCACAATCACCTCCTGGATAGTCATTTTTTTCCTTCCAAACAGTGCCTTGAACCCAGTCCTCTATACCCTCACCACCAGCCTCTTCAAGGACAAGGTGATACAGCTTCTGCACAAACACCGTGGGAAATCGATTTTCAAAATGAAAAAGNNNGTATCAGCGTCCATTGTGTGGGCAGATGACTCCNNNGCACTTAAACTTGGGGTG---AACAAGATAACCCCTGGGGACAGCGTAAGGAAGCCGCTTTCC
>Trichechus_manatus
CTGACTGAAGGCAGTACAGGCGCTCCTTCGTGCCAAAAAGGCTATTTTCCCTGTGGGAATCTGACCAAGTGCTTGCCCTCTGCTTTTCACTGCGATGGCGTAAACGACTGTGGAAACAGCGCTGACGAGGAGAACTGTGGAGACACGAGTGGATGGGCGACTATATTTGGCACAGGCCGTGGACACGCTGATCATGGGTCATTCACACAGCAGTGCTTTCTAAACCAATACCCACACCACTGTGACTGCAAAGAAACTGAACTGCAATGTATAAATGCTGACTTCATATCTGTGCCAAGGATTGCCAGCAATGTGACGTTACTGTCTCTTAAGAAAAACAAAATCTACAGTCTTCCAGATAAAGTTTTCATCAAGTATACAGAGCTTAAAAATATCTTTCTCCAGCATAACTGTATCAGACACATATCCAGGAAAGCATTTTTTGGATTATGTAAACTGCAAATANNNCTCAGTCACAACTACATTACCACTCTCAGACCCGGAGAATTCAAGGATTTACGTCATCTAACTTGGCTAATTCTAGATGAAAACCCCATAGCCAGAATCTCACAGCGGTCATTTGCTGGATTGAATTCTTTGTTCTTCCTGTCTATGGTTAATAACTACTTAGAAGCCCTTCCCAAGCAGATGTGTGCCCGAATGCCTGAGCTCAACTGGATGGATTTGGAAGGCAATCGAATAAAGTATCTTACAAACTCCACCTTCCTGCCCTACAGTTCACTCACAGTGCTGTTCCTGCCGAGAAATCAAATTGATTTTGTTCCAGAGAAGACATTCTCGTCATTACAAAATTTAGGAGAACTGAATCTGTCCAACAATCTGATAGTGGAGTTACCACCCCACATTTTTCACGACCTGAAGCGTCTCCAAAAACTGAATCTGTCATCCAATCCTCTTTTGTACCTCCACAAGAACCACTCAGAAAGCCTTAAACAACTTCAGTCTCTGGACCTGGCAAGGATAGAGATTCCAAGGATAAGCACACGAATGTTTCAACCCATGAGGAATCTTTCTCACATTTATTTCAAAAACTTTCACTACTGCTCCTACGCTCCCCATGTTCGAATATGTATGTCCTTGACTGACGGCATTACTTCATTTGAAGACCTCTTGGCTAACAATATCCTCAGAATATTTGGCTGGGTGATAGCTTTCATTACCTGCTTTGGAAATCTGTTTGTCATTGGCATGAGATCTTTCATTCAGGCTGAAAATACAACTCATGCTATGTCTATCAAGATCCTTTGCTGTGCCGACTGCCTCATGGGCGTTTATTTGTTCTTCGTGGGTGTCTTCGATATCAAGTACCAAGGGCAGTATCAGAAGTACGCCTCGCTGTGGATGGAGAGCCTGCAGTGCCATCTCCTGGGCTGCCTGGCCATGCTCTCCACCGAGGTCTCCGTCTTGCTGCTCACATACCTCACTCTGGAGAAGTTCCTGGTGGTCGTCTTTCCCTTCAGCAACATCCGTCCGGGAAAANNNCAGACAGCCATCATTCTCGTCGGCATCTGGATGGCGGGACTTTTAATCGCCGTAATCCCATTTTGGAATGAGGATTATTTCGGAAACTTTTACGGGAAAAATGGAGTCTGCTTCCCACTTTATTATGAGCAAACAGAAGATATTGGAAGCAAGGGATATTCTCTTGGGATTTTCCTAGGTGTGAGCTTGCTGGCTTTTCTCGTCACTGTGTTTTCTTACATTACGAGGTTCTGTTCCACTCAAAACACCACCTGGCGGACGTCGGAAGTCAGGAATTACGCTGGAAGAGAGGTGGCTGTGGCCAACCGTTTCTTTTTTGTGGTGCTCTCTGACGCCATCTGCTGGATTCCTGTATTTGTCATTAAAATCCTTTCCCTCCTCCGGGTTCCTTGTCCCGGCACAATCACTTCCCGGATTGTCATTTTCTTCCTTCCGAACACTGCCTTGAACCCAATACTCTACACTTTCACCACCAACTTCTTCAAGGACAAGTTGAAACAGCTCCTGTGCAAACACCACAGGAAATCCACTTTCAAAATGAAAAAGTCTATCAGCNNNTCCATCGTGTGGGCAGAAGACTTCCGTCACTTACACTTGGGGNNNGCTGAAAAGATAAACCCTGGGGACACTATAAAGAAGCCTCTTTCC
>Mus_musculus
CTGGCTGACAGCAGTATGGTGGCTCCTCTGTGCCCCAAAGGGTATTTTCCCTGTGGGAATCTCACCAAATGCTTGCCCCGAGCCTTTCACTGCGATGGTGTGGATGATTGCGGGAATGGTGCCGACGAGGACAACTGTGGTGACACTAGTGGATGGACAACCATATTTGGCACAGTCCATGGGAATGTCAATAAAGTGACATTGACACAGGAGTGCTTTCTCAGCCAGTATCCACAGCACTGTTACTGCAGAGAAAATGAACTGGAATGTGTAAAGGCTGACTTAAAAGCTGTGCCAAAGGTTTCCAGCAACGTAACATTACTATCTCTTAAGAAAAACAAAATCCACAGACTTCCAGTCAAGGTCTTCAGCAGATACACAGAACTCAGAAAGATATACCTTCAGCACAACTGCATCACACACATCTCCAGGAGAGCATTCCTTGGATTACATAATCTACAAATATATCTCAGCCATAACTGCATTACCTCTCTCAGGCCTGGGATATTCAAAGACTTGCATCAGCTTGCTTGGCTAATTTTAGATGACAACCCGATCACCAGAATCTCACAGAAGTCCTTTATGGGGTTAAACTCCTTGTTTTTCTTGTCCATGGTGGGTAACCGGCTCGAGGCCCTTCCTGAAACATTGTGTGCTCAGATGCCTCAACTCAACTGGGTGGATCTGGCAAACAATGGAATAAAGTACATAACGAACTCCACCTTCCTAACGTGCGACTCGCTCACGGTTCTGTTTCTGCCTAGAAATCAAATTGGTTTTGTTCCAGAGAAGACATTTTCTTCATTAAAAAATTTAGGAGAACTGGACCTGTCTAGCAATATGATAACAAAACTCCCAGTCCACCTTTTCAGCGACCTTCATCTTCTCCAGAAGCTGAACCTGTCATCCAACCCTCTTCTGTATGTCCACAAGAACCAGTTTGGAAGTCTCAAACAACTTCAGTCTCTAGACCTGGAAAGGATAGAGATTCCAAACATAAGCACAGGAATGTTCCAGCCAATGAAGAACCTTTCTCACATTTATTTGAAAACCTTTCGATACTGCTCCTATGTCCCCCATGTCCGAATCTGTATGCCGTCGACTGATGGTATTTCTTCGTCTGAGGACCTCTTGGCTAACGGTATCCTCAGAGTGTCTGTCTGGGTTATAGCTTTCATTACCTGCGTTGGGAATTTCCTTGTCATAGCCGTGAGATCTCTCATTAAGGCTGAGAATACAACTCACGCTATGTCCATCAAAATCCTTTGTTGTGCCGATTGCCTGATGGGGGTGTACCTGTTCTCCGTGGGCGTCTTTGACATCAAGTACCGAGGGCAGTATCAGAAGTATGCGCTGCTGTGGATGGAGAGTGTGCCCTGCCGCCTGCTGGGCTTCCTGGCCACGCTGTCCACAGAGGTCTCGGTGCTGCTGCTGACATTCCTGACGCTGGAGAAGTTCCTTGTCATAGTATTCCCTTTCAGCAACCTGCGCCTGGGCAAGCGCCAGACTGCTGTGGCCCTCGCCAGCATCTGGGTGGTGGGATTTCTCATAGCGGCCGTTCCGTTCACCAGAGAGGATTATTTCGGCAACTTTTATGGGAAAAATGGAGTCTGCTTCCCACTTCATTATGACCAAGCAGAAGATTTTGGAAGTAGAGGGTACTCCCTTGGGATTTTCCTAGGTGTGAACTTGCTGGCTTTCCTCGTCATCGTGATTTCCTATGTCACCATGTTCTGCTCCATTCATAAAACAGCCCTTCAGACTGCAGAAGTGAGGAGCCACATCGGGAAGGAGGTGGCTGTTGCAAACCGGTTCTTTTTTATCGTGTTCTCTGATGCCATCTGCTGGATCCCTGTGTTTGTCGTTAAGATCCTGTCTCTCCTTCAAGTGGAGATACCAGGCACAATCACTTCCTGGATCGTGGTTTTTTTCCTTCCGAACAGCGCCTTAAACCCCATCCTCTACACTCTGACGACCTCCTTTTTTAAGGACAAGTTGAAACAGTTGCTGCACAAACATCGGAGGAAACCCATCTTCAAAGTTAAGAAAAGTTTATCCGCTTCCATTGTGTGGACAGACGAGTCTTCA---CTTAAACTTGGAGTGTTGAGCAAAATAGCCCTTGGGGACAGTATAATGAAGCCGGTCTCC
>Rattus_norvegicus
CTGGCTGGCAGCAATATGGTGGCTCCTCTGTGCCCAAAAGGGTATTTCCCCTGTGGGAATCTCACCAAGTGCTTACCCCGAGCCTTTCACTGCGACGGCGTGGATGATTGCGGGAATGGTGCGGATGAGGACAACTGTGGTGACACTAGTGGATGGACGACCATATTTGGCACAGTCCATGGAAATGTCAATAAAGTGACATTAACAGAGGAGTGCTTTCTCAGCCGGTACCCACAGCACTGTTACTGCAGAGAAAATGAACTAGAATGCGTAAACGCCGACTTAAAAGCTGTGCCAAAGGTTTCCAGCAACGTAACATTACTATCTCTTAAGAAAAACAAAATTCACAGACTTCCAGTCAAGGTTTTCAGCAAATACGCAGAACTCAGAAAGATATTCCTCCAGCACAACTGCATCACACACATCTCCAGGAGAGCGTTCCTTGGATTACATAACCTACAGATATATCTCAGCCATAACTGCATTACCTCTCTCAGGCCTGGGATATTCAAAGACTTGCATCAGCTCGCTTGGCTAATTTTAGATGACAACCCAATCACCAGAATCTCACAGAGGTCCTTTACTGGATTAAACTCCTTGTTTTTCTTGTCCATGGTGAGTAACCGGCTGGAGGCCCTTCCTGAAAGGCTGTGCGCCCAGATGCCTCAACTCAACTGGGTGGATCTGGCAAACAATGGGATAAAGTTCATAACGAACTCCACCTTCCTGACGTGCGACTCGCTCACGGTTCTGTTTCTGCCTAGAAATCAAATTGGTTTTGTTCCAGAGAAGACATTTTCTTCATTAAAAAATTTAGGAGAACTGGACCTGTCTAGCAATGTGATAGCAAAACTACCAGCCCACCTTTTCAGCGACCTTCACCTTCTCCAAAAGCTGAACCTGTCGTCCAACCCTCTTCTGTATGTCCACAAGAACCAGTTTGGAAGTCTCAAACAACTTCAGTCTCTAGACCTGGAAAGGATAGAGATTCCAAACATAAACACCGGAATGTTCCGGCCCATGAAGAACCTTTCTCACATATATTTGAAAACCTTTCGGTACTGCTCCTATGTTCCCCATGTCCGAATCTGTATGCCCTCGACTGATGGTATATCTTCATCTGAGGACCTCTTGGCTAACAGTATCCTCAGAGTGTCTGTCTGGGTTATAGCTTTCATTACCTGCGCTGGGAATTTCCTCGTCATAGCCGTGAGATCTCTCATTAAGGCTGAGAATACGACTCACGCTATGTCCATCAAAATCCTTTGTTGTGCCGACTGCCTGATGGGGGTGTACCTGTTCTCCGTGGGCGTCTTTGACATCAAGTACCGAGGGCAGTATCAGAAGTATGCGCTGCTGTGGATGGAGAGTGTACCCTGCCGCCTGCTGGGCTTCCTGGCCACGCTGTCCACAGAGGTCTCGGTGCTGCTGCTGACATTCCTGACCCTGGAGAAGTTCCTGGTCATCGTATTCCCTTTCAGCAACCTGCGCCTGGGCAAGCGTCAGACGGCCGTGGTCCTCGCCAGCATCTGGGTGGCGGGATTTCTCATAGCGGCCGTTCCCTTCACCAGCGAGGATTATTTTGGCAACTTTTATGGGAAAAACGGAGTCTGCTTCCCACTTCATTACGACCAAGCAGAAGATTTTGGAAGTAGAGGGTACTCCCTTGGGATTTTCCTAGGCGTGAACTTGCTGGCTTTCCTCGTCATCACGTTCTCCTATGTCACCATGTTCTGCTCCATTCAGAAAACAGCCCTCCAGACTGCAGAAGTGAGGAGCCACATCGGGAAGGAGGTGGCTGTCGCCAACCGGTTCTTTTTCATCGTGTTCTCTGACGCCATCTGCTGGATTCCTGTGTTTGTCGTTAAAATCCTGTCTCTCCTTCAAGTAGAGATACCAGGCACAATCACTTCCTGGATCGTGGTTTTTTTCCTTCCGAACAGCGCCTTAAACCCCATCCTCTACACTCTCACCACCTCCCTTTTTAAGGACAAGTTGAAACAGTTGCTGCACAAACATCGGAGGAAATCCATTTTCAAAGTTAAGAAAAGTCTATCTGCTTCCATTGTGTGGACAGATGACTCTTCA---CTTAAACTTGGAGTGTTGAACAAAATAGCCCTTGGGGACAGTATAATGAAGCCGGTCTCC
>Cricetulus_griseus
CTGGCTGATGGCAGTATGGTGGCTCCTCTGTGCCAAAAAGGGTATTTTCCTTGTGGGAATCTCACCAAGTGCTTGCCCCGAGCCTTCCACTGTGATGGCGTGGATGACTGTGAGAATGGTGCCGATGAGGACAACTGTGGTGACACTAGTGGATGGGCGACCATATTTGGCACAGTCCATGGAAATGTCAATAAAGTGACATTAACACAGGAGTGCTTTCTCAGCCAGTATCCACAGCACTGTTATTGTATTGAAAATGAACTGGAATGCATAAAAGCTGACTTAAAAGCTGTGCCAAAGGTTTCTAGCAATGTGACATTACTATCTCTTAAGAAAAACAAAATTCACAGACTTCCAGTCAAAGTTTTCAGCAAATACACAGAACTTGAAAAGATATACCTCCAGCACAATTGTATCACACACATATCCAGGAAAGCGTTTTTTGGATTATACAATCTACAGATATATCTTAGCCATAACTGCATTACAGCTCTCAGGCCTGGAACATTCAAAGACTTGCATCGCCTCACTTGGCTAATTTTAGATGACAATCCAATCACCAGCATCTCACCGAGGTCCTTTACTGGATTAAACTCCTTGTTCTTCTTGTCCATGGTGAGTAACCAACTAGAGGTCCTTCCTGAACGTCTGTGTGCCCAGATGCCTCGCCTCAACTGGATGGATCTGGCAAACAATGAAATAAAGTACCTAACGAACTCCACCTTCCTTACGTGCGACTCGCTCACTGTGCTGTTTCTGCCTAGAAATCAAATTGGCTTTGTTCCAGAGAAGACATTTTCTTCATTAAAAAATTTAGGAGAACTGGACCTGTCTAGCAATATGATAACCAAACTACCAGCCCGCATTTTCAGCGACCTGCATCTTCTCCAAAAACTGAACCTGTCGTCCAACCCTCTTCTGTATGTCCACAAGAACCAGTTTGGAAGTCTCAAACAACTTCAGTCTCTAGACCTGGAAAGGATAGAGATTCCAAACATAAACACAGGCATGTTCCAGCCCATGAAGAACCTTTCTCACATTTATCTGAAATCCTTTCGGTACTGCTCCTATGTTCCCCATGTCCGAATCTGTATGCCCTCGACTGATGGTATTTCTTCATCTGAGGACCTCTTGGCTAACAGTATCCTCAGAGTGTCTGTCTGGGTTATAGCTTTCATTACCAGCGTTGGGAATTTCCTTGTCATTGCTGTGAGATCTCTTATTAAGGCTGAGAATACTACTCACGCGATGTCCATCAAAATCCTTTGTTGTGCCGACTGCCTGATGGGGGTGTACCTGTTCTTCGTGGGCATTTTTGACATCAAGTACCGAGGACAGTATCAGAAGTACGCGCTGCTGTGGATGGAGAGTGTGCCCTGCCGCCTCCTGGGCTTCCTGGCCACGCTGTCCACGGAGGTCTCCGTGCTGCTGCTGACATTCCTGACCCTGGAGAAGTTCCTGGTCATCGTATTCCCTTTCAGCAATCTGCACCTGGGCAAGCGCCAGACTGCCGTGGTGCTCGCCGGCATCTGGGGGGTAGGGTTCCTCATAGCAGCCGTTCCCTTCACCAGTGAGGATTATTTTGGCAACTTTTATGGGAAAAATGGAGTCTGCTTCCCTCTTCATTACGACCAAGCGGAAGATTTTGGAAGTAGAGGGTACTCCCTTGGGATCTTCCTAGGTGTGAACTTGCTGGCTTTCCTTATTATCGTGTTCTCCTATGTGGCCATGTTCTGCTCCATTCAGAAAACAGCCCTTCAGACTGCAGAAGTGAGGAACCACATTGGGAAGGAGGTGGCTGTTGCAAACCGGTTCTTCTTTATTGTGTTCTCAGATGCCATCTGCTGGATCCCTGTGTTTGTTGTTAAAATCCTGTCTCTCTTTCAAGTGGAGGTGCCAGGTACAATCACTTCCTGGATAGTGGTTTTTTTCCTTCCGAACAGCGCCTTGAACCCCATTCTCTACACTCTCACCACCTCCTTTTTTAAGGACAAGTTGAAACAGTTGCTGCACAAGCATCGCAGGAAATCGATTTTCAAAGTCAAAAAAAGCTTATCCACCTCCATTGTGTGGACCGATGACTCCTCA---CTTAAACTTGGAGTTTTGAACAGAATAGCCCTCGGGGACAATATAATGAAGCCAGTTTCC
>Microtus_ochrogaster
CTGGCTGATGGCAGTATGGTGGTTCCTCTGTGCCCCAAAGGGTACTTTCCTTGTGGGAATCTCACCAAGTGCTTACCCCGAGCCTTTCACTGTGATGGCGTGGACGATTGCGGGAACGGTGCTGACGAGGACAGCTGTGGTGACACTAGTGGATGGGCGACCATATTTGGCACAGTCCATGGAAATGTCAATAAAGTGACATTAACACAGGAGTGCTTTCTCAGCCAGTATCCGCCACACTGTTCCTGTAGAGAGAACGAACTGGAATGCATGAACGCTGAGTTAAAAGCTGTGCCAAAGGTTTCTAGCAATGTGACATTACTATCTCTTAAGAAAAACAAAATCCACAGTCTTCCAGTGAACGTTTTCAGGAAGTACACAGAGCTCAAAAAGATATACCTCCAGCACAACTGCATCACACGCATATCCAGGAAAGCATTTTCTGGATTATATAATCTACGAATATATCTCAGCCATAACTGCATAACAGCTCTCAGGCCTGGAATATTCAAAGACTTGCATCAGCTCTCTTGGCTAATTTTAGACGACAATCCAATCAGCAGAGTCTCGCAGAGGTCCTTTACTGGATTAAGCTCCTTGTTCTTCTTGTCCATGGTGAGTAACCAGCTAGAAGGCCTTCCTGAACGTCTGTGTGCCCAGATGCCTCAACTCAACTGGATGGATCTGGCAAACAATGAAATAAAGTACCTAAAGAACTCCACCTTCCTTTCGTGCGACTCGCTCACGGTTCTGTTTCTGCCTAGAAATCAAATTGGATTTGTTCCAAACAAGACATTTTCTTCATTAAAAAATTTAGGAGAACTGGACTTGTCTAGCAATATGATAACGGAACTACCAGCTCACATTTTCAGCGACTTGCATCTTCTCCAGAAACTGAACCTGTCGTCCAATCCTCTTCTGTATATCCACCAGAACCAGTTTGGAAGTCTCAAACAACTTCAGTCTCTAGATCTGGAAAGGATAGAGATTCCAAACATAAACCCCGGCATGTTCCAGTCCATGAAGAACCTCTCGCACATTTACTTGAAAGCCTTTCGATACTGCTCCTATGTTCCCCATGTCCGAATCTGTATGCCCTCGACTGACGGCATTTCTTCATCTGAGGACCTCTTGGCTAACAATATCCTCAGAGTGTCTGTCTGGGTTATAGCTCTCATTACCAGCGTTGGGAATTTCCTTGTCATTGCCGTGAGATCTCTTATTAAGGCTGAAAATACGACTCACGCTATGTCCATCAAAATCCTTTGTTGTGCCGACTGCCTCATGGGGGTATACCTGTTCTTCGTGGGCGCCTTTGACATCAAGTACCGAGGGCAGTATCAGAAGTACGCGCTGCTGTGGATGGAGAGTGTACCCTGCCGCCTCCTGGGCTTCCTGGCCATGCTGTCCACGGAGGTGTCGGTGCTGCTGCTGACTTTCCTGACCCTGGAGAAGTTCCTGGTCATCGTCTACCCTTTCAGCAACCTGCGCCCGGGCAAGCGCCAGACTGTGGTGGCCCTCGGCAGCGCTTGGGGGCTGGGATTTCTCATAGCGGCCATTCCCTTCACCAGCGAGGATTATTTTGGCAACTTTTATGGGAAAAATGGAGTTTGCTTCCCACTTCATTATGACCAAGCAGAAGATTTTGGAAGTAGAGGGTACTCCCTTGGGATTTTCCTAGGTGTGAACTTGCTGGCTTTCTTCGTCATTGTGTTCTCCTATGTCGCCATGTTCTGCTCTATCCAGAAAACAGCCCTTCAGACT---GAAGTGAGGAACCACATCCGGAAGGAAGTGGCCGTTGCAAACCGCTTCTTCTTTATCGTGTTCTCGGATGCCATCTGCTGGATTCCTGTGTTTGTCGTTAAAACCCTGTCTCTCCTTAAAGTGGAGATACCAGGTACTATCACTTCCTGGATAGTAGTGTTTTTCCTCCCGAACAGCGCCCTGAACCCCATCCTCTACACTCTCACCACCTCGGTTTTTAAGGACAAGTTGAAACAGTTGCTGCACAAGCACCGGAGGAAATCGATTTTCAAAGTCAAAAAAAGTTTATCCACCTCCATTGTGTGGACCGATGACTCCTCG---CTTAGACTCGGAGTTCTGAACAGAATAGCCCTTCGGGACAGTATAATGAAGCCAGTCTCC
