# Supplementary material for: Evolutionary relaxation and functional change of INSL3 and RXFP2 may underlie natural cryptorchidism in mammals
Source: EMBO Rep. 2025 Nov 11;26(24):6418–36. doi: 10.1038/s44319-025-00636-w (PMC12714730; doi:10.1038/s44319-025-00636-w)
Supplement: Supplementary file 4 — Source data Fig. 1 [file 44319_2025_636_MOESM4_ESM.zip › Figure1/1A-B/RXFP2Original sequence.fas]

>NM_130806.5:88-2352 RXFP2 [organism=Homo sapiens] [GeneID=122042] [transcript=1] [region=cds]
ATGATTGTTTTTCTGGTTTTTAAACATCTCTTCAGCCTCAGATTGATTACAATGTTCTTTCTACTTCATT
TCATCGTTCTGATCAATGTCAAAGATTTTGCACTGACTCAAGGTAGCATGATCACTCCTTCATGCCAAAA
AGGATATTTTCCCTGTGGGAATCTTACCAAGTGCTTACCCCGAGCTTTTCACTGTGATGGCAAGGATGAC
TGTGGGAACGGGGCGGACGAAGAGAACTGTGGTGACACTAGTGGATGGGCGACCATATTTGGCACAGTGC
ATGGAAATGCTAACAGCGTGGCCTTAACACAGGAGTGCTTTCTAAAACAGTATCCACAATGCTGTGACTG
CAAAGAAACTGAATTGGAATGTGTAAATGGTGACTTAAAGTCTGTGCCGATGATTTCTAACAATGTGACA
TTACTGTCTCTTAAGAAAAACAAAATCCACAGTCTTCCAGATAAAGTTTTCATCAAATACACAAAACTTA
AAAAGATATTTCTTCAGCATAATTGCATTAGACACATATCCAGGAAAGCATTTTTTGGATTATGTAATCT
GCAAATATTATATCTCAACCACAACTGCATCACAACCCTCAGACCTGGAATATTCAAAGACTTACATCAG
CTAACTTGGCTAATTCTAGATGACAATCCAATAACCAGAATTTCACAGCGCTTGTTTACGGGATTAAATT
CCTTGTTTTTCCTGTCTATGGTTAATAACTACTTAGAAGCTCTTCCCAAGCAGATGTGTGCCCAAATGCC
TCAACTCAACTGGGTGGATTTGGAAGGCAATAGAATAAAGTATCTCACAAATTCTACGTTTCTGTCGTGC
GATTCGCTCACAGTGCTGTTTCTGCCTAGAAATCAAATTGGTTTTGTTCCAGAGAAGACATTTTCTTCAT
TAAAAAATTTAGGAGAACTGGATCTGTCTAGCAATACGATAACGGAACTATCACCTCACCTTTTTAAAGA
CTTGAAGCTTCTACAAAAGCTGAACCTGTCATCCAATCCTCTTATGTATCTTCACAAGAACCAGTTTGAA
AGTCTTAAACAACTTCAGTCTCTAGACCTGGAAAGGATAGAGATTCCAAATATAAACACACGAATGTTTC
AACCCATGAAGAATCTTTCTCACATTTATTTCAAAAACTTTCGATACTGCTCCTATGCTCCCCATGTCCG
AATATGTATGCCCTTGACGGACGGCATTTCTTCATTTGAGGACCTCTTGGCTAACAATATCCTCAGAATA
TTTGTCTGGGTTATAGCTTTCATTACCTGCTTTGGAAATCTTTTTGTCATTGGCATGAGATCTTTCATTA
AAGCTGAAAATACAACTCACGCTATGTCCATCAAAATCCTTTGTTGTGCTGATTGCCTGATGGGTGTTTA
CTTGTTCTTTGTTGGCATTTTCGATATAAAATACCGAGGGCAGTATCAGAAGTATGCCTTGCTGTGGATG
GAGAGCGTGCAGTGCCGCCTCATGGGGTTCCTGGCCATGCTGTCCACCGAAGTCTCTGTTCTGCTACTGA
CCTACTTGACTTTGGAGAAGTTCCTGGTCATTGTCTTCCCCTTCAGTAACATTCGACCTGGAAAACGGCA
GACCTCAGTCATCCTCATTTGCATCTGGATGGCGGGATTTTTAATAGCTGTAATTCCATTTTGGAATAAG
GATTATTTTGGAAACTTTTATGGGAAAAATGGAGTATGTTTCCCACTTTATTATGACCAAACAGAAGATA
TTGGAAGCAAAGGGTATTCTCTTGGAATTTTCCTAGGTGTGAACTTGCTGGCTTTTCTCATCATTGTGTT
TTCCTATATTACTATGTTCTGTTCCATTCAAAAAACCGCCTTGCAGACCACAGAAGTAAGGAATTGTTTT
GGAAGAGAGGTGGCTGTTGCAAATCGTTTCTTTTTTATAGTGTTCTCTGATGCCATCTGCTGGATTCCTG
TATTTGTAGTTAAAATCCTTTCCCTCTTCCGGGTGGAAATACCAGACACAATGACTTCCTGGATAGTGAT
TTTTTTCCTTCCAGTTAACAGTGCTTTGAATCCAATCCTCTATACTCTCACAACCAACTTTTTTAAGGAC
AAGTTGAAACAGCTGCTGCACAAACATCAGAGGAAATCAATTTTCAAAATTAAAAAAAAAAGTTTATCTA
CATCCATTGTGTGGATAGAGGACTCCTCTTCCCTGAAACTTGGGGTTTTGAACAAAATAACACTTGGAGA
CAGTATAATGAAACCAGTTTCCTAG

>XM_036164780.1:847-2982 Rxfp2 [organism=Mus musculus] [GeneID=140498] [transcript=X3] [region=cds]
ATGTGGCTCCTACTTCATGTCATCCTTCTGACAGAGGTCAAAGATTTTGCACTGGCTGACAGCAGTATGG
TGGCTCCTCTGTGCCCCAAAGGGTATTTTCCCTGTGGGAATCTCACCAAATGCTTGCCCCGAGCCTTTCA
CTGCGATGGTGTGGATGATTGCGGGAATGGTGCCGACGAGGACAACTGTGTTCTCAGCCAGTATCCACAG
CACTGTTACTGCAGAGAAAATGAACTGGAATGTGTAAAGGCTGACTTAAAAGCTGTGCCAAAGGTTTCCA
GCAACGTAACATTACTATCTCTTAAGAAAAACAAAATCCACAGACTTCCAGTCAAGGTCTTCAGCAGATA
CACAGAACTCAGAAAGATATACCTTCAGCACAACTGCATCACACACATCTCCAGGAGAGCATTCCTTGGA
TTACATAATCTACAAATACTGTATCTCAGCCATAACTGCATTACCTCTCTCAGGCCTGGGATATTCAAAG
ACTTGCATCAGCTTGCTTGGCTAATTTTAGATGACAACCCGATCACCAGAATCTCACAGAAGTCCTTTAT
GGGGTTAAACTCCTTGTTTTTCTTGTCCATGGTGGGTAACCGGCTCGAGGCCCTTCCTGAAACATTGTGT
GCTCAGATGCCTCAACTCAACTGGGTGGATCTGGCAAACAATGGAATAAAGTACATAACGAACTCCACCT
TCCTAACGTGCGACTCGCTCACGGTTCTGTTTCTGCCTAGAAATCAAATTGGTTTTGTTCCAGAGAAGAC
ATTTTCTTCATTAAAAAATTTAGGAGAACTGGACCTGTCTAGCAATATGATAACAAAACTCCCAGTCCAC
CTTTTCAGCGACCTTCATCTTCTCCAGAAGCTGAACCTGTCATCCAACCCTCTTCTGTATGTCCACAAGA
ACCAGTTTGGAAGTCTCAAACAACTTCAGTCTCTAGACCTGGAAAGGATAGAGATTCCAAACATAAGCAC
AGGAATGTTCCAGCCAATGAAGAACCTTTCTCACATTTATTTGAAAACCTTTCGATACTGCTCCTATGTC
CCCCATGTCCGAATCTGTATGCCGTCGACTGATGGTATTTCTTCGTCTGAGGACCTCTTGGCTAACGGTA
TCCTCAGAGTGTCTGTCTGGGTTATAGCTTTCATTACCTGCGTTGGGAATTTCCTTGTCATAGCCGTGAG
ATCTCTCATTAAGGCTGAGAATACAACTCACGCTATGTCCATCAAAATCCTTTGTTGTGCCGATTGCCTG
ATGGGGGTGTACCTGTTCTCCGTGGGCGTCTTTGACATCAAGTACCGAGGGCAGTATCAGAAGTATGCGC
TGCTGTGGATGGAGAGTGTGCCCTGCCGCCTGCTGGGCTTCCTGGCCACGCTGTCCACAGAGGTCTCGGT
GCTGCTGCTGACATTCCTGACGCTGGAGAAGTTCCTTGTCATAGTATTCCCTTTCAGCAACCTGCGCCTG
GGCAAGCGCCAGACTGCTGTGGCCCTCGCCAGCATCTGGGTGGTGGGATTTCTCATAGCGGCCGTTCCGT
TCACCAGAGAGGATTATTTCGGCAACTTTTATGGGAAAAATGGAGTCTGCTTCCCACTTCATTATGACCA
AGCAGAAGATTTTGGAAGTAGAGGGTACTCCCTTGGGATTTTCCTAGGTGTGAACTTGCTGGCTTTCCTC
GTCATCGTGATTTCCTATGTCACCATGTTCTGCTCCATTCATAAAACAGCCCTTCAGACTGCAGAAGTGA
GGAGCCACATCGGGAAGGAGGTGGCTGTTGCAAACCGGTTCTTTTTTATCGTGTTCTCTGATGCCATCTG
CTGGATCCCTGTGTTTGTCGTTAAGATCCTGTCTCTCCTTCAAGTGGAGATACCAGGCACAATCACTTCC
TGGATCGTGGTTTTTTTCCTTCCGGTGAACAGCGCCTTAAACCCCATCCTCTACACTCTGACGACCTCCT
TTTTTAAGGACAAGTTGAAACAGTTGCTGCACAAACATCGGAGGAAACCCATCTTCAAAGTTAAGAAGAA
AAGTTTATCCGCTTCCATTGTGTGGACAGACGAGTCTTCACTTAAACTTGGAGTGTTGAGCAAAATAGCC
CTTGGGGACAGTATAATGAAGCCGGTCTCCCCGTAG

>NM_001012475.2:77-2290 Rxfp2 [organism=Rattus norvegicus] [GeneID=363866] [region=cds]
ATGTGGCTTCTACTTCATGTCGTCCTTCTGATGGAGGTCAAAGATTTCACACTGGCTGGCAGCAATATGG
TGGCTCCTCTGTGCCCAAAAGGGTATTTCCCCTGTGGGAATCTCACCAAGTGCTTACCCCGAGCCTTTCA
CTGCGACGGCGTGGATGATTGCGGGAATGGTGCGGATGAGGACAACTGTGGTGACACTAGTGGATGGACG
ACCATATTTGGCACAGTCCATGGAAATGTCAATAAAGTGACATTAACAGAGGAGTGCTTTCTCAGCCGGT
ACCCACAGCACTGTTACTGCAGAGAAAATGAACTAGAATGCGTAAACGCCGACTTAAAAGCTGTGCCAAA
GGTTTCCAGCAACGTAACATTACTATCTCTTAAGAAAAACAAAATTCACAGACTTCCAGTCAAGGTTTTC
AGCAAATACGCAGAACTCAGAAAGATATTCCTCCAGCACAACTGCATCACACACATCTCCAGGAGAGCGT
TCCTTGGATTACATAACCTACAGATACTGTATCTCAGCCATAACTGCATTACCTCTCTCAGGCCTGGGAT
ATTCAAAGACTTGCATCAGCTCGCTTGGCTAATTTTAGATGACAACCCAATCACCAGAATCTCACAGAGG
TCCTTTACTGGATTAAACTCCTTGTTTTTCTTGTCCATGGTGAGTAACCGGCTGGAGGCCCTTCCTGAAA
GGCTGTGCGCCCAGATGCCTCAACTCAACTGGGTGGATCTGGCAAACAATGGGATAAAGTTCATAACGAA
CTCCACCTTCCTGACGTGCGACTCGCTCACGGTTCTGTTTCTGCCTAGAAATCAAATTGGTTTTGTTCCA
GAGAAGACATTTTCTTCATTAAAAAATTTAGGAGAACTGGACCTGTCTAGCAATGTGATAGCAAAACTAC
CAGCCCACCTTTTCAGCGACCTTCACCTTCTCCAAAAGCTGAACCTGTCGTCCAACCCTCTTCTGTATGT
CCACAAGAACCAGTTTGGAAGTCTCAAACAACTTCAGTCTCTAGACCTGGAAAGGATAGAGATTCCAAAC
ATAAACACCGGAATGTTCCGGCCCATGAAGAACCTTTCTCACATATATTTGAAAACCTTTCGGTACTGCT
CCTATGTTCCCCATGTCCGAATCTGTATGCCCTCGACTGATGGTATATCTTCATCTGAGGACCTCTTGGC
TAACAGTATCCTCAGAGTGTCTGTCTGGGTTATAGCTTTCATTACCTGCGCTGGGAATTTCCTCGTCATA
GCCGTGAGATCTCTCATTAAGGCTGAGAATACGACTCACGCTATGTCCATCAAAATCCTTTGTTGTGCCG
ACTGCCTGATGGGGGTGTACCTGTTCTCCGTGGGCGTCTTTGACATCAAGTACCGAGGGCAGTATCAGAA
GTATGCGCTGCTGTGGATGGAGAGTGTACCCTGCCGCCTGCTGGGCTTCCTGGCCACGCTGTCCACAGAG
GTCTCGGTGCTGCTGCTGACATTCCTGACCCTGGAGAAGTTCCTGGTCATCGTATTCCCTTTCAGCAACC
TGCGCCTGGGCAAGCGTCAGACGGCCGTGGTCCTCGCCAGCATCTGGGTGGCGGGATTTCTCATAGCGGC
CGTTCCCTTCACCAGCGAGGATTATTTTGGCAACTTTTATGGGAAAAACGGAGTCTGCTTCCCACTTCAT
TACGACCAAGCAGAAGATTTTGGAAGTAGAGGGTACTCCCTTGGGATTTTCCTAGGCGTGAACTTGCTGG
CTTTCCTCGTCATCACGTTCTCCTATGTCACCATGTTCTGCTCCATTCAGAAAACAGCCCTCCAGACTGC
AGAAGTGAGGAGCCACATCGGGAAGGAGGTGGCTGTCGCCAACCGGTTCTTTTTCATCGTGTTCTCTGAC
GCCATCTGCTGGATTCCTGTGTTTGTCGTTAAAATCCTGTCTCTCCTTCAAGTAGAGATACCAGGCACAA
TCACTTCCTGGATCGTGGTTTTTTTCCTTCCGGTAAACAGCGCCTTAAACCCCATCCTCTACACTCTCAC
CACCTCCCTTTTTAAGGACAAGTTGAAACAGTTGCTGCACAAACATCGGAGGAAATCCATTTTCAAAGTT
AAGAAGAAAAGTCTATCTGCTTCCATTGTGTGGACAGATGACTCTTCACTTAAACTTGGAGTGTTGAACA
AAATAGCCCTTGGGGACAGTATAATGAAGCCGGTCTCCCCGTAG
>XM_060394050.1:53-2266 RXFP2 [organism=Ovis aries] [GeneID=101111032] [region=cds]
ATGTTCCTTCTACTTCATTTCATCGTTCTGATGGATGTCAAAGATTATGCACTGACTGAAGGCAGTACAA
TCACTCCTTTGTGCCCAAAAGGATATTTTCCCTGTGGGAATCTCTCCCAGTGTTTACCTCGTGCTTTTCA
CTGTGACGGCGTGGAGGACTGTGGGAACGGAGCTGATGAGGAGAACTGTGGAGACACTAGTGGATGGGCG
ACTATATTTGGCACAGTCCATGGAAATGCTAATAATGTGGCATTAACACAGGAGTGCTTTTTAGATCAGT
ACCCACAACGCTGTGTGTGCAAAGGAACTGAGTTGGAATGTGTAAATGCTGGCTTGAAGTCTGTGCCAAC
GGTTTCTAGCAATGTGACGTTACTGTCTCTCAAGAAAAACAATATTCACAGTCTTTCAGATAAAATTTTC
ATCAAGTACAAAGAACTTAAAAAGATATTCCTCCAGAGTAACTGTATTACATATATATCCAGGAAAGCAT
TCTTTGGATTACATAATCTGCAAATACTATATCTCAACCACAACTGCATTACAACTCTCAGACCTGGAGT
CTTCAAAGACTTACATCAGCTGACTTGGCTAATTCTAGATGACAATCCCATAAGCAGAATTTCACAGCGG
TTGTTTACTGGATTAAATTCCTTGTTTTTCTTGTCCATGGTGAACAACAACTTACAAGTCCTTCCCAAGC
AGATGTGCGCTCAAATGCCTCAGCTCAACTGGATGGATTTGGAAGGCAACGGGATAAAATTCCTCACGAA
TTCCACCTTTCTGTCGTGCAGTTCTCTCACAGTGCTGTTTCTGCCTAGAAATCAAATTGGTTTTGTTCCA
GAGAAGACATTTTCTTCATTAAAAAATTTAGGAGAACTGGACCTGTCGAGCAATATGATATCGGAGCTAC
CACCCCACATTTTCAAAGACCTGAAGTGTCTACAGAAACTGAATCTGTCGTCCAATCCTCTTTTGTATCT
CCACAAGAGCCAGTTTGGAAGTCTTAAACAACTTCAGTCTTTAGACCTGGAAAGGATAGAGATTCCAAAT
ATAAACACACGGATGTTTCAACCCATGAGGAATCTTTCCTACATTTATTTCAAAAACTTTCGATACTGCT
CCTATGCTCCCCATGTCCGAATATGTATGCCCTTGACTGACGGCATTTCTTCATTTGAGGACCTCTTGGC
TAACAATATCCTCAGAGTATTTGTCTGGGTTATAGCTTTCATAACCTGCTTTGGAAATCTTTTTGTCATC
GGCATGAGATCTTTCATTAAAGCTGAAAACACGACTCACGCTACGTCCATCAAAATCCTTTGCTGTGCGG
ACTGCCTGATGGGTGTGTATTTGTTCTTCATCGGCCTTTGTGATCTAAAGTACCGTGGGCAGTATCAGAA
GTACGCGCTGCTGTGGATGGAGAGCTTGCAGTGCCGCCTCCTGGGCTTCCTGGCCATGCTGTCCACTGAG
GTCTCTGTCCTCTTGCTCACGTACTTGACCCTGGAGAAGTTCCTGGCCGTTGTCTTTCCCTTCAGTAACA
TTCGTCCTGGAAAATGGCAGACCCTGTCCGTCCTCATCTGCATCTGGATTGTGGGGTTCTTAATAGCTGT
GACCCCATTGTGGAAAGAGGATTATTTTGGAAACTTTTATGGAAAAAATGGAGTATGTTTCCCACTTTAT
TATGACCAAACAGAAGATATTGGAAGCAAAGGGTATTCTCTTGGAATTTTCCTAGGTGTGAATTTGCTGG
CTTTCCTCATCATTGTGTTTTCCTATACTGTCATGTTCTGTTCCATTCAAAAAACTGCCCTGCAGACTTC
AGAAGTGAGGAGTCACATGGGAAGAGAGGTGGCTGTTGCAAACCGTTTCTTTTTTATAGTGGTCTCTGAG
GCCATCTGCTGGATTCCTGTATTTGTAATTGAAATTCTTTCCCTCTCCCGGGTGGAAATACCAGGCACAA
TCACCTCCTGGGTCGTCATTCTTTTCCTTCCAGTAAACAGTGCCTTGAACCCAATCCTCTACACTCTCAC
AACCAGCTTTTTCAAGGACAAGTTGAAACAGCTGCTGCACAAACATCGGAGAAAATCGATTTTCAAAACT
AAGAAAAAAAGTGTGTCTACTTCCATCGTGTGGGGGGATGACTCCTCTGCACTTAAACTTGGGGCTTTGA
ACAAAATAAACCTTGAGGACAATATAGTGAAACCAGTTTCCTAG
>NM_001005870.1:1-2214 RXFP2 [organism=Canis lupus familiaris] [GeneID=450220] [region=cds]
ATGTTCCCTCTACTTCATTTCATCGTCCTGATAGATGTCAAAGATTTTCCACTGACTGAGGGTAGTACAA
TCACTCCTTTGTGCCAAAAAGGATACTTTCCCTGTGGGAATCTTACCAAGTGCTTACCCCGTGCTTTTCA
CTGTGATGGCGTGGATGACTGCGGGAATGGGGCTGATGAGGACAACTGTGGTGACACTAGTGGATGGGCG
ACTATATTTGGCACAGTCCATGGAAATGCTAATAATGTGGCATTAACACAGGAGTGCTTTCTAAATCAGT
ATCCACAACCCTGTGACTGCAAAGGAACTGAATTGGAATGTATAAATGCTGACTTAAGGGCTGTACCAGT
GATTTCCAGCAATACGACATTACTGTCTCTTAAGAAAAACAAAATTCACAGTCTTCCAGATAAAGTTTTC
ACCAAATACACACAACTTAAACAGATATTTCTTCAGCATAATTGTATTACACACATATCCAGGAAAGCAT
TTTTTGGATTACATAATCTGCAAATATTATATCTCAGTCACAACTGCATTACAACTCTCAGACCCGGAGT
ATTCAAAGACTTACATCAGCTAACTTGGCTAATTCTAGATGACAATCCAATAACCAGAATTTCACAGCAG
TTGTTTACTGGATTAAAGTCCTTGTTTTTCCTGTCTATGGTTAATAACTACTTAGAAGCTCTTCCCAAAC
AGATGTGTGCCCAAATGCCTCAACTCAACTGGATGGATTTGGAAGGCAATGGAATAAAATATCTTACGAA
TTCCTCCTTTCTGTCATGCAATTCACTCACAGTGCTGTTTCTGCCTAGAAATCAAATTGATTTTGTTCCA
GAGAAGACATTTTCTTCATTAAAAAATTTAGGAGAACTGGACCTGTCTAGCAATATGATAATGGAGCTAC
CACCCGAAATTTTTAAAGACCTGAAGCTTCTACAAAAACTGAATCTGTCGTCCAATCCTCTTTTGTATCT
CCACAAGAACCAGTTTGAAAGTCTTAAACAACTTCAGTCTCTAGACCTGGAAAGGATAGAGATTCCAAAT
ATAAACACACGGATGTTTCAACCCATGATGAATCTTTCTCACATTTATTTCAAAAACTTTCGATACTGCT
CGTATGCTCCCCATGTCCGCATATGTATGCCCTTGACTGACGGCATTTCTTCATTTGAGGACCTCTTGGC
TAACAATATCCTCAGAATATTTGTCTGGGTTATAGCTTTCATAACCTGCTTTGGAAATCTTTTTGTCATT
GGCATGAGATCTTTCATTAAAGCTGAAAATACAACTCACGCTACATCCATCAAAATCCTTTGTTGTGCAG
ACTGCCTGATGGGTGTTTATTTGTTCTTCATTGGCTTTTTTGATATAAAATACCGAGGGCAGTATCAGAA
GTATGCGCTGCTGTGGATGGAGAGTTTACAGTGCCGTCTCATGGGGTTCCTGGCCATGCTGTCTACTGAA
GTGTCCGTCCTGCTGCTGACATACTTGACTTTGGAGAAATTCCTGGCCATTGTCTTTCCCTTCAGTAACA
TTCGTCCTGGAAAATGGCAGACCATGGTCATCCTCATTTGCATCTGGATTGTGGGATTTTTAATAGCTGT
GATTCCATTTTGGAAGGAGGATTATTTTGGCAATTTTTATGGAAAAAATGGTGTATGTTTTCCACTTTAT
TATGACCAAACAGAAGACATTGGAAGCAAAGGGTATTCTCTTGGAATTTTTCTAGGTGTGAACTTGCTGG
CTTTTCTCATCATTGTGTTTTCCTATACTATTATGTTCTGTTCCATTAAAAAAACTGCCTTGCAGACTTC
AGAAGTGAGGAATCCCATTGGAAGAGAGGTGGCTGTTGCAAATCGTTTCTTTTTTATAGTGTTCTCTGAT
GCCATCTGCTGGATTCCTGTATTTGTAATTAAAATTCTCTCCCTCTTCCGGGTGGAAATACCAGGCACAA
TCACCTCCTGGATAGTCATTTTTTTCCTTCCAGTAAACAGTGCCTTGAACCCAATCCTCTACACTCTCAC
AACCAGCTTTTTCAAGGACAAGTTGAAACAGCTGCTGCACAAACATCGGAGGAAATCTATTTTCAAAACT
AAAAAAAAGAGTCTCTCCACATCCATTGTGTGGACAGATGACTCCTCTTCACTTAAACTTGGGGTTTTGA
ACAAAATAACCCTCGGGGACAGTATAGTGAAACCAATTTCCTAG
>XM_059892002.1:1-2328 RXFP2 [organism=Bos taurus] [GeneID=507053] [transcript=X1] [region=cds]
GGCGCGCAGGCGCAGCTGTACCGCTCAAGCTCCTGTCAGGAGGCGGCGCAGCCTCTCTGCACCGCCTCCG
CCATCTTGGATGGAGTTAAGTGCGCAGTGTCTGTACAGGAGCCCGAAGCTGAGGCCGCCGTGCAGCTGTT
TGGCACCAGGAACGCAGATTGTGCACTGACTGAAGGCAGTACAATCACTCCTTTGTGCCCAAAAGGATAT
TTTCCCTGTGGGAATCTCTCCCAGTGTTTGCCTCGTGCTTTTCACTGTGACGGCGTGGAGGACTGTGGGA
ACGGAGCTGACGAGGAGAACTGTGGAGACACTAGTGGATGGGCGACTATATTTGGCACAGTCCATGGAAA
TGCTAATAATGTGGCATTAACACAGGAGTGCTTTTTAGATCAGTACCCACAACGCTGTGTGTGCAAAGGA
ACTGAGTTGGAATGTGTAAATGCTGGTTTGAAGTCTGTGCCAGTGGTTTCTAGCAATGTGACATTACTGT
CTCTTAAGAAAAACAATATTCACAGTCTTTCAGATAAAGTTTTCATCAAATACACAGAACTTAAAAAGAT
ATTCCTCCAGAGGAACTGTATTACATATATATCCAGGAAAGCATTCTTTGGATTACATAACCTGCAAATA
CTATATCTCAACCACAACTGCATTACAACTCTCAGACCTGGAGTCTTCAAAGACTTACATCAGCTGACTT
GGCTAATTCTAGATGACAATCCCATAAGCAGAATTTCACAGCGGTTGTTTACTGGATTAAATTCCTTGTT
TTTCTTGTCCATGGTGAACAACCACTTACAAGTCCTTCCGAAGCAGATGTGCGCCCAAATGCCTCAGCTC
AACTGGATGGATTTGGAAGGCAACGGGATAAAATTCCTCACGAATTCCACCTTTCTGTCGTGCAGTTCTC
TCACAGTGCTGTTTCTGCCTAGAAATCAAATTGGTTTTGTTCCAGAGAAGACATTTTCTTCATTAAAAAA
TTTAGGAGAACTGGACCTATCGAGCAATATGATATCGGAGCTACCACCCCACATTTTCAAAGACCTGAAG
TGTCTACAGAAACTGAATCTGTCGTCCAATCCTCTTTTGTATCTCCACAAGAGCCAGTTTGGAAGTCTTA
AACAACTTCAGTCTTTAGACCTGGAAAGGATAGAGATTCCGAATATAAACACACGGATGTTTCAACCCAT
GAAGAATCTTTCCTACATTTATTTCAAAAACTTTCGATACTGCTCCTATGCTCCCCATGTCCGAATATGT
ATGCCCTTGACTGACGGCATTTCTTCATTTGAGGACCTCTTGGCTAACAATATCCTCAGAGTATTTGTCT
GGGTTATAGCTTTCATAACCTGCTTTGGAAATCTTTTTGTCATTGGCATGAGATCTTTCATTAAAGCTGA
AAACACGACTCACGCTACGTCCATCAAAATCCTTTGCTGTGCGGACTGCCTGATGGGTGTGTATCTGTTC
TTCATTGGCCTTTGCGATCTAAAGTACCGAGGGCAGTATCAGAAGTACGCGCTGCTGTGGATGGAGAGCT
TGCAGTGCCGCCTCCTGGGCTTCCTGGCCATGCTGTCCACTGAGGTCTCTGTCCTCTTGCTCACATACTT
GACCCTGGAGAAGTTCCTGGCCGTTGTCTTTCCCTTCAGTAACATTCGTCCTGGAAAATGGCAGACCCTG
GCCGTCCTCATCTGCATCTGGATTGTGGGGTTCTTAATAGCTGTGACTCCATTGTGGAAAGAGGATTATT
TTGGAAACTTTTATGGAAAAAATGGAGTATGTTTCCCACTTTATTATGACCAAACAGAAGATATTGGAAG
CAAAGGGTATTCTCTTGGAATTTTCCTAGGTGTGAACTTGCTGGCTTTCCTCATTATTGTGTTTTCCTAT
ACTGTCATGTTCTGTTCCATTCAAAAAACTGCCCTGCAGACCTCAGATGAGAGGAGTCACATGGGAAGAG
AGGTGGCTGTCGCGAACCGTTTCTTTTTTATAGTGTTCTCTGAAGCCATCTGCTGGATTCCTGTATTTGT
AATTAAAATCCTTTCCCTCTCCCGGGTGGAAATACCAGACACAATCACCTCCTGGGTCGTCATTTTTTTC
CTTCCAGTAAACAGTGCCTTGAACCCAATCCTCTACACTCTCACAACCAGCTTTTTCAAGGACAAGTTGA
AACAGCTGCTGCACAAACATCGGAGAAAATCCATTTTCAAAACTAAAAAAAAAAGCGTGTCTACTTCCAT
CATGTGGGCGGATGACTCCTCCGCACTTAAACCTGGGGCTTTGAGCAAAATAAACCTCGAGGACAATATA
GTGAAACCAATTTCCTAG

>NM_001195757.1:107-2371 RXFP2 [organism=Macaca mulatta] [GeneID=721969] [region=cds]
ATGATTATTTTTCTGCTTTTTAAACATCTCTTCAGCCTCAGATTGATTACAATGTTCTTTCTACTTCATT
TCATCGTTCTGATCAATGTCAAAGATTTTGCACTGACTCAAGCTAGCATGATCACTCCTTCATGCCAAAA
AGGATATTTTCCCTGTGGGAATCTTACCAAGTGCTTGCCCCGAGCTTTCCACTGTGATGGCGAGGATGAC
TGTGGGAACGGGGCAGACGAAGAGAACTGTGGTGACACTAGTGGATGGGCGACCATATTTGGCACAGTCC
ATGGAAATGCTAACAGCGTGGCCTTAACACAGAAGTGCTTTCTAAAACAGTATCCACAATGCTGTGACTG
CAAAGAAACTGAATTGGAATGTGTAAATGGTGACTTAAAGTCTGTGCCGATGATTTCTAACAATGTGACA
TTACTGTCTCTTAAGAAAAACAAAATCCACAGTCTTCCAGATAAAGTTTTCATCAAATACACAAAACTTA
AAAAGATATTTCTTCAGCGTAATTGCATTAGACACATATCCAGGAAAGCATTTTTTGGATTATATAATCT
ACAAATATTATATCTCAACCACAACCGCATCACAACTCTCAGACCTGGAATATTCAAAGACTTACATCAG
CTAACTTGGCTAATTCTAGATGACAATCCAATAACCAGAATTTCACAGCGCTTGTTTACGGGATTAAATT
CCTTGTTTTTCCTGTCTATGGTTAATAACTACTTAGAAGCTCTTCCCAAGCAGATGTGTGCCCAAATGCC
TCAACTCAACTGGGTGGATTTGGAAGGCAATCGAATAAAGTATCTCACAAATTCTACGTTTCTGTCGTGC
AATTCGCTCACAGTGCTGTTTCTGCCTAGAAATCAAATTGGTTTTGTTCCAGAGAAGACATTTTCTTCAT
TAAAAAATTTAGGAGAACTGGATCTGTCTGGCAATATGATAATGGAGCTATCACCTCACCTTTTTAAAGA
CTTGAAGCTTCTACAAAAACTGAACCTGTCATCCAATCCTCTTATGTATCTTCACAAGAACCAGTTTGAA
AGTCTTAAACAACTTCAGTCTCTAGACCTGGAAAGGATAGAGATTCCAAATATAAACACACGAATGTTTC
AACCCATGAAGAATCTTTCTCACATTTATTTCAAAAACTTTCGATACTGCTCCTATGCTCCCCATGTCCG
AATATGTATGCCCTTGACGGACGGCATTTCTTCATTTGAGGACCTCTTGGCTAACAATATCCTCAGAATA
TTTGTCTGGGTTATAGCTTTCATTACCTGCTTTGGAAATCTTTTTGTCATTGGCATGAGATCTTTCATTA
AAGCTGAAAATACAACTCACGCTATGTCCATCAAAATCCTTTGTTGTGCTGACTGCCTGATGGGTGTTTA
CTTGTTCTTTGTTGGCTTTTTTGATCTAAAATACCGAGGGCAGTATCAGAAGTATGCCTTGCTGTGGATG
GAGAGCGTGCAGTGCCGCCTCATGGGGTTCCTGGCCATGCTGTCCACCGAAGTCTCTGTCCTGCTACTGA
CCTACTTGACTTTGGAGAAGTTCCTGGTCATTGTCTTCCCCTTCAATAACATTCGGCCTGGAAAACGGCA
GACCTCAGTCATCCTCATTTGCATCTGGATGGCAGGATTTTTAATAGCTGTAATTCCATTTTGGAATGAG
GAGTATTTTGGAAACTTTTATGGGAAAAATGGAGTATGTTTCCCACTTTATTATGACCAAACAGAAGATG
TTGGAAGTAAAGGGTATTCTCTTGGAATTTTTCTAGGTGTGAACTTGCTGGCTTTTCTCATCATTGTGTT
TTCCTATATTACTATGTTCTGTTCCATTCAAAAAACCGCCTTGCAGACCACAGAAGTAAGGAATCATTTT
GGAAGAGAGGTGGCTGTTGCAAATCGTTTCTTTTTTATAGTGTTCTCTGATGCCATCTGCTGGATTCCTG
TATTTGTAATTAAAATCCTTTCCCTCTTCCGGGTGGAAATACCAGACACAATGACTTCCTGGATAGTGAT
TTTTTTCCTTCCAATTAACAGTGCTTTGAATCCGATCCTCTATACTCTCACAACCAGCTTTTTTAAGGAC
AAGTTGAAACAGCTGCTGCACAAACATCGGAGGAAATCAATATTCAAAATTAAAAGAAAAAGTTTATCTA
CATCCATTGTGTGGATAGATGACTCCTCTTCCCTGAAACTTGGGGTTTTGAACAAAATAACACTTGGAGA
CAGTATAATGAAACCAGTTTCCTAG
>XM_070239227.1:158-2299 RXFP2 [organism=Equus caballus] [GeneID=100033993] [transcript=X1] [region=cds]
ATGGCAATGTTTCTTCTACTTCATTTCGCTTTTCTGATAGATGTCAAAGATTATGTACTCACTGATGGCA
GTACAATCACTCCTTTGTGCCAAAAAGGATATTTTCCTTGTGGGAATCTTACCAAGTGCTTACCACGAGC
TTTTCACTGTGATGGCATGAATGACTGCGGGAACGGTGCTGACGAGGAGAACTGTGTTCTAAACCAGTAT
CCACAACGCTGTGACTGCAAAGAAACTGAGTTGGAATGTGTAAATGCTGGCTTGAAGTCCGTGCCAACGA
TCTCCAGCAATGTGACATTACTGTCTCTCAAGAAAAACAAAATTCGCAGTCTTCCAAATAAAGTTTTCGT
CAAATACACAGAACTTAAAAAGATGTATCTTCAGCACAATTGTATTAGACACATATCCAGGAAAGCATTT
TTTGGATTACATAATCTGCAAATATTATATCTCAACCACAACTGCATTACAACTCTCAGACCTGGAGTAT
TCAAAGACTTACATCAGCTAACATGGCTAATTCTAGATGACAATCCAATAACCAGCATTTCACAGCGGTT
GTTTACTGGATTAAATTCCTTGTTTTTCCTGTCTATGGTTAATAACCACTTAGAAGCCCTTCCCAAGCAG
ATGTGTGCCCAAATGCCTCAACTCAACTGGATGGATTTGGAAGGCAATGGAATAAAATATCTTACGAATT
CCACCTTCCTGTCGTGCAACTCACTCACGGTGCTGTTTCTGCCTAGAAATCAAATTGATTTTGTTCCAGA
GAAGACATTTTCTTCATTAAAAAATTTAGGAGAACTGGACCTGTCTAACAATATGATAATGGAGCTACCA
CCCCACATTTTTAAAGACCTGAAGCTTCTGCAAAAACTGAAACTGGCGTCCAACCCTCTTTTGTATCTCC
ACAAGAACCAGTTTGAAAGTCTTAAACAACTTCAGTCTCTAGACCTGGAAAGGATAGAGATTCCAAATAT
AAACACGGGAATGTTTCAACCCATGAAGAATCTTTCTCACATTTATTTCAAAAACTTTCGGTACTGCTCC
TATGCTCCCCATGTCCGAATATGTATGCCCTTGACTGACGGCATTTCTTCATTTGAGGACCTCTTGGCTA
ACAATATCCTCAGAATATTTGTCTGGGTTATAGCTTTCATAACCTGCTTTGGAAATCTTTTTGTCATTGG
CATGAGATCTTTCATTAAAGCTGAAAATACGACTCACGCTATGTCCATCAAAATCCTTTGTTGTGCGGAC
TGCCTCATGGGTGTTTATTTGTTCTTCGTCGGCTTTTCCGATATAAAGTACCGCGGGCAGTACCAGAAGT
ACGCTTTGCTGTGGATGGAGAGTTTGCAGTGCCGCCTCATGGGCTTCCTGGCCATGCTGTCCACCGAAGT
CTCCGTCCTGTTGCTGACATACTTGACTCTGGAGAAGTTCCTGGTCATTGTCTTTCCCTTCAGTAACATT
CGTCCTGGAAAACGGCAGACTTCGGTCATCCTCATTTGCATCTGGATTGTGGGATTTTTAATAGCTGTGA
TTCCATTTTGGAACGAGGATTATTTTGGAAACTTTTATGGAAAAAATGGAGTATGTTTCCCACTTTATTA
TGACCAAACAGAAGATATTGGAAGCAAAGGGTATTCTCTTGGAATTTTCTTAGGTGTGAACTTGCTGGCT
TTTCTCATCATTGTGTTTTCCTATATTATTATGTTCTGTTCCATTCAAAAAACTGCCTTGCAGACTTCAG
AAGTGAGGAATCACATTGGAAGAGAGGTGGCTGTTGCAAATCGTTTCTTTTTTATAGTGTTCTCTGATGC
CATCTGCTGGATTCCTGTATTTGTAGTTAAAATTCTATCCCTCTTCCGGGTGGAAATACCAGGCACAATC
ACTTCCTGGATAGTCATTTTTTTCCTTCCGGTAAACAGTGCCTTGAACCCAATCCTCTACACTCTCACGA
CCAGCTTTTTCAAGGATAAGTTGAAACAACTGTTGCACAAACATCGGAGGAAATCGATTTTCAAAACTAA
AAAAAAAAGTTTATCTACATCCATTGTGTGGACAGATGACTCCTCTTCACTTAAACTTGGTATTTTGAAC
AAAATAACCCTTGGGGACAGTATAGTGAAACCAATTTCCTAG

>XM_032496340.1:135-2294 RXFP2 [organism=Camelus ferus] [GeneID=102506200] [transcript=X2] [region=cds]
ATGAACAACCCCCAGAGGATGGGCAACTTCATGCTGGGACACAATCGTTACTGGCTCAGAGATTTTGCAT
TGACTGAAAGCAGTACAATCACTCCTTTGTGCCAAAAAGGATATTTTCCCTGTGGGAATCTGACCATGTG
CTTACCCGGAACGTTCCACTGTGATGGCGTGGATGACTGCGGGAACGGAGCAGATGAGGAGAACTGTGGA
GACACTAGTGGATGGGCGACTATATTTGGCACAGTCCATGGAAATGCTAATATTGTGGCATTAACACAGG
AGTGCTTTTTAAATCAGTATCCACAACAATGTGACTGCAGAGAAACTGAGCTGGAATGTGTAAATGCTGG
CTTGACATCCATGCCAACAGTCTCCAGCAATGTGACATTACTGTCTCTTAAGAAAAACAATATTCACAGT
CTTTCAGATAAAGTTTTCATCGAATACACAGAACTTAAAATGATATTCCTTCAGCATAATTGTATTAGAC
ATATATCCAGGAAAGCATTTTTTGGATTACATAATCTGCAAATACTATATCTCAACCACAACTGCATTAC
CGCTCTCAGACCTGGAGTATTCAGAGACTTACATCAGCTAACGTGGCTAATTCTAGATGACAATCCCATA
ACCAGAATTTCACAGCAGTTGTTTACTGGATTAAATTCCTTGTTCTTCCTGTCAATAGTGAATAACTATT
TAGAAGCACTTCCTACCCAGATGTGTGCCCAAATGCCTCGACTCAACTGGATGGATTTGGAAGGCAATGG
AATAAAATACCTTACAAATTCCACCTTTCAGTTTTGCAATTCACTCACAGTGCTGAACCTGTCTGGCAAT
CTGATAACAGAGCTCCCCCCCGACATTTTCAAAGACCTGAAGCTTCTACAGAAACTGAATCTGTCGTCCA
ACCCTCTTTTGTATCTCCACAAGAACCAGTTTGAAAGTCTTAAACAACTTCAGTCTCTAGACCTGGAAAG
GATAGAGATTCCAAATATAGACACACGAATGTTTCAGCCTATGAAGAATCTTTCTTACGTTTATTTCAAA
ACCTTTCGATACTGCTCCTATGCTCCCCATGTCCGAATATGTAGGCCCTTGACTGACGGCGTTTCTTCAC
TTGAGGACCTCTTGGCTAGTGATATCCTCAGAATATTTGTCTGGGTTATTGCTTTCATAACCTGCTTTGG
AAATCTTTTTGTCATTGGCATGAGATCTTTCATTAAAGCTGAAAACACGACTCACGCTACGTCCATCAAA
ATCCTTTGTTGTGCAGACTGCCTGATGGGTGTTTATTTGTTCTTCATCGGCTTTTTCGATCTGAAATACC
GCGGGCATTATCAGAAGTATGCGTTGCTGTGGATGGAGAGTTTACAGTGCCACCTCCTGGGCTTCCTGGC
CATGCTGTCCAGCGAAGTCTCTGTCCTATTGCTGACGTACTTGACTTTGGAGAAGTTCCTGGCCGTTGTC
TTTCCCTTCAGTAACATTCGTCCTAGAAAATGGCAGACTTTGGTCATCCTTGTTTGCATCTGGATTGTGG
GATTTTTAATAGCAGTGATTCCATTTTGGAAGGAGGATTATTTTGGAAACTTCTATGGAAAAAATGGAGT
ATGTTTCCCACTTTATGACGACCAAACAGAAGATACTGGAAGCAAATGGTATTCTCTTGGAATTTTCCTA
GGTGTGAATTTGCTGGCTTTTCTCATCATTGTGCTCTCCTATACTATTATGTTCTGTTCCATTCAAAAAA
CTGCCTTGCAGACTTCAGAAGTGAGGAATCCCATCGGAAGAGAGGTGGCTCTCGCAAACCGTTTCTTTTT
TATAGTGTTCTCTGATGCCATCTGCTGGATTCCTGTGTTTGTAATTAAAATTCTTTCCCTCTTCCGGGTG
GAAATACCAGGCACAGTCACTTCCTGGGTGGTCATTTTCTTCCTTCCAGTAAACAGTGCCTTGAACCCAG
TCCTCTACACTCTCACAACCAGCTTTTACAAGGACGAGTTGAAACAGCTGCTGCACAAACATCGAAGAAA
ATTGATTTTCAAAACTAAAAAAAAAAGTTTGTCTACCTCCATTGTGTGGACAGATGACTCCTCTTTACTT
AAACTTGGGGTTTTGAACAAAATAACCCTTGGGGACAATATAGTGAAACCAATTTCCTAG

>XM_070048411.1:199-1902 RXFP2 [organism=Oryctolagus cuniculus] [GeneID=100354567] [transcript=X2] [region=cds]
ATGAACCAATTTCTACAGTATAATTGCATTAGACACATATCCAGGAAAGCATTTTTTGGATTATATAATC
TTCAAATATTGTATCTCAACCACAACCACATAACAAGTCTCAGACCTGGAGTATTCGAAGACTTACATCA
GCTGACGTGGCTAATTCTAGATGACAATCCAATAACCAGAATTTCACAACGGTTGTTTACTGGACTAAAT
TCCTTGTTTTTCCTGTCTATGGTTGACAACCACTTAGAAGCCCTTCCCAAGCAGATGTGTGCCCAAATGC
CTCAACTTAACTGGATGGACCTGGAAGGCAATCGAATAAAACGGCTCAGAAATTCCACCTTCCTGTCGTG
CAGTTCACTCACAGTGCTGGATCTGTCTAACAATAAGATAACAGAGCTGCCACCTCACCTTTTGAAAGAC
CTGAAGCTTCTACAGAAACTGAACCTGTCATCCAATCCTCTTTTGTATCTCCACAAGAACCAGTTTGAAA
GTCTTAAACAACTTCAGTCTCTAGACCTGGAAAGGATAGAGATTCCAAATATAAACACACGCATGTTTCA
ACCCATGAAGAATCTTTCTCACATTTATTTCAAAAACTTTCGATACTGCTCCTATGCTCCCCATGTCCGA
ATATGTATGCCCTCGACTGACGGCATTTCTTCATTTGAGGACCTCTTGGCTAACAATATCCTCAGAGTGT
TTGTCTGGGTTATAGCTTTCATTACCTGCTTTGGAAATCTTTTTGTCATTGGCATGAGATCTTTCATTAA
AGCCGAAAATACAACTCACGCCCTGTCCATCAAAGTCCTTTGTTGTGCCGACTGCTTGATGGGTGTCTAC
CTGCTTTTCATTGGCTTTTTTGATATGAGATACCGAGGACAGTATCAGAAGTATGCCCTGCTGTGGATGG
AGAGCGTACAATGCCGCCTCATGGGCTTCCTGGCCATGCTGTCTACCGAAGTCTCTGTCCTCCTGCTGAC
CTACCTGACTCTGGAGAAGTTCCTGGTCATCGTGTTCCCCTTCAGTAACGTTCGCCCCGGAAGACGGCAG
ACTTCGCTCAGCCTCGGCTGCATCTGGCTGGTGGGGTTTCTGATAGCTGCAATTCCTTTTTGGGATGAGG
ATTATTTTGGAAACTTTTATGGGCAAAATGGAGTGTGTTTTCCACTTTATCATGACCAAACAGAAGATAT
TGGAAGCAAAGTGTATTCTCTTGGAATTTTTCTAGGTGTGAACTTGCTGGCTTTTCTCATCATTGCATTT
TCCTATGTTACTATGTTCTGTTCCATTCAAAAAACCACCTTGCAGACCTCGGAAGTGAGAACTCACCTTG
GAAGAGAGGTGGCTGTGGCAAATCGTTTCTTTTTTATAGTGTTCTCTGATGCCATCTGCTGGATTCCTGT
GTTTGTCGTTAAAATCCTTTCCCTCTTCCAGGTGGAAATACCAGGCACAATCACTTCCTGGATTGTGATA
TTTTTCCTCCCAGTTAACAGCGCCTTGAACCCAATCCTCTACACTCTCACCACCAGTGTTTTTAAGGACA
AGTTGAAACAGCTGCTGCACAAACATCGGAGGAAATCCATCTTCAAGATTAAAAAGAAGAGTTTATCTAC
CTCCATTGTGTGGACAGATGACTCCTCTTCGCTTAAACTTGGGATTTTGAACAAAATAACCCTTGGAGAG
AATGTAATGAAACCAGTTTCCTAG

>XM_023547263.2:150-2363 RXFP2 [organism=Loxodonta africana] [GeneID=100669942] [region=cds]
ATGGCAATGTTCTTTCTACTTCATTTCATCCTCCTGTTTGATGCCAAAGATTTCTTACTGACTGAAGGCA
GGACAGTCACTCCTTTGTGCCAAAAAGGATACTTTCCCTGTGGGAATCTTACCAAATGCTTGCCCCGCGC
TTTTCACTGTGATGGCGTGAACGACTGTGGAAACGGGGCTGACGAGGAGAACTGTGGAGACTCCAGTGGA
TGGGTGACTATATGGGGTGCAGTCCACGGACGAGCTGGCAGTGGGGCAGTCACACAGGAGTGCTTTCTAA
ACCAATACCCACATCACTGTGACTGCAGAGACACTGAGCTGGAATGTATAAATGCTGACTTTAGATCTGT
GCCAAGGATTTCCAGCAATGTGACGTTACTGTCTCTTAAGAAAAACAAAATCCACAGCCTTCCAGATAAA
GTTTTCATCCAGTATACACAGCTTAAAAATATGTTTCTTCAGCATAACTGCATTAGACACATATCCAGGG
GAGCATTTTTTGGATTATATAAACTACAGATATTATATCTCAGTCACAATCACATTACAACTCTCAGACC
TGGAGTATTCAAAGATTTACACCATCTAACCTGGCTAATTCTAGATGACAACCCCATAGCCAGAATCTCA
CAACGGTCCTTTGCTGGATTGAATTCTTTGTTCTTCCTGTCTATGGTTAATAACTACTTAGAAGCCCTTC
CCAATCAGATGTGTGCCCGAATGCCTCAGCTCAACTGGATGGATTTGGAAGGCAATCGAATCAAGTATCT
TTCAAACTCCACCTTTCTGTCCTGCAGTTCGCTCACAGTGCTGTTCCTGCCTAGAAATCAAATTGATTTT
GTTCCAAAGAAGACATTCTCCTCATTACAAAATTTAGGAGAACTGAATCTGTCCGACAATCTGATAACGG
AGTTACCACCCCACATTTTTAATGACCTGAAGCTTCTACAAAAACTGAATCTGTCGTCCAATCCCCTTGG
GTATCTCCACAAGAACCAGTTTGAAAGCCTTGAACAGCTTCAGTCTCTAGACCTGGAAAGGATAGAGATT
CCAAATATAAGCACACAAATGTTTCAACCCATGAAGAATCTTTCTTACATTTATTTCAAAAACTTCCGGT
ACTGCTCCTATGCTCCCCACGTTCGAATGTGTATGCCCTTGACTGACGGCATTTCTTCATTCGAGGACCT
CTTGGCTAACAATATCCTCAGAATATTTGTCTGGGTGATAGCTTTCGTTACCTGCTTTGGAAATCTCTTT
GTCATTGCCATGAGATCTTTTGTTAAGGCTGAAAACACGACTCACGCCATGTCTATCAAAATCCTTTGCT
GTGCTGACTGTCTCATGGGCGTGTACTTGTTCTCCGTGGGCTTCTTTGACATCAAGTACCGAGGGCAGTA
TCAGAAGTATGCCTCGCTGTGGATGGAGAGCCTGCCGTGCCGGCTGCTGGGCTGCCTGGCCATGCTGTCC
ACTGAGGTCTCCGTCCTGCTGCTCACCTACTTGACTCTGGAGAAGTTCCTGGTGATCGTCTTTCCCTTCA
GCAACGTCCGTCCGGGGAAACGACAGACGGCCTTCATTCTCATCGGCATCTGGATCGCGGGCCTTTTAAT
CGCCGTAATCCCGTTTTGGAATGAGGATTATTTCGGAAACTTTTATGGGAAAAATGGAGTCTGCTTCCCA
CTTTACTATGAGCAAACAGAAGATACTGGGAGCAAGGGGTATTCTCTTGGGATTTTCCTAGGTGTGAACT
TTCTGGCTTTCCTCATCATCGTGTTTTCCTATATTACCATGTTCTGTTCCATTCAAAAAACGGCCTTGCA
GACGTCGGAGGTCAGGAATCACATTGGAAGAGACGTGGTTATGGCCAACCGCTTCTTTTTTATAGTGTTC
TCTGATGCCATCTGCTGGATTCCTGTATTTGTCACTAACATCCTTTCCCTCCTGCGGGTGGAAATACCAG
GCACAATCACCTCCTGGATAGTCATTTTTTTCCTTCCAGTAAACAGTGCCTTGAACCCAGTCCTCTATAC
CCTCACCACCAGCCTCTTCAAGGACAAGGTGATACAGCTTCTGCACAAACACCGTGGGAAATCGATTTTC
AAAATGAAAAAAAAGTGTATCAGCGTCCATTGTGTGGGCAGATGACTCCCAGCACTTAAACTTGGGGTGA
ACAAGATAACCCCTGGGGACAGCGTAAGGAAGCCGCTTTCCTAG
>XM_063232818.1:1-2226 Rxfp2 [organism=Cavia porcellus] [GeneID=100735686] [region=cds]
ATGGATGCCACAGGTTTCCCAGAAGCAGACGGGCAGCAGCTTTTTGCAGTGAACAGCACTTGGCTGCCCC
CTCATGGCCACGTTCAAGATGTTGCCCTGACTGAAAGCGGTATGATCATTCCCTTGTGCCAGAAAGGATA
CTTTCCCTGTGGGAACCTCACCAAGTGCCTGCCCCGGGCTTTTCACTGCGATGGAGTGGACGATTGTGGA
AATGGTGCTGATGAAAAGAACTGCGGTGACACTAGTGGATGGGCGACCATATTTGGCACAGTGCATGGAA
ATGTTAATAATGTGACATTAACACAGGAGTGCTTTCTAAACCATTATCCAGAACATTGTGATTGCAGAGA
AACTGAATTGGAATGTGTGAACGCTGGTCTAAAGTCTGTGCCTACAATTTCCTCCAACGTGACACTGTTG
TCTCTTAAGAAAAACAAAATTCACAGTCTTCCAGATAAAGTGTTCATCAAATACACAGAACTTAAAAAGA
TATTTCTTCAGCATAATTGCATTAGACACATATCCAGGAAAGCATTTTTTGGATTATACAATCTGCAAAT
ACTATATCTCAACCACAACAGCATTACAACTCTCAGACCTGGAATATTCAAAGACTTACATCAGCTAACT
TGGCTCATCTCTAACACTGGAAATGTTCTGATGTGTTTTGTCAGAATTCTAGATGACAATCCAATAACCA
GGATTTCACAGCAATTGTTTACTGGATTAAATTCTTTGTTTTTCCTGTCTATGGTTAATAACTACTTAGA
GGTCCTCCCCCAGCAGATTTGTGCCCACATGCCTCAACTCAGCTGGATGGATCTGGAAGCCAACCGAATA
AAGCATCTTACAAATTCCACCTTTCTGTCATGCAAGTCACTTTCAGTGCTGGATCTGTCCAGCAATATGA
TGACGGAGCTACCACCCCATCTTTTTAAAGACCTAAAGCTTCTACAAAAACTGAACCTGTCATCCAATCC
TCTTTTGTATCTTCACAAGAACCAGTTTGGAAGTCTTAAACAACTTCAGTCTCTAGACCTGAGAAGGATA
GAGATTCCAAATATAAATACAGAAATGTTTCAACCTCTGAAGAACCTGTCTCACATTTATTTCAAAAACT
TTCGATACTGCTCCTATGCTCCCCATGTGCGACTATGTATGCCCTTGTCTGACGGCATTTCTTCATTTGA
GGACCTCTTGGCTAACAATATCCTCAGAATATTTGTCTGGGTTATAGCTTTCATTACCTGCTTTGGAAAT
CTTTTTGTCATTGGCATGAGATCTTTCATTAAAGCTGAAAATACAACTCACGCTATGTCCATCAAAATCC
TTTGTTGTGCCGACTGCCTGATGGGTATTTACCTGTTCTTCGTTGGCTTCTTCGATATAAAATACCGCGG
GCAGTATCAGAAGTACGCCCTGCTGTGGATGGAAAGCCCACAGTGCCACCTCCTGGGCTTTCTGGCCATG
CTGTCTACTGAAGTCTCGGTCTTGTTGCTGACCTTCTTAACTCTGGAAAAGTTCCTGGTCGTCGTCTTCC
CCTTTAGTAACATCCGACCTGGAAAGCGGCAGACCTTGGTCATCCTCAGCTGCATCTGGATGGTGGGATT
TTTGATAGCTGTGATTCCCTTTTGGAATGACAATTACTTTGGAAACTTTTATGGGAAAAATGGAGTATGT
TTCCCACTTTACTATGACCATACAGAAGCTACTGGAAGTCAAGTATATTCTCTTGGAATTTTCCTAGGTG
TAAACTTGCTGGCTTTTGTCATCATCGTGTTTTGCTATATTATTATGTTCTGTTCAATTCAAAAAACCGC
CGCACAGACAGCAGAAGTGAGGAATCACATTGGAAAAGAGGTGGCTATTGCCAACCGTTTCTTTTTTATA
GTGTTCTCTGATGCCATCTGCTGGATTCCTGTATTTGTGGTTAAAATCCTTTCCCTCCTGCGAGTGGAAA
TACCAGGCACAATCACCTCCTGGATAGTGATTTTTTTCCTTCCGGTAAACAGTGCCTTGAACCCAATCCT
CTACACTCTCACCACCAGCTTTTTCAAGGACAAGTTGAAACAGATGCTATCTAAACATCGAAGGAAATCA
ATTTTCGAAATTAAGAAAAGAAGTTTATCTGCATCCATTGTGTGGACAGATGACTCCTCTTCACTTAAGC
TTGGAGTTTTGAACAAAATAACATTTGGGGACAGTATAATGAAACCTGTGCCCTAG
>XM_073795481.1:1-2190 RXFP2 [organism=Tursiops truncatus] [GeneID=101330439] [region=cds]
ATGACGCCAACCTTCAGTGATTTTGCACTGACCGAAGGAAGTACAATCACTCCTTTGTGCCCAAAAGGGT
ACTTTCCCTGTGGGAACCTGACCCAGTGCTTACCCCGTGCTTTCCACTGTGACGGCGTGGACGACTGCGG
GAACGGAGCTGACGAGGAGAACTGTGGAGACACTAGTGGATGGGCGACTCTGTTTGGCACAGTCCATGGA
GATGCTAATAATGTGGCATTAACACAGGAGTGCTTTTTAAATCAGTACCCACAACGCTGTGACTGCAAAG
GAACTGAGTTGGAATGTATAAATGCTGGCTTGAAGTCTGTGCCAACCGTTTCCAGCAATGTGACATTACT
GTCTCTTAAGAAAAACAGTATTCACAGTCTTTCAGATAAAGTTTTCATCAAATACACAGAACTTAAAAAG
ATATTCCTTCAGCATAATTGTATTAGACATATATCCAGGAAAGCATTCTTTGGATTACATAATCTGCAAA
TACTATATCTCAACCACAACTGCATTACAACTCTCAGACCTGGAGTATTCAAAGACTTACATCACCTAAC
TTGGCTAATTCTAGATGACAATCCCATAACCAGAATTTCACAGCGGTTGTTTACTGGATTAAATTCCTTG
TTTTTCCTGTCTATGGTGAATAACTACTTAGAAGCCCTTCCCAAGCAGATGTGTGCCCAAATGCCTCAAC
TCAACTGGATGGATTTGGAAGGCAATGGAATAAAATACCTTACGAATTCCACCTTTCTGTCGTGCAATTC
ACTCACAGTGCTGTTTCTGCCTAGAAATCAAATTGATTTTGTTCCAGAGAAGACATTTTCTTCATTAAAA
AATTTAGGAGAACTGGACCTGTCTAGCAATATGATAATGGAGCTACCACCCCACATTTTCAAAGACCTGA
AGCTTCTTCAAAAACTGAATCTGTCGTCCAATCCTCTTTTGTATCTCCACAAGAACCAGTTTGAAAGTCT
TAAACAGCTTCAGTCTCTAGACCTGGGAAGGATAGAGATTCCAAGTATAAACACACAAATGTTTCAGCCC
ATGAAGAATCTTTCTCACATTTATTTCAAAAACTTTCGATACTGCTCCTATGCTTCCCATGTCCGAATAT
GTATGCCCTTGACTGACGGCATTTCTTCATTTGAGGACCTCTTGGCTAACAATATCCTCAGAATATTTGT
CTGGGTTATAGCTTTCATAACCTGCTTTGGAAATCTTTTTGTCATTGGCATGAGATCTTTCATTAAAGCT
GAAAACATGACCCATGCTACGTCCATCAAAATCCTTTGTTGTGCGGACTGCCTGATGGGTGTTTATTTGT
TCTTCGTTGGCTTCTTTGATCTAAAATACCGCGGGCAGTATCAGAAGTACGCGTTGCTGTGGATGGAGAG
CTTACAGTGCCGCCTCCTGGGCTTCCTGGCCATGCTGTCCACCGAGGTCTCCGTCCTCTTGCTGACGTAC
TTGACTTTGGAGAAGTTCCTGGCCGTCGTCTTTCCCTTCAGTAACATCCGTCCTGGAAAACGGCAGACCT
CGGTCATCCTCATTGGCATCTGGATTGTGGGATTTTTAATAGCTGTGATTCCATTTTGGAAGGAGGATTA
TTTTGGAAACTTTTATGGAAAAAATGGAGTATGTTTCCCACTTTATTATGACCAAACAGAAGATATTGGA
AGCAAAGGGTATTCTCTTGGAATTTTCCTAGGTGTGAATTTGCTGGCTTTTCTCATCATTGTGTTTTCCT
ATACTATTATGTTCTGTTCCATTCAAAAAACTGCCTTGCAGACTTCAGAAGTGAGGAATAACACTGGAAG
AGAGGCGGCCGTCGCAAACCGTTTCTTTTTTATAGTGTTCTCTGATGCCATCTGCTGGATTCCTGTATTT
GTAATTAAAATCCTTTCCCTCTTCCGGGTGGAAATACCAGAAACAATCACTTCCTGGGTCGTCATTTTTT
TCCTCCCAGTAAACAGTGCCTTGAACCCAATCCTCTACACTCTCACAACCAGCTTTTTCAAAGACAAGTT
GAAACAGCTGCTGCACAAACATCAGAGGAAATCGATTTTCAGAACTAAAAAAAAAAGTTTGTCTACATCC
ATCGTGTGGGCCGATGACTCGTCTTCAGTGAAACTTGGGGTTTTGAACAAAATAAACCTCGAGGAGAATA
TAGTGAAACCAGCTTCCTAG
>XM_034663781.1:1-2328 RXFP2 [organism=Ailuropoda melanoleuca] [GeneID=100469308] [region=cds]
ATGGAGTTAACATTTATTGAGAAGCCAAAGGTGGCCAGAGAAGCAGATATTGTACAGGAGAAGGAGGAAA
GTTTTTCTGGTATTAAACATCTCTTCAGCCTCAGACTGATTGCAATGTTCCTTCTACTTCATTTCATCGT
CCTGATAGATGTCAAAGATTTTCCATTGACTGAGGGCAGTACAATCACTCCTTTGTGCCAAAAAGGATAC
TTTCCCTGTGGGAATCTTACCAAGTGCTTACCCCGTGCTTTTCACTGTGATGGTGTGGATGACTGCGGAA
ACGGAGCTGACGAGGACAACTGTGGAGACACTAGTGGATGGGCGACTATATTTGGCACAGTCCATGGAAA
TGCTAATAATGTGGCATTAACACAGGAGTGCTTTCTAAATCAGTATCCACAACCCTGTGGCTGCAAAGGA
ACTGAATTGGAATGTGTAAATGTCGGCTTAAAGTCTGTGCCGGTGATTTCCAGCAATACGACATTACTGT
CTCTTAAGAAAAACAAAATTCACAGTCTTCCAGATAAAGTTTTCGTCAAATACACAGAACTTAAACAGAT
ATTTCTTCAGCATAATTGTATTACACACATATCCAGGAAGGCATTTTTTGGATTACATAACCTGCAAATA
TTGTATCTCAGCCACAACTGCATTACAACACTCAGACCCGGAGTATTCAAAGACTTACATCAGCTAACTT
GGCTAATTCTAGATGACAATCCAATAACCAGAATTTCACAGCGGTTGTTTACTGGATTAAAGTCCTTGTT
TTTCCTGTCTATGGTTAATAACTACTTAGAAGCCCTTCCCACACAGATGTGTGCCCAAATGCCTCAGCTC
AACTGGATGGATTTGGAAGGCAACGGGATAAAATATCTTACGAATTCCACCTTTCTGTCATGCAATTCAC
TCACAGTGCTGTTTCTGCCTAGAAATCAAATTGATTTTGTTCCAGAGAAGACATTTTCTTCATTAAAAAA
TTTAGGAGAACTGGACCTGTCTAGCAATATGATAATGGAGCTACCACCCCACATTTTTAAAGACCTGAAG
CTTCTACAAAAACTGAATCTGTCGTCCAATCCTCTTTTGTATCTCCACAAGAACCAGTTTGAAAGTCTTA
AACAACTTCAGTCTCTAGACCTGGAAAGGATAGAGATTCCAAATATAAACACACGGATGTTTCAACCCAT
GATGAATCTTTCTCACATTTATTTCACAAACTTTCGATACTGCTCCTATGCTCCCCATGTCCGCATATGT
ATGCCCTTGACTGACGGCATTTCTTCATTTGAGGACCTCTTGGCTAACAATATCCTCAGAATATTTGTCT
GGGTTATAGCTTTCATAACCTGCTTTGGAAATCTTTTTGTCATTGGCATGAGATCTTTCATTAAAGCTGA
AAATACGACTCACGCTACGTCCATCAAAATCCTTTGTTGTGCAGACTGCCTGATGGGTGTTTATTTGTTC
TTCATTGGCTTTTTTGATATAAAATACCGTGGACAATATCAGAAGTATGCATTGCTGTGGATGGAGAGCT
TACAGTGCCGCTTCATGGGGTTCCTGGCCATGCTGTCTACCGAAGTCTCCGTCCTGCTGCTGACGTACTT
GACTTTGGAGAAGTTCCTGGTCATTGTCTTTCCCTTCAGTAACATTCGTCCTGGAAAATGGCAGACCTCG
GTCATCCTCATTTGCATCTGGATTGTGGGATTTTTAATAGCTGTGATTCCATTTTGGAATGAAGATTATT
TTGGAAACTTTTATGGAAAAAATGGCGTATGTTTCCCACTTTATTATGACCAAACAGAAGATATTGGAAG
CAAAGGGTATTCTCTTGGAATTTTCCTAGGTGTGAACTTGCTGGCTTTTCTCATCATTGTGTTTTCCTAT
ACTATTATGTTCTGTTCCATTAAAAAAACTGCCTTGCAGACTTCGGAAGTGAGGAATCACATTGGAAGAG
AGGTGGCTGTTGCAAATCGTTTCTTTTTTATAGTGTTCTCTGATGCCATCTGCTGGATTCCTGTATTTGT
AATTAAAATTCTCTCCCTCTTCCGGGTGGAAATACCAGGCACAATCACCTCCTGGATAGTCATTTTTTTC
CTTCCAGTAAACAGTGCCTTGAACCCAATCCTCTACACGCTCACAACCAGCTTTTTCAAGGACAAGTTGA
AACAGCTGCTGCACAAACATCGGAGGAAATCGATTTTCAAAACTAAAAAAAAGAGTCTCTCTACATCCAT
TGTGTGGACAGATGACTCCTCTTCACTTAAACTTGGGGTTTTGAACAAAATAACCCTTGGGGATGGGACA
GTGAAACCAATGTCCTAG
>XM_039915010.1:1-2328 RXFP2 [organism=Ornithorhynchus anatinus] [GeneID=100079745] [region=cds]
ATGGCGCAAAGACTCTCCGATAAGTCTGAAGGAACAAGTGACTTCTTGCGTATTGCACGAGTAGCTGTTT
TTAGTTTAAGACTATTCTCCACCATGCAGAAATTGTATTTAATGGTCCTGCTGGAAAATCGCAGCTCCAA
CTACTCTGGGGAGAAGTCTACACCGTCTGAACGTGACTCAGTTGGTTCTGGATGCCGAAAAGGGTATTTT
CCATGTGGAAACCTCACAACATGCCTACCCCGAGGCTTTCACTGCGATGGTGTGGACGATTGTGGAAATG
GGGCTGATGAAGAAAATTGTGGTGACAACAGTGGATGGGCCAATATCTTTGACACGCTTCATGGAAAGCC
TAATGACCAGGAATTCACCCAGGAGTGCTTTTTACTCCACTATCCTCAGGGCTGTGACTGCATAGAAACT
GAACTGGAATGTGTAGCTAATAATATGAAGTCTGTGCCGTTTGTTTCAAGCAACGTAACACTGTTGTCTC
TCAAAAGAAACCAGATCCGCATTCTTCCAGATGAAGTTTTCATCAAGTACAGGGAAGTGAAGAAAATATT
CCTACAACATAACTGTATTAGAGCTATTTCCAGAAAAGCATTTTATGGATTGTTCAAGCTTCGGACACTG
TACCTCAGCCACAACTGCATCACCAGCCTCAGGCCTGGAGTCTTTAGAGACTTACAGGCATTAACGTGGT
TAATTCTGGATGACAATCCAATAACAAGAATTTCCCAGCAGCTGTTTACTGGATTGAAGTCTTTGTTTTT
CCTGTCTATGACTAATAACTCCTTAGAAGCCCTTCCCGAGAAGCTGTGTTCCCAAATGCCTCATTTGAAC
TGGGCGGATTTTGAAGGAAATCAAATTAGATCCCTAACCGACTCCACCTTTCTGGCCTGTGATGCGCTCA
CTGTGTTGGTTCTGCCTGGAAATCAAATTGATTTTGTTCCAGAGAAGACCTTTTCTGTATTGAAAGGCTT
AGGAGAACTAGATCTGTCCAATAACGGGATCTTGGAGCTACCCCACCATGTTTTTAAAGATCTGAAGATT
TTACAAAAACTGAATCTGTCGCACAATCCACTGCTGAACGTCTATGAGGATCAGTTTGATGGTCTTAAAT
ATCTTCAGTCTCTAGACCTGGAAAACATAGAAATTCCAAATATAAACAAGAGAACCTTTCAACCCTTGAA
GAACCTCTCTCATATCTATTTCAAAAACTTCCGATACTGCTCCTACGTGCCCCACGTGCGGATATGTACC
CCCTTGACTGATGGCATTTCTTCGTTTGAAGACCTCTTGGCCAACAACATTCTGAGGGTGTTTGTCTGGG
TTATAGCTTTCATTACTTGCTTTGGGAATCTTTTTGTCATTGGCATGAGGTCATTTATTCGAGCAGAAAA
TAAGACCCATGCTATGTCCATCAAAATCTTGTGTTGTGCCGACTGCCTAATGGGAGTCTATCTGTTCTTT
GTTGGATTTTTTGATATAAAATACCGAGGGCAGTACAAGAAGTATGCTCTGCTGTGGATGGAAAGTTTGC
AGTGTCGTCTCATGGGGCTGTTAGCAATGCTATCCACCGAAGTCTCTGTCCTACTGCTGACGTACCTGAC
TTTAGAGAAATACTTGGTGATTGTCTTTCCTTTCAACAACATCCGCCCAGGAAAGCGCCAGACCTTGGTC
ATCCTTGTCTGCATCTGGATCGTTGGATTCCTAATAGCGATAATTCCCTTTTGGAATGAGGATTTTTTTG
GAAACTATTATGGAAAGAATGGTGTGTGCTTCCCACTTTATTGTGACCAAACAGAAGAAATCGGAGGCAA
GGGGTATTCACTTGGGATATTTCTAGGTGTGAACCTGTTGGCTTTCATCATCATCGTATTTTCCTACATC
AGCATGTTTTGTTCCATCAAGAAAACAGCCCTGCAGACGTCAGAAGTGAGGAGACACATTCACCGGGACG
TGGCGGTGGCCAACCGGTTCTTTTTCATTGTGTTCTCCGATTCCATCTGCTGGATCCCGGTCTTCGGGGT
CAAGATTCTCTCTCTCTTCCGGGTGGAGATTCCAGGCACGATCACTTCCTGGATCGTGATCTTCGTTCTG
CCTATCAACAGTGCACTGAACCCAATCCTCTACACGCTCACAACCAGTTTCTTTAAGGACAAGCTGAACC
AGCTTCTCCGTCAGCATCGACGGAGGACGGTGTCCAGAGGGGAAAGGAAAAGCTTGTCAACCTCCGTTGC
GTGGACAGATGATTCCTCTTTGCTGAAGCTTGGGTTTTTGAGCAAAATGACGCTTGGGGATAGCAGGATG
AAGTCGAGTCACGAGTGA
>XM_012501964.2:139-2352 RXFP2 [organism=Nomascus leucogenys] [GeneID=100600717] [transcript=X1] [region=cds]
ATGTTCTTTCTACTTCATTTCATCGTTCTGATCAATGTCAAAGATTTTGCACTGACTCAAGGTAGCATGA
TCACTCCTTCATGCCAAAAAGGATATTTTCCCTGTGGGAATCTTACCAAGTGCTTACCCCGAGCTTTTCA
CTGTGATGGCAAGGATGACTGTGGGAACGGGGCTGACGAAGAGAACTGTGGTGACACTAGTGGATGGGCG
ACCATATTTGGCACAGTCCATGGAAATGCTAACACCGTGGCCTTAACACAGGAGTGCTTTCTAAAACAGT
ATCCACAATGCTGTGACTGCAAAGAAACTGAATTGGAATGTGTAAATGATGACTTAAAGTCTGTGCCGAT
GATTTCTAACAATGTGACATTACTGTCTCTTAAGAAAAACAAAATCCACAGTCTTCCAGATAAAGTTTTC
ATCAAATACACAAAACTTAAAAAGATATTTCTTCAGCATAATTGCATTAGACACATATCCAGGAAAGCAT
TTTTTGGATTATATAATCTGCAAATATTATATCTCAACCACAACTGCATCACAACTCTCAGACCTGGAAT
ATTCAAAGACTTACATCAGCTAACTTGGCTAATTCTAGATGACAATCCAATAACCAGAATTTCACAGCGC
TTGTTTACGGGATTAAATTCCTTGTTTTTCCTGTCTATGGTTAATAACTACTTAGAAGCTCTTCCCAAGC
AGATGTGTGCCCAAATGCCTCAACTCAACTGGGTGGATTTGGAAGGCAATAGAATAAAGTATCTCACAAA
TTCTACGTTTCTGTCGTGTGATTCGCTCTCAGTGCTGTTTCTGCCTAGAAATCAAATTGGTTTTGTTCCA
GAGAAGACATTTTCTTCATTAAAAAATTTAGGAGAACTGGATCTGTCTAGCAATATGATAACGGAGCTAT
CACCTCACCTTTTTAAAGACTTGAAGCTTCTACAAAAACTGAACCTGTCATCCAATCCTCTTATGTATCT
TCACAAGAACCAGTTTGAAAGTCTTAAACAACTTCAGTCTCTAGACCTGGAAAGCATAGAGATTCCAAAT
ATAAACACACGAATGTTTCAACCCATGAAGAATCTTTCCCACATTTATTTCAAAAACTTTCGATACTGCT
CCTATGCTCCCCATGTCCGAATATGTATGCCCTTGACGGACGGCATTTCTTCATTTGAGGACCTCTTGGC
TAACAATATCCTCAGAATATTTGTCTGGGTTATAGCTTTCATTACCTGCTTTGGAAATCTTTTTGTCATT
GGCATGAGATCTTTCATTAAAGCTGAAAACACAACTCACGCTATGTCCATCAAAATCCTTTGTTGTGCTG
ACTGCCTGATGGGTGTTTACTTGTTTTTTGTTGGCTTTTTCGATATAAAATACCGAGGGCAGTATCAGAA
GTATGCCTTGCTGTGGATGGAGAGCGTGCAGTGCCGCCTCATGGGGTTCCTGGCCATGCTGTCCACCGAA
GTCTCTGTCCTGCTACTGACCTACTTGACTTTGGAGAAGTTCCTGGTCATTGTCTTCCCCTTCAGTAACA
TTCGGCCTGGAAAACGGCAGACCTCAGTCATCCTCATTTGCATCTGGATGGCGGGATTTTTAATAGCTGT
AATTCCATTTTGGAATGAGGATTATTTTGGAAACTTTTATGGGAAAAATGGAGTATGTTTCCCACTTTAT
TATGACCAAACAGAAGATATTGGAAGCAAAGGGTATTCTCTTGGAATTTTCCTAGGTGTGAACTTGCTGG
CTTTTCTCATCATTGTGTTTTCCTATATTACTATGTTCTGTTCCATTCAAAAAACCGCCTTGCAGACCAC
AGAAGTAAGGAATCGTTTTGGAAGAGAGGTGGCTGTTGCAAATCGTTTCTTTTTTATAGTGTTCTCTGAT
GCCATCTGCTGGATTCCTGTATTTGTAATTAAAATCCTTTCCCTCTTCCGGGTGGAAATACCAGACACAG
TGACTTCCTGGATAGTGATTTTTTTTCTTCCAGTTAACAGTGCTTTGAATCCACTCCTCTATACTCTCAC
AACCAGCCTTTTTAAGGACAAGTTGAAACAGCTGCTGCACAAACATCGGAGGAAATCAATTTTCAAAATT
AAAAAAAAAAGTTTATCTACATCCATTGTGTGGATAGAGGACTCCTCTTCCCTGAAACTTGGGGTTTTGA
ACAAAATAACACTTGGAGACAGTATAATGAAACCAGTTTCCTAG

>XM_045058184.1:1-2415 RXFP2 [organism=Felis catus] [GeneID=101101184] [region=cds]
ATGGCCAGCCATCACTGGACAGTTTTTCAAACAGCGTTGTTAATGACACGATTAATAACGACATACACAT
GGGAGGCACCGAAGTTACTATGTCAGAACTCCTTCAGAGATATAAGGAGGATACATCTAATACTTCAATT
GCTGAAAACCTATTGTTATTTTTCTGGTATTAAACATCTCTTCAGCCTCAGACTGATTGCAATGTTCCTT
CTACTTCATTTCATCATCCTGATAGATGTCAAAGATTTTGCACTGACCAAGGGCAGTACAATCACTTCTC
TGTGCCCAAAAGGATACTTTCCCTGTGGAAATCTTACCAAGTGCTTACCCCGTGCTTTTCACTGTGATGG
TGTGGACGACTGCGGGAACCAGGCTGACGAGGATAGCTGTGGAGACACTAGTGGATGGGCGACCATATTT
GGCACAGTCCATGGAAATGCTAATTATGTGGCATTAACACAGGAGTGCTCTCTAAACCAGTATCCACAAC
CCTGTGACTGCAAAGGAACTGAATTGGAATGTGTAAATATGGGCTTAAAGTCTGTGCCAGTGATTTCCAG
CAATGCGACATTACTGTCTCTTAAGGAAAACAAAATTCACAGTCTTCCAGATAAAGTTTTCATCAAATAC
ACAGCACTTAAACAGATATTTCTTCAGCATAATTGTATTACGCACATATCACGGAGAGCATTTTTTGGAT
TACATAATCTGCAAATATTGTATCTCAGCCACAACTGTATTACAACTCTCAGACCCGGAGTATTCAAAGA
CTTACATCAGCTAACTTGGCTAATTCTAGATGACAATCCAATAACCAGAATTTCCCAGCGGTTGTTTACT
GGACTAAAGTCCTTGTTTTTCCTGTCTATGGTTAATAACTACTTAGAGGCCCTTCCCAAACAGATGTGTG
CCCAAATGCCTCAACTCAACTGGATGGATTTGGAAGGCAATGGAATAAAATGTCTTACGAATTCCACCTT
TCTGTCATGCAATTCACTCACAGTGCTGTTTCTGCCTAGAAATCAAATTGATTTTGTTCCAGAGAAGACA
TTTTCTTCATTAAAAAATTTAGGAGAACTGGACCTGTCTAGCAATATGATAATGGAGCTGCCAGCCCACC
TTTTTCAAGACCTGAAGCTTCTACAGAAACTGAATCTGTCGTCCAATCCTCTTTTGTATCTCCACAAGAA
CCAGTTTGAAAGTCTTAAACAACTTCAGTCTCTAGACCTGGAAAGGATAGAGATTCCAAATATAAATACG
CGGATGTTTCAACCCATGACGAATCTTTCTCACATTTATTTCAAAAACTTTCGATACTGCTCCTATGCTC
CCCATGTCCGCATATGTATGCCCTTGACTGACGGCATTTCTTCATTTGAGGACCTCTTGGCTAACAATAT
CCTCAGAATATTTGTCTGGGTTATAGCTTTCATAACCTGCTTTGGAAATCTTTTTGTCATTGGCATGAGA
TCTTTCATTAAAGCTGAAAATACGACCCACGCTACGTCCATCAAAATCCTTTGTTGTGCAGATTGCCTGA
TGGGTGTTTATTTGTTCTTCATTGGCTTTTTTGATATAAAATACCGTGGGCAGTATCAGAAGTATGCGTT
ACTGTGGATGGAGAGTTTACAGTGCCGCCTCATGGGGTTCCTGGCCATGCTGTCCACCGAAGTCTCCGTC
CTGCTGCTGACGTACTTGACTTTGGAGAAGTTTCTGGTCATTGTCTTTCCCTTCAGTAATATTCGTCCTG
GAAAATGGCAGACCTCGGTCATCCTCATTTGCATCTGGATTATGGGATTTTTAATAGCTGTGATTCCGTT
TTGGAATGAGGATTATTTTGGAAACTTTTATGGAAAAAATGGCGTGTGTTTCCCACTTTATTATGACCAA
ACAGAAGATATCGGAAGCAAAGGTTATTCTCTTGGAATTTTCCTAGGTGTGAACTTGCTGGCTTTTCTCA
TCATTGTGTTTTCCTATATTATTATGTTCTGTTCCATTAAAAAAACTGCCTTGCAGACTTCGGAAGTGAG
GAATCACGTTGGAAGAGAGGTGGCTGTGGCAAATCGTTTCTTTTTTATAGTGTTCTCTGATGCCATCTGC
TGGATTCCTGTATTTGTAATTAAAATTCTCTCCCTCTTCCGGGTGGAAATACCAGGCACAATCACCTCCT
GGATAGTCATTTTCTTCCTTCCAGTAAACAGTGCCTTGAACCCCATCCTCTACACTCTCACAACCAGCTT
TTTCAAAGACAAGCTGAAACAGCTGCTGCACAAACATCGGAGGAAATCCATTTTCAAAACGAAGAAAGAA
AGTCTCTCGACATCCATTGTGTGGACGGATGACTCCTCCGCACTTAAACTGGGCGTTTTGAACAAGATAA
CCCTCGGGGATGGTATAGTGAAGCCAATTTCCTAG
>XM_055145953.1:12-2294 RXFP2 [organism=Sorex araneus] [GeneID=101541857] [region=cds]
ATGACTCAATCGCTGCAAACCTATTGTTATTTTTCTGGTGTTGAACATCTATTCAGCCTCAGACTGATCG
CAATGTTCCTTCTACTTCATCTTATTGTTCTGATAGATATCAAAGATTTTGTGCTGAGTGATGACAGTAC
AATGACATCTTTGTGCCAGAAAGGATACTTTCCCTGTGGGAATCTTACCAAATGCTTACCACGTGCTTTT
CACTGTGATGGCGTGAACGACTGTGGGAACGGAGCTGATGAAGAAAACTGTGGAGACACTAGTGGATGGG
CGACTATATTTGGCACAGTCCATGGAAATGCTAATAATGTGGCATTGACACAGGAGTGCTTTCTAAGTCA
GTATCCACAATGCTGTGACTGCAAAGAGACTGAACTGGAATGTGTCAATGCTGGCTTAATATCTGTGCCA
AAGATTTCCAGGAATGTGACATTACTGTCTCTTAAGAAAAATAAAATTCACAGTCTTCCAGATAAAGTTT
TCATCAAGTATGCAGAACTTAAAAAGCTATTTCTTCAACATAATTGTATTAGACACATATCCAGGAAAGC
ATTTTTTGGATTACACAACCTGCAAATATTATATCTCAACCACAACTGCATCACAACTCTCACACCTGGT
GTATTCCAAGACTTGCATCATTTAATTTGGCTAATTCTAGATGACAACCCAATCACCATAATTTCACAGC
AGTTATTTACTGGATTAAAGTCTTTGTTTTTTCTGTCTATGGTTAATAACTACTTAGAATCCCTTCCCAA
TCAGATGTGTGCCCAAATGCCTCAACTCAATTGGATGGATTTGGAAGGCAACAGCATAAAATATCTTACA
AATTCTACCTTTCTGTCGTGTAATTCACTCACAGTGCTGTTTCTGCATAGAAATCAAATTGATTTTGTTC
CAGAGAAGACATTTTCTTCATTAAAAAATTTAGGAGAACTGGATCTATCTAGTAATATGATAATAGAGCT
TCCACCCCGCATTTTTGAAGACTTGAAGCTTCTACAGAAACTGAATCTATCGTCCAATCCTCTTTTGTAT
CTCCACAAGAACCAGTTTGAAAGCCTTAAACAACTTCAGTCTCTAGACCTGGAAAGGATAGAGATTCCAA
ATATAAACACAAGGATGTTTCAACCCATGAGGAATCTTTCTTACATTTATTTCAAAAACTTTCGATACTG
CTCCTATGCTCCCCATGTCCGAGTTTGTATGCCCTTGACTGACGGAATTTCTTCATTTGAGGACCTCTTG
GCTAACAATATACTCAGAATATTTGTCTGGGTTATAGCTTTCATAACCTGCTTTGGAAATCTTTTTGTCA
TTGGCATGAGATCTTTCATTAAAGCTGAAAATACTACTCACGCTCTGTCCATCAAAATTCTCTGTTGTGC
GGACTGCCTGATGGGTGTTTATTTAATCTTCATTGGCATTTTCGATATGAAGTACCGTGGGCAGTACCAG
AAGTATGCATTACTGTGGATGGAAAGCTTGCCCTGCCAGCTCATGGGCTTCCTGGCCATGCTGTCCACGG
AGGTTTCCGTCCTACTGTTGACATACTTGACAGTGGAGAAGTTTTTGGTCATTGTCTTTCCCTTCAGTAA
CATTCGTCCTGGGAAGCGGCAGACCTTGGCTATCCTCTCTGGCATTTGGATTGTGGGGTTTTTGATAGCT
GCGATACCATTTTGTAATGAGAATTATTTTGGAAACTTTTATGGAAAAAATGGAGTCTGCTTTCCTCTTT
ACTATGACCAAACAGAAGATATTGGAAGCAAAGGCTACTCTCTTGGAATTTTCCTAGGCGTGAACTTGCT
GGCTTTTCTCATCATTGTATTTGCCTATATTACCATGTTCTGGTCCATTCAAAAAACTGCCTTGCAGACT
TCAGAAGTAAGAAATCAGATTGGAAGAGAGATGGCTATTGCAAATCGCTTCTTTTTTATAGTGTTCTCTG
ACGCCCTCTGCTGGATTCCTGTATTTGTAATTAAAATACTTTCCCTTTTACGGGTGGAAATACCAGGTAC
AATCACTTCCTGGATAGTCGTTTTCTTCCTTCCAGTAAACAGTGCCTTGAATCCAATCCTCTACACTCTC
ACAACAAGCTTTTTCAAAGAGAACTTTAAACAGTTACTGCACAAACACTGACGAAAGTCTATCTTCAAAA
CTAAAAAGAGAAGCGCTTCTGCATCCATTGTGTGGTCATAGCACTCCTCATTTAAACTTTGAGTTTTTCA
CAAAGAAACTCTTGGGGACAGTAGAGTGAAACCAAGTTCCTAG
>XM_021266522.1:16-2091 Rxfp2 [organism=Heterocephalus glaber] [GeneID=101726431] [transcript=X1] [region=cds]
ATGATCATTCCTTTGTGCCAAAAAGGATACTTTCCCTGTGGGAACCTCACCAAGTGCCTGCCCCGGGCTT
TTCACTGTGATGGTGTGGATGACTGTGGCAATGGTGCCGATGAGAAGAACTGTGGTGACACTAGTGGATG
GGCGACCATATATGGCACAGTTCATGGAAATGTTAATAATGTGACATTAACACAGGAGTGCTTTCTAAAC
CAGTATCCACAATGCTGTGATTGCAAAGAAACTGAATTGGAATGTGTAAACGCTGGCCTAAAGTCTGTGC
CTACAATTTCCTCCAATGTGACATTATTGTCTCTTAAGAAAAACAAAATCCACAGTCTGCCAGATAAAGT
TTTCATCAAATACGCAGAACTTAAAAAAATATTTCTTCAGCATAATTACATTCAACACATATCCAGGAAA
GCATTTTTTGGATTATACAATCTGCAAATATTATATCTCAACCACAACAGCATTTCAACCCTCAAACCTG
GAGTATTCAAAGACTTACATCAGCTAACTTGGCTAATTCTAGATGACAATCCAATAACCAGGATTTCACA
GCAGTTGTTTACTGGATTAAATTCTTTGTTTTTCCTGTCTATGGTTAATAACTACTTAGAGGCCCTCCCC
CAGCAGATGTGTGCCCAAATGCCTCAACTCAACTGGATGGATCTGGAAGCCAATCGAATAAAGTATCTTA
CAAATTCCACCTTTCTGTCATGCAAGTCACTCACAGTGCTGTTTCTGCCTAGAAATCAAATTGATTTTGT
TCCAGAGAAGACATTTTCTTCATTAAAAAATTTAGGAGAACTGGATCTGTCTAACAATATGATAATGGAG
CTACCAGCCCACATTTTTAAAGACCTAAAGCTTCTACAAAAACTGAACCTGTCGTCCAATCCTCTTTTGT
ATCTTCACAAGAGCCAGTTTGGAAGTCTTAAACAACTTCAGTCTCTAGACCTGGAAAGGATAGAGATTCC
AAATATAAATACAGAAATGTTTCAACCTATGAAGAATCTTTCTCACATTTATTTCAAAAACTTTCGATAC
TGTTCCTATGCTCCCCACGTGCGACTATGTATGCCTTTGTCTGACGGGATTTCTTCATTTGAGGACCTGT
TGGCTAACAATATCCTCAGAATATTTGTCTGGGTTATAGCTTTCATTACTTGCTTTGGAAATCTTTTTGT
CATTGGCATGAGATCTTTCATTAAAGCTGAAAATACAACTCACGCTATGTCCATCAAAATCCTCTGTTGT
GCTGACTGCCTGATGGGTATTTACTTGTTTTTCGTGGGCTTCTTTGATATGAAATACCGCGGGCAGTATC
AGAAATATGCCCTTCTGTGGATGGAAAGCCCGCAGTGCCACCTCCTGGGCTTCTTGGCCATGCTGTCCAC
TGAAGTCTCTGTCCTATTGCTGACCTTCTTAACTCTGGAAAAGTTCCTGGTCATCGTCTTCCCCTTCAGT
AATATCCGGCCTGGAAAGCGACAGACCTTGGTCATCCTCATCTGCATCTGGATGGTGGGATTTTTGATTG
CTATAATTCCCTTTTGGAATGAGGATTACTTTGGAAACTTTTATGGGAAAAATGGAGTATGTTTCCCACT
TTACCATGACCATACAGAAGCTATTGGAAGCCAAGCATATTCTCTTGGAATTTTCCTAGGTGTAAATTTG
CTGGCTTTTCTCATCATCATGTTTTCCTACATTACTATGTTCTACTCCATTCAAAAAACTGCTGCAAAGA
CAGCAGAAGTGAAGAATCACATTGGAAAAGAGGTGGCTGTTGCAAACCGTTTCTTTTTTGTAGTATTCTC
TGATGCCATCTGCTGGATTCCTGTATTTGTAGTTAAAATCCTTTCCCTCCTCCGAGTGGAAATACCAGGC
ACAATCACTTCCTGGATAGTGATTTTTTTCCTTCCGGTAAACAGTGCCTTGAACCCGATCCTCTACTCTC
TCACCACGAGCTTTTTTAAGGACAAGTTGAAACAGCTACTACACAAACATCGGAGGAAATCAATTTTCCA
AATTAAAAAAAAGAGGTTTATCTACATCCATTGTGTGGACAGATGA

>XM_021065555.1:144-2357 RXFP2 [organism=Sus scrofa] [GeneID=102160691] [transcript=X1] [region=cds]
ATGTTCTTTCTACTTCATTTCATCGTCCTGATGGATGTCAAAGATTTTGCACGGACTGAAGGCAGTTCAA
TCACGTCTTTGTGCCCCAAAGGATATTTTCCCTGTGGGAATCTGACCCAGTGCTTACCCCGTGCTTTTCA
CTGTGACGGTGTAGACGACTGCGGGAACGGAGCCGATGAGGAGAACTGTGGAGACACTAGTGGATGGGCG
ACTATATTTGGCACAGTCCATGGAAATGCTAATAATGTGGCATTAACACAGGAGTGCTTTTTAAATCAGT
ATCCACAACGCTGTTACTGCAAAGAAACGGAGTTGGATTGTATAAATGCTGGTTTGACGTCTGTGCCAAC
TGTTTCCAGCAATGTGACTTTACTGTCTCTTAAGAAAAACAATATTCACAGTCTTTCAGATAAAGTTTTC
ATCAAATACACAGAACTTAAAAAGATATTCCTTCAGCACAATCGTATTAGACATATATCCAGGAAAGCAT
TCTTTGGATTACATAATCTGCAAATATTGTATCTCAACCACAACTGCATTACGACTCTCAGCCCTGGAGT
ATTCAGAGACTTACACCGGCTAACGTGGCTAATTCTGGACGACAATCCCATAACCAGAATTTCACAGCGG
TTGTTTGCTGGATTAAATTCCTTGTTTTTCTTGTCTATGGTAAATAACTACTTAGAAGCCCTTCCCAGGC
AGATGTGTGCCAACATGCCGCACCTCAACTGGCTGGATTTGGAAGGCAATGGGATAAAACACCTTACGAA
TTCAACCTTCCTGTCGTGCGGTTCCCTCACGGTGCTGTTTCTGCCTAGAAATCAAATTGATATTGTTCCA
GAGAAGACATTTTCTTCATTAAAAAATTTAGGAGAACTGGACCTCTCTAGCAATCTGATAATGGAGCTAC
CACCTCACATTTTCAAAGACCTGAAGCTTCTGCAAAAACTGAATCTGTCGTCCAATCCTCTCTTGTATCT
CCACAAGAACCAGTTTGAAAGTCTTAAACAGCTTCAGTCTCTAGACCTGGAAAGGATAGAGATTGCCAGT
ATAAGCACACGGATGTTTCAGCCCATGAAGAATCTCTCTCACATTTATTTCAAAAACTTTCGATACTGCT
CCTATGCTCCCCATGTCCGAATATGTATGCCCTTGACTGACGGCATTTCTTCATTTGAGGACCTCTTGGC
TAACAATATCCTCAGAATATTTGTCTGGGTTATAGCTTTCATAACCTGCTTTGGAAATCTTTTTGTCATT
GGCATGAGATCTTTCATTAAAGCTGAAAACACGACTCACGCGACGTCCATCAAAACCCTTTGTTGTGCGG
ACTGCCTGATGGGCGTTTACTTGTTCTTCATTGGCTTTTTTGATCTCAAATACCGCGGGCAGTATCAGAA
ATACGCCTTGCTGTGGATGGAGAGCTTGCAGTGCCGTCTGCTAGGCTTCCTGGCCATGCTCTCCACCGAA
GTCTCCGTCCTGCTGCTCACGTACTTGACTTTGGAGAAGTTCCTGGCTGTTGTCTTCCCCTTCAGTAACA
TTCGTCCTGGCAAATGGCAGACCTCGGGCATCCTCATTGGCATCTGGATTGTGGGATTTTTGATAGCTGC
GATTCCCTTTTGGAAGGAGGATTATTTTGGAAACTTTTACGGGAAGAACGGAGTATGTTTCCCACTTTAT
TATGACCAAACAGAAGCCATTGGAAGCAAAGGGTATTCTCTTGGGATTTTCCTAGGTGTGAATCTGCTGG
CTTTTCTCATCATTGTGTTTGCCTATACTATTATGTTCTGTTCCATTCAAAAAACTGCCTTGCAGACTTC
AGAAGTGAGGAGTCCCACTGGAAGAGAGGTGGCTGTGGCGAACCGTTTCTTTTTTATAGTGTTCTCTGAT
GCCATCTGCTGGATTCCCGTATTTGTCATTAAAATTCTCTCCCTCTTCCGGGTGGAAATACCAGGCTCAC
TCACTTCCTGGGTGGTCATTTTTTTCCTTCCGGTGAACAGTGCCTTGAACCCAATCCTCTACACTCTCAC
AACCAGCTTTTTCAAGGACACGTTGAAACAGCTGCTGCACAACCAGCGGAGGAAATCGATTTTCAAAACG
AAAAAAAAAAGTTTGTCCACGTCCATTGTGTGGACCGATGACTCCTCTTCACTTAAACGCGGGGTTTTGA
ACAAAATACCCCTCGGGGACAATATAGTGAAACCACTTTCCTAG

>XM_005687534.3:122-2263 RXFP2 [organism=Capra hircus] [GeneID=102184068] [transcript=X2] [region=cds]
ATGTTCCTTCTACTTCATTTCATCGTTCTGATGGATGTCAAAGATTATGCACTGACTGAAGGCAGTACAA
TCACTCCTTTGTGCCCCAAAGGATATTTTCCCTGTGGGAATCTCTCCCAGTGTTTACCTCGTGCTTTTCA
CTGTGACGGCGTGGAGGACTGTGGGAACGGAGCTGATGAGGAGAACTGTGGAGACACTAGTGGATGGGCG
ACTATATTTGGCACAGTCCATGGAAATGCTAATAATGTGGCATTAACACAGGAGTGCTTTTTAGATCAGT
ACCCACAACGTTGTATGTGCAAAGGAACTGAGTTGGAATGTGTAAATGCTGGCTTGAAGTCTGTGCCAAT
GGTTTCTAGCAATGTGACGTTACTGTCTCTCAAGAAAAACAATATTCACAGTCTTTCAGATAAAGTTTTC
ATCAAATACAAAGAACTTAAAAAGATATTCCTCCAGAGTAACTGTATTACATATATATCCAGGAAAGCAT
TCTTTGGATTACATAATCTGCAAATACTATATCTCAACCACAACTGCATTACAACTCTCAGACCTGGAGT
CTTCAAAGACTTACATCAGCTGACTTGGCTAATTCTAGATGACAATCCCATAAGCAGAATTTCACAGCGG
TTGTTTACTGGATTAAATTCCTTGTTTTTCTTGTCCATGGTGAACAACAACTTACAAGTCCTTCCCAAGC
AGATGTGCGCCCAAATGCCTCAGCTCAACTGGATGGATTTGGAAGGCAATGGGATAAAATTCCTCACGAA
TTCCACCTTTCTGTCGTGCAGTTCTCTCACAGTGCTGGACCTGTCGAGCAATATGATATCGGAGCTACCA
CCCCACATTTTCAAAGACCTGAAGTGTCTACAGAAACTGAATCTGTCGTCCAATCCTCTTTTGTATCTCC
ACAAGAGCCAGTTTGGAAGTCTTAAACAACTTCAGTCTTTAGACCTGGAAAGGATAGAGATTCCGAATAT
AAACACACGGATGTTTCAACCCATGAGGAATCTTTCCTACATTTATTTCAAAAACTTTCGATACTGCTCC
TATGCTCCCCATGTCCGAATATGTATGCCCTTGACTGACGGCATTTCTTCATTTGAGGACCTCTTGGCTA
ACAATATCCTCAGAGTATTTGTCTGGGTTATAGCTTTCATAACCTGCTTTGGAAATCTTTTTGTCATCGG
CATGAGATCTTTCATTAAAGCTGAAAACACGACTCACGCTACGTCCATCAAAATCCTTTGCTGTGCGGAC
TGCCTGATGGGTGTGTATTTGTTCTTCATCGGCCTTTGTGATCTAAAGTACCGTGGGCAGTATCAGAAGT
ACGCGCTGCTGTGGATGGAGAGCTTGCAGTGCCGCCTCCTGGGCTTCCTGGCCATGCTGTCCACTGAGGT
CTCTGTCCTCTTGCTCACATACTTGACCCTGGAGAAGTTCCTGGCCGTTGTCTTTCCCTTCAGTAACATT
CGTCCTGGAAAATGGCAGACCCTGGCCATCCTCATCTGCATCTGGATTGTGGGGTTCTTAATAGCTGTGA
CCCCATTGTGGAAAGAGGATTATTTTGGAAACTTTTATGGAAAAAATGGAGTATGTTTCCCACTTTATTA
TGACCAAACAGAAGATATTGGAAGCAAAGGGTATTCTCTTGGAATTTTCCTAGGTGTGAATTTGCTGGCT
TTCCTCATCATTGTGTTTTCCTATACTGTCATGTTCTGTTCCATTCAAAAAACTGCCCTGCAGACTTCAG
AAGTGAGGAGTCACATGGGAAGAGAGGTGGCTGTTGCAAACCGTTTCTTTTTTATAGTGGTCTCTGAGGC
CATCTGCTGGATTCCTGTATTTGTAATTAAAATTCTTTCCCTCTCCCGGGTGGAAATACCAGGCACAATC
ACCTCCTGGGTCGTCATTTTTTTCCTTCCAGTAAACAGTGCCTTGAACCCAATCCTCTACACTCTCACAA
CCAGCTTTTTCAAGGACAAGTTGAAACAGCTGCTGCACAAACATCGGAGAAAATCCATTTTCAAAACTAA
GAAAAAAAGTGTGTCTACTTCCATCGTGTGGGGGGATGACTCCTCTGCACTTAAACTTGGGGCTTTGAAC
AAAATAAACCTCGAGGACAATATAGTGAAACCAGTTTCCTAG

>XM_006158457.1:1-2250 RXFP2 [organism=Tupaia chinensis] [GeneID=102469925] [region=cds]
ATGGTGCTGAAAGCAAAGAAGAAAGTTCCTACCGTCGCCAAAGCTGAAGCCCAAGATTTGTGCCCCCTGT
TTCACATAGATTTTGCACTGACTGAAGGCAGTGTGAATACACCTCAGTGCCAAAAAGGATACTTTCCCTG
TGGGAATCTTACCAAGTGCTTACCCCGTGCCTTTCACTGCGATGGCGTGGATGACTGTGGCAACGGCGCT
GATGAGGAGAATTGTGGTGACACTAGTGGATGGGCGACCATATTTGGCACAATCCATGGAAATGCTAATA
ATGTGGCATTGACACAGGAGTGCTTTCTAAACCAGTATCCACAACAATGTGACTGCAAAGAAACTGAATT
GGAATGTGCAAATGCTGGCCTCCAGTCTGTGCCATCGGTCTCCAACAATGTGACATTACTGTCTCTTAAG
AAAAACAAAATCCACAGTCTTCCAGATAAGGTTTTCAGCAAATATACAGAACTTAAAAAGATATTTCTTC
AACACAACTGCATCAGACACATATCCAAGAAAGCATTTTTTGGATTATATAATTTGCAAATATTATATCT
CAACCACAACTACATTACAACTCTCAGATCTGGAGTATTCAAAGACTTACATCAACTAACTTGGCTAATT
CTAGATGACAATCCGATAACCAGAATTTCACAGCAGTCGTTTAATGGATTAAATTCCTTATTTTTCCTGT
CTATGGTTAATAACCACTTAGAAGCCCTTCCCAAGCAGATGTGTAACCAAATGCCTCAACTCAACTGGAT
GGATTTGGAAGGCAATAGAATAAACCATCTTACAAATTCTACCTTTCTATCATGTGATTCACTCACAGTG
CTGTTTCTGCCTAGAAATCAAATTGATTTTGTTCCAGAGAAGACATTTTCTTCATTAAAAATTTTAGGAG
AACTGGATCTGTCTAGCAATATGATAATGGAGCTACCACCTCACGTGTTTAAAGACCTTAGTCTTCTACA
AAAACTGAACCTGTCATCCAATCCTCTTTTGTATCTCCACAAGAACCAGTTTGAAAGTCTTAAACAACTT
CAGTCTTTAGACTTGGAAAGGATAGAGATTCCAAATATAAGCACACAAATGTTTCAGCCCATGAAGAATC
TTTCTCACATTTATTTCAAAAACTTTCGATACTGCTCCTATGCTCCCCATGTCCGAATATGTTTGCCCTT
GAGTGACGGCATTTCTTCATTTGAGGACCTCTTGGCTAACAATATCCTCAGAATATTTGTCTGGGTTATA
GCTTTCATTACCTGCTTTGGAAATCTTTTTGTCATTGGCATGAGATCTTTCATTAAAGCTGAAAATACAA
CTCACGCTATGTCCATCAAAATCCTTTGTTGTGCTGACTGCCTGATGGGCGTTTACCTGTTCTTGGTTGG
TTTTTTTGATATAAAGTACCGAGGGCAATATCAGAAGTATGCCTTGCTGTGGATGGAGAGTACACAGTGC
CACCTGATGGGGTCTCTGGCTGTGCTGTCCACTGAAGTCTCTGTCCTGCTGCTGACCTACCTGACTGTGG
AGAAGTTCCTGGTCATCGTCTTCCCCTTCAGTAACATTCGTCCTGGAAAACGGCAAACCTCAGTCATCCT
CATTGGCATCTGGATAGTAGGATTTCTGATAGCAGTAATTCCATTTTGGGATGAGGATTATTTTGGAAAT
TTTTATGGGAAAAATGGAGTATGTTTTCCACTTTACTATGACCAAACAGAAGATATTGGAGGCCAAGGAT
ATTCTCTTGGGATTTTCCTAGGTGTAAACTTGCTGGCTTTTCTCATCATTGTTTTTTCCTATATTACGAT
GTTCTGTTCAATCCAAAAAACCGCCTTGCGCACTGCTGAAGTGAGGAATCACGTTGGAAGAGAAGTGGCT
GTGGCAAATCGGTTCTTTTTTATAGTGTTCTCTGATGCCATCTGCTGGATTCCTGTATTTGTAGTTAAAA
TCCTTTCCCTCTTCAGAGTGGAAATACCAGGCACAATCACTTCCTGGATAGTGATTTTTTTCCTTCCCGT
AAACAGTGCCTTGAATCCCATCCTCTATACTCTCACAACCAGCTTCTTTAAGGACCAGCTGAAACAGCTA
CTGCACAAACATCGGAGGAAATCAATTTTCAAAATTAAAAAAAAGAGTTTATCTACATCCATTGTGTGGA
CAGATGACTCCTCTTCACTTAAACTTGGGGTTTTGAACAAAATAACCCTTGGGGACAGTATAATGAAACC
AGTTTCCTAG
>XM_031022671.1:1-1392 RXFP2 [organism=Leptonychotes weddellii] [GeneID=102733838] [region=cds]
ATGTACAGAGAGTACCTGAAACAGAGGAAATTAATCAAAGTAGACATTGAAGCCAGGGACCTGTCTAGCA
ATATGATAATGGAGCTACCACCCCACATTTTTAAAGACCTGAAGCTTCTACAAAAACTGAATCTGTCGTC
CAATCCTCTTTTGTATCTCCACAAGAACCAGTTTGAAAGTCTTAAACAACTTCAGTCTCTAGACCTGGAA
AGGATAGAGATTCCAAATATAAACACACGGATGTTTCAACCCATGATGAATCTTTCTCACATTTATTTCA
CAAACTTTCGGTACTGCTCCTATGCTCCCCATGTCCGCATATGTATGCCCTTGACTGACGGCATTTCTTC
ATTTGAGGACCTCTTGGCTAACAATATCCTCAGAATATTTGTCTGGGTTATAGCTTTCATAACCTGCTTT
GGAAATCTTTTTGTCATTGGCATGAGATCTTTCATTAAAGCTGAAAACACGACTCACGCTACGTCCATCA
AAATCCTTTGTTGTGCAGACTGCCTGATGGGTGTTTATTTGTTCTTCATTGGCTTTTTTGATATAAAATA
CCGTGGGCAGTATCAGAAGTATGCTTTGCTGTGGATGGAGAGTTTACAGTGTCGTCTCATGGGGTTCCTG
GCCATGCTGTCTACCGAAGTCTCTGTCCTGCTGCTGACATACTTGACTTTGGAGAAGTTCCTGGTCATTG
TCTTTCCCTTCAGTAACATTCGTCCTGGAAAATGGCAGACCTCGGTCATCCTCACTGGCATCTGGATTGT
GGGATTTTTAATAGCTGTGATTCCATTTTGGAATGAGGATTATTTTGGAAACTTTTATGGAAAAAATGGC
GTATGTTTCCCACTCTATTATGACCAAACAGAAGATATAGGAAGCAAAGGGTATTCTCTTGGAATTTTCC
TAGGTGTGAACTTGCTGGCTTTTCTCATCATTGTGTTTTCCTATACTATTATGTTCTGTTCCATTAAAAA
AACTGCCTTGCAGACTTCGGAAGTGAGGAATCACATTGGAAGAGAGGTGGCTGTTGCAAATCGTTTCTTT
TTTATAGTGTTCTCTGATGCCATCTGCTGGATTCCTGTATTTGTAATTAAAATTCTCTCCCTCTTCCGGG
TGGAAATACCAGGCACAATCACCTCCTGGATAGTCATTTTTTTCCTTCCAGTAAACAGTGCCTTGAACCC
AATCCTCTACACTCTCACAACCAGCTTTTTCAAGGACAAGTTGAAACAGCTGCTGCACAAACATCGGAGG
AAATCGATTTTCAAAACTAAAAAAAAGAGTCTCTCTACATCCATTGTGTGGACAGATGACTCCTCTTCAC
TTAAACTTGGGGTTTTGAACAAAATAACCCTTGGGGATGGTACAGTGAAACCAATTTCCTAG
>XM_006763719.1:105-2246 RXFP2 [organism=Myotis davidii] [GeneID=102767963] [transcript=X2] [region=cds]
ATGTTCCTTCTACTTCATTTCATCGTTTTGATATATGTCAAAGATTTTGCACTGACTGAAGACAATGTAA
TCACTCCTTTGTGCCAAAAAGGATATTTCCCCTGTGGGAATCTGACCAAGTGCTTGCCGCGTGCTTTTCA
TTGCGATGGTGTGAACGATTGTGGGAATGGTGCTGATGAGGAGAACTGTGGGGACACTAGTGGATGGGCG
ACTATATTTGGCACAATCCATGGAAATGCTGATAAAGTGGCATTCACCCAGGAGTGCTTTCTAAACCAGT
ATCCACCACGTTGTGACTGCAAAGAAACAGAATTGGAGTGTGTGAACGCTGACTTAAAGTTGGTGCCGCC
CGTTTCCAGCAACGTAACGCTGCTGTCTCTGAAGAAAAACAAAATTCACAGTCTTCCAGGTAAAGTTTTC
ATCAAATACACGGAACTTAAAAAGATATTTCTTCAGCATAATTGCATTAGACACATATCCTGGAAAGCAT
TTTTTGGATTACATAATCTGCAAATATTATATCTCAACCACAACTGCATTACAGCCCTCAGACCTGGAGT
GTTCAAGGACCTGCATCAGCTAACCTGGCTAATTCTAGATGACAATCCAATAACCAGAATTTCACAGCAG
CTATTTTCTGGATTAAATTCCTTGTTTTTTCTGTCTATGGTTAATAACTACTTAGAAGCCCTTCCCAAGC
AGATGTGTGCCCAAATGCCTCAACTTAACTGGATGGATTTGGAAGGCAATGGAATAAAGTATCTTACAAA
TTCCACCTTTCTGTCATGCGATGCACTCACTGTTCTGGACCTGTCTAGCAATATGATAACAGAGCTACCA
ACCCACATTTTTAAAGACCTGAAGCTTCTACAAAAACTGAACCTGTCGTCCAACCCTCTCTTGTATCTCC
ACAAGAACCAGTTCGAAAGTCTTGAACAACTTCAGTCTCTAGACCTGGAAAGGATAGAGATTCCAAATAT
AAACACACGCATGTTTCAGCCCATGAGGAATCTTTCTCACATTTATTTCAAAAACTTTCGATACTGCTCC
TATGCTCCCCATGTCCGAATATGTATGCCCCTGACTGACGGCATTTCTTCATTTGAGGACCTCTTGGCTA
ACAATATCCTCAGAATATGTGTCTGGGTTATAGCTTTCATAACCTGCTTTGGAAATCTTTTTGTCATTGG
CATGAGGTCTTTCATTAAAGCTGAAAACACGACTCACGCTATGTCCATCAAAATCCTTTGTTGTGCAGAC
TGCCTGATGGGTGTTTATTTGTTCTTCATTGGCTTTTCTGACCTAAAATACCGTGGGCAGTATCAGAAGT
ATGCATTGCTGTGGATGGAGAGTTTACAGTGCCGCCTCATGGGTGTCCTGGCCATGCTGTCCACTGAAGT
CTCTGTCCTGTTGCTGACATATTTGACTTTGGAGAAGTTCCTGGCCATTGTCTTTCCCTTCAGTAACATT
CACCCTGGAAAACGGCACACTTCACTCATCCTCATTGGCATCTGGATTGTGGGATTTTTAATAGCTGTGA
TTCCATTTTGGAATGATGATTATTTTGGAAACTTTTATGGAAAAAATGGTGTATGTTTCCCACTTTATGA
TGACCAAACTGAAGATATTGGAAGCAAAGGGTATTCTCTTGGAATTTTCCTAGGTGTGAACTTGCTGGCT
TTTCTCATCATTGTCTTTTCCTATGGTATTATGTTCTATTCCATTCATAAAACGGCCTTGCAGACTTCGG
AAGTGAGGAGTCACATTGGAAGAGAGGTGGCTGTTGCAAACCGTTTCTTTTTTATCGTGTTCTCTGATGC
CATCTGCTGGATTCCTGTGTTTGTAATTAAAATTCTTTCCCTCTTCCGAGTGGAAATACCAGGCACAATC
ACTTCCTGGGTAGTCATTTTTTTCCTGCCAGTGAACAGCGCCTTGAACCCAATCCTTTACACACTCACAA
CCAGCTTCTTCAAGGACAAGTTGAAACAGCTGCTACACAGGCATCGGAGAAAATCAATTTTCCAAACTAA
AAAAAAAAGTTTATCTACATCCATTGTATGGACAAATGACTCCTCTTCTCTTAAACTTGGGGTTTTGAAC
AAAATAACTTTTGGGGACAGTATAACAAAACCAATGTCCTAG

>XM_015590105.1:1-2508 RXFP2 [organism=Pteropus alecto] [GeneID=102888376] [region=cds]
ATGCTCAGACCTCGGGAAGGCACTGAAGTGGCTCTGTCAGAACTCCCGGGGTGTAAGGACACGTCTAATA
ACTCAGTTGCCCTCCACCCGCTGCTATCATTCTGGTGTCAAACATCCCCTCAGCAGCAGACGAACTGCAA
TGTTCCTACTGCTCCATCTCGTCGTCCTGATGGGCGTCAAAGGAGACTTATGTTCCTTCGAATGCAAGTT
CCTGATTCAGCTGATATCCTCACAGTACAGAGGTTAAGGGTGAGCCTCTGGGGTCAGGGGGATGACTCAA
ATCCGACCTTTGTGACTTTCCAGATGGATGACTGCATTTACCCCTCAAACATAAAGTATTTCTCACTGGC
GGAAGGCGCTACAGTCCCTCCTCTGTGCCCAAAAGGATATTTTCCCTGTGGGAACCTGACCACGTGCTTA
CCGCGTGCTTTTCACTGTGACGGCGTGGATGACTGTGGGAACGGCGCCGATGAGGAGAACTGTGGGGACA
CTAGTGGATGGGCGACTATATTTGGCACAATCCATGGAAATGCTGATAAAGTGGCATTCACACAGGAGTG
CTTTCTAAACCAGTATCCACAACGCTGTGACTGCAAAGAAACTGAATTGGAGTGTGTAAATGCTGGCTTA
CCGTCCGTGCCGACCGTTTCCAGCAATGTGACGTTACTGTCTCTTAAGAAAAACAAAATTCACAGTCTTC
CAGATAATGTTTTCATCAAATACACAGAACTTAAAAAAATATTTCTTCAGCATAATTGTATCAGACACAT
ATCCAGGAAAGCATTTTGGGGATTACATAATCTTCAAATATTATATCTGAATCACAACTGCATTACGGCC
CTCAGACCTGGAGTATTCAAAGACCTCCATCAGCTAACTTGGCTGATTCTAGATGACAACCCAATAACCA
GAATTTCACAGCAGTTATTTACTGGATTACATTCTTTGTTTTTCCTGTCTATGGTTAATAACTACTTAGA
AGCCCTCCCCAAGCAGATGTGTGCCGGAATGCCTCAACTCAACTGGCTGGATTTGGAAGGCAACGGGATA
AAGTATGTCACGAATTCCACCTTCCTGTCGTGCGATGCACTCACCGTGCTGTTTCTGCCTAGAAATCAAA
TTGATTTTGTTCCAGAGAAGACATTTTCTTCATTAAAAAATTTAGGAGAACTGGACCTGTCTAGCAATAT
GATAACGGAGCTTCCAGCCCATACTTTTAAAGACCTGAAGCTTCTACAAAAACTGAATCTGTCGTCCAAC
CCTCTTTTGTATCTCCACAAGAACCAGTTCGAAAGTCTTAAACAACTTCAGTCTCTAGACCTGGTAAGGA
TAGAGATTCCAAATATAAACACACACATGTTTCAACCCATGAGGAATCTTTCTCACATTTATTTCAAAAA
CTTTCGCTACTGCTCGTATGCTCCCCACGTCCGAATATGCATGCCCCTGACCGACGGCATTTCTTCATGT
GAGGACCTCTTGGCTAACGATATCCTCAGAATATGTGTCTGGGTTATCGCGTTCATAACCTGCTTCGGAA
ATCTTTTTGTCATTGGCATGAGATCGTTCATTAAAGCTGAAAACACGACTCACGCTATGTCCATCAAAAT
CCTTTGTTGTGCAGACTGCCTGATGGGTGTCTATCTGTTCTTCGTTGGCTTTTTTGACATCAAGTACCGC
GGGCAGTACCAGAAGTACGCCTTGCTGTGGATGGAGAGTCTACAGTGCCGCCTCATGGGTGTCCTGGCCA
TGCTGTCCTCAGAAGTCTCCGTCCTGTTGCTGACGTACTTGACGTTGGAGAAGTTCCTGGTCATTGTCTT
TCCCTTCAGCAACATTCACCCTGGGAAACGTCAGACCTCGGCCATCCTCACTGGCATCTGGATTGTGGGA
TTTTTGATAGCTATAATTCCATTTTGGAATGAAGATTATTTTGGAAACTTTTATGGGAAGAATGGAGTGT
GTTTCCCACTTTATTATGACCAAACAGAAGATACTGGGAGCAAAGGGTATTCTCTTGGAATTTTCCTAGG
TGTGAACTTGCTGGCTTTTCTCATCATTGTGTTTTCCTATATTATTATGTTCTGTTCCATTCAAAAAACG
GCCCTGCAGACGTCAGAAGTGCGGAATCACATTGGACGAGAAGTGGCTGTTGCAAACCGCTTCTTTTTTA
TAGTGTTCTCTGATGCCATCTGCTGGATTCCTATATTTGTAATTAAAATTCTTTCCCTCTTCCGAGTGGA
AATACCAGGCACAGTCACTTCCTGGGTAGTCATTTTTTTCCTGCCAGTAAACAGCGCCTTGAACCCGATC
CTCTACACGCTCACCACCAGCTTCTTCAAGGACAAGCTGAGACAGCTGCTGCACAGGCATCGGAGGAAAT
CAATTTTCCAAACTAAAAAAAAAAGTTTATCGACATCCATTGTGTGGACAGATGACTCCTCTTCTCTTAA
ACTTGGGGTTTTGAACAAACTCACCCTTGGGAACAGTATAATGAAACCACTTTCCTAG
>XM_007447945.1:1-2214 RXFP2 [organism=Lipotes vexillifer] [GeneID=103070595] [region=cds]
ATGACGCCAACCTTCAGTGACTTCTGTCCCCTCTTTCACATAGATTTTGCACTGACCGAAGGAAGTACAA
TCACTCCTTTGTGCCCAAAAGGATACTTTCCCTGTGGGAACCTGACCCAGTGCTTACCCCGTGCTTTTCA
CTGTGACGGCGTGGACGACTGCGGGAACGGAGCTGATGAGGAGAACTGTGGAGACACTAGTGGATGGGCG
ACTCTGTTTGGCACAGTCCATGGAGATGCTAATAATGTGGCATTAACACAGGAGTGCCTTTTAAATGAGT
GCCCACAGCGCTGTGACTGCAAAGGAACTGAGTTGGAATGTATAAATGCTGGCTTGACGTCTGTGCCAAC
CGTTTCCAGCAATGTGACATTACTGTCTCTTAAGAAAAACAGTATTCACAGTCTTTCTGATAAAGTTTTC
ATCAAATACACAGAACTTAAAAAGATATTCCTTCAGCATAATTGTATTAGACATATATCCAGGAAAGCAT
TCTTTGGATTACATAATCTGCAAATACTATATCTCAACCACAACTGCATTACAACTCTCAGACCTGGAGT
ATTCAAAGACTTACATCATCTAACTTGGCTAATTCTAGACGACAATCCCATAACCAGAATTTCACAGCGG
TTGTTTACTGGATTAAATTCCTTGTTTTTCCTGTCTATGGTGAATAACTACTTAGAAGCCCTTCCCGAGC
AGATGTGTGCCCAAATGCCTCAACTCAACTGGATGGATTTGGAAGGCAATGGAATAAAATACCTTACGAA
TTCCACCTTTCTGTCGTGCAATTCACTCACAGTGCTGTTTCTGCCTAGAAATCAAATTGATTTTGTTCCA
GAGAAGACATTTACTTCATTAAAAAATTTAGGAGAACTGGACCTGTCTAGCAATATGATGATGGAGCTGC
CACCCCACATTTTCAAAGACCTGAACCTTCTTCAAAAACTGAATCTGTCGTCCAATCCTCTTTTGTATCT
CCACAAGAACCAGTTTGAAAGTCTTAAACAGCTTCAGTCTCTAGACCTGGAAAGGATAGAGATTCCAAGT
ATAAACACACAAATGTTTCAGCCCATGAAGAATCTTTCTCACATTTATTTCAAAAACTTTCGATACTGCT
CCTATGCTTCCCATGTCCGAATATGTATGCCCTTGACTGACGGCATTTCTTCATTTGAGGACCTCTTGGC
TAACAATATCCTCAGAATATTTGTCTGGGTTATAGCTTTCATAACCTGCTTTGGAAATCTTTTTGTCATT
GGCATGAGATCTTTCATTAAAGCTGAAAACATGACCCATGCTACGTCCATCAAAATCCTTTGTTGTGCGG
ACTGCCTGATGGGTGTTTATTTGTTCTTCGTTGGCTTTTTTGATCTAAAATACCGCGGGCAGTATCAGAA
GTACGCGTTGCTGTGGATGGAGAGCTTACAGTGCCGCCTCCTGGGCTTCCTGGCCATGCTGTCCACCGAG
GTCTCCGTCCTCTTGCTGACGTACTTGACTTTGGAGAAGTTCCTGGCCGTTGTCTTTCCCTTCAGTAACA
TCCGTCCTGGAAAATGGCAGACCTCGGTCATCCTCATTTGCATCTGGATTGTGGGATTTTTAATAGCTGT
GATTCCATTTTGGAAGGAGGATTATTTTGGAAACTTTTATGGGAAAAATGGAGTATGTTTCCCACTTTAT
TATGACCAAACAGAAGATATTGGAAGCAAAAGGTATTCTCTTGGAATTTTCCTAGGTGTGAATTTGCTGG
CTTTTCTCATCATTGTGTTTTCCTATACTATTATGTTCTGTTCCATTCAAAAAACTGCCTTGCAGACTTC
AGAAGTGAGGAATAACACTGGAAGAGAGGCGGCCGTCGCAAACCGTTTCTTTTTTATAGTGTTCTCTGAT
GCCATCTGCTGGATTCCTGTATTTGTAATTAAAATCCTTTCCCTCTTCCGGGTGGAAATACCAGAAACAA
TCACTTCCTGGGTCGTCGTTTTTTTCCTCCCAGTAAACAGTGCCTTGAACCCAATCATCTACACTCTGAC
AACCAGCTTTTTCAAAGACAAGTTGAAACAGCTGCTGCACAAACATCAGAGGAAATCGATTTTCAGAACT
TAAAGAAAAAGTTTGTCTACATCCATCGTGTGGGCCGATGACTCCTCTTCACTGGAACTTGGGGTTTTGA
ACAAAATAAACCTCGAGGAGAATATAGTGAAACCAGTTTCCTAG
>XM_024755493.1:25-2148 RXFP2 [organism=Neophocaena asiaeorientalis asiaeorientalis] [GeneID=112406590] [region=cds]
ATGGATGTCAAAGATTTTGCACTGACCGAAGGAAGTACAATCACTCCTTTGTGCCCAAAAGGGTACTTTC
CCTGTGGGAACCTGACCCAGTGCTTACCCCGTGCTTTTCACTGTGACGGCGTGGACGACTGCGGGAACGG
AGCTGATGAGGAGAACTGTGGAGACACTAGTGGATGGGCGACTCTGTTTGGCACAGTCCATGGAGATGCT
AATAATGTGGCATTAACACAGGAGTGCTTTTTAAATCAGTACCCACAACGCTGTGACTGCAAAGGAACTG
AGTTGGAATGTATAAATGCTGGCTTGAAGTCTGTGCCAACCGTTTCCAGCAATGTGACATTACTGTCTCT
TAAGAAAAACAGTATTCACAGTCTTTCAGATAAAGTTTTCATCAAATACACAGAACTTAAAAAGATATTC
CTTCAGCATAATTGTATTAGACATATATCCAGGAAAGCATTCTTTGGATTACATAATCTGCAAATACTAT
ATCTCAACCACAACTGCATTACAACTCTCAGACCTGGAGTATTCAAAGACTTACATCACCTAACTTGGCT
AATTCTAGATGACAATCCCATAACCAGAATTTCACAGCGGTTGTTTACTGGATTAAATTCCTTGTTTTTC
CTGTCTATGGTGAATAACTACTTAGAAGCCCTTCCCAAGCATATGTGTGCCCAAATGCCTCAACTCAACT
GGATGGATTTGGAAGGCAATGGAATAAAATACCTTACGAATTCCACCTTTCTGTCGTGCAGTTCACTCAC
AGTGCTGTTTCTGCCTAGAAATCAAATTGATTTTGTTCCAGAGAAGACATTTTCTTCATTAAAAAATTTA
GGAGAACTGGACCTGTCTAGCAATATGATAATGGAGCTACCACCCCACATTTTCAAAGACCTGAAGCTTC
TTCAAAAACTGAATCTGTCGTCCAATCCTCTTTTGTATCTCCACAAGAACCAGTTTGAAAGTCTTAAACA
GCTTCAGTCTCTAGACCTGGAAAGGATAGAGATTCCAAGTATAAACACACAAATGTTTCAGCCCATGAAG
AATCTTTCTCACATTTATTTCAAAAACTTTCGATACTGCTCCTATGCTTCCCATGTCCGAATATGTATGC
CCTTGACTGACGGCATTTCTTCATTTGAGGACCTCTTGGCTAACAATATCCTCAGAATATTTGTCTGGGT
TATAGCTTTCATAACCTGCTTTGGAAATCTTTTTGTCATTGGCATGAGATCTTTCATTAAAGCTGAAAAC
ATGACCCATGCTACGTCCATCAAAATCCTTTGTTGTGCGGACTGCCTGATGGGTGTTTATTTGTTCTTCG
TTGGCTTCTTTGATCTAAAATACCGCGGGCAGTATCAGAAGTACGCGTTGCTGTGGATGGAGAGCTTACA
GTGCCGCCTCCTGGGCTTCCTGGCCATGCTGTCCACCGAGGTCTCCGTCCTCTTGCTGACGTACTTGACT
TTGGAGAAGTTCCTGGCCGTCGTCTTTCCCTTCAGTAACATCCGTCCTGGAAAATGGCAGACCTCGGTCA
TCCTCATTGGCATCTGGATTGTGGGATTTTTAATAGCTGTGATTCCATTTTGGAAGGAGGATTATTTTGG
AAACTTTTATGGAAAAAATGGAGTATGTTTCCCACTTTATTATGACCAAACAGAAGATATTGGAAGCAAA
GGGTATTCTCTTGGAATTTTCCTAGGTGTGAATTCACTGGCTTTTCTCACCATTGTGTTTTCCTATACTA
TTATGTTCTGTTCCATTCAAAAAACTGCCTTGCAGACTTCAGAAGTGAGGAATAACACTGGAAGAGAGGC
GGCTGTCGCAAACCGTTTCTTTTTTATAGTGTTCTCTGATGCCATCTGCTGGATTCCTGTATTTGTAATT
ACAATCCTTTCCCTCTTCCGGGTGGAAATACCAGAAACAATCACTTCCTGGGTCGTCATTTTTTTCCTCC
CAGTAAACAGTGCCTTGAACCCAATCCTCTACACTCTCACAACCAGCTTTTTCAAAGACAAGTCGAAACA
GCTGCTACACAAACATCAGAGGAAATCGATTTTCAGAACCAAAAAAAAAGTTTGTCTACATCCATCGTGT
GGGCCGATGACTCCTCTTCACTGA
>XM_014791261.1:1-2220 LOC101393826 [organism=Ceratotherium simum simum] [GeneID=101393826] [region=cds]
ATGAGCCTTTTCCTTCTATTACATAAGATTTTTATTGCCTCTTTCACAGATTATGCACTGACTGAAGGCA
GTACAATCACTCCTTTGTGCCAAAAAGGATATTTTCCCTGTGGGAATCTTACCAAGTGTTTACCGCGAGC
TTTTCACTGTGACGGCGTGAATGACTGTGGGAACGGAGCTGACGAGGAGAACTGTGGAGACACTAGTGGA
TGGGCGACTATATTTGGCACAGTCCATGGAAATGCTAATATTGTGGCATTAACACAGGAGTGCTTTCTAA
ACCAGTATCCACAACACTGTAACTGCAAAGAAACTGAATTGGAATGTATAAATGCTGGCTTGAACTCCGT
GCCAACGATTTCCAGCAATGTGACATTACTGTCTCTTAAGAAAAACAAAATTCACAGTCTTCCAGATAAA
GTTTTCATCAAATACACAGAACTTAAAAAGATATATCTTCAGCACAATTGTATGAGACGCATATCCAGGA
AAGCATTTTTTGGATTACATAACCTGCAAATATTATATCTCAGCCACAACTGCATTACAACTCTCAGACC
TGGAGTATTCAAAGACTTACATCAGCTAACGTGGCTAATTCTAGATGACAATCCAATAACCAGAATTTCA
CAGCGGTTATTTACTGGATTAAATTCCTTGTTTTTCCTGTCTATGGTTAATAACTACTTGGAAGCCCTTC
CAGAGCAGATGTGCGCCCAAATGTCTCAACTCAACTGGATGGATTTGGAAGGCAATAGAATAAAATATCT
TATGAATTCCACCTTTCTGTCGTGCAACTCACTCACAGTGCTGTTTCTGCCTAGAAATCAAATTGATTTT
GTTCCAGAGAAGACATTTTCTTCATTAAAAAATTTAGGAGAACTGGACCTGTCTAACAATATGATAATGG
AGCTACCACCCCACATTTTTAAAGACTTGAAGCTTCTACAAAAACTGAATCTGTCGTCCAATCCTCTTTT
GTATCTCCACGAGAAGCAGTTTGAAAGTCTTAAACAACTTCAGTCTTTAGACTTGGAAAGGATAGAGATT
CCAAATATAAACACAGGAATGTTTCAACCCATGAAGAATCTTTCTTACATTTATTTCAAAAACTTTCGAT
ACTGCTCCTATGTTCCCCATGTCCGAATATGTATGCCCTTGACTGACGGCATTTCTTCATTTGAGGACCT
CTTGGCTAACAAAATCCTCAGAATCTTTGTCTGGGTATTCGCTTTCATAACCTGCTTTGGAAATCTTTTT
GTCATTGGCATGAGATCTTTCATTAAAGCTGAAAATACGACTCATGCTACATCCATCAAAATCCTTTGTT
GTGCAGACTGCCTCATGGGTGTTTATTTGCTCTTCGTTGGCTTTTCTGATATAAAATACCGAGGGCAGTA
CCAGAAGTACGCACTGCTGTGGATGGAGAGTTTACAGTGCCGCCTCATGGGCTTCCTGGCCATGCTGTCC
ATCGAAGTCTCCGTCCTGTTGCTGACATACCTGACTTTGGAGAAGTTCCTGGTCATTGTCTTTCCCTTCA
GTAACATTCGCCCTGGAAAACGGCAGACCTCAGTCATCCTCGTTTGCATCTGGATTGTGGGATTTTTAAT
AGCTGTGATTCCATTTTGGAACGAAGATTATTTTGGAAACTTTTATGGAAAAAATGGAGTATGTTTCCCA
CTTTATTATGACCAAACAGAAGACATTGGAAGCAAAGGGTATTCTCTTGGAATTTTCCTAGGTGTGAACT
TGCTGGCTTTTCTCATCATTGTGTTTTCCTATATTATTATGTTCTATTCCATTCAAAAAACTGCCTTGCA
GACTTCAGAAGTGAGGAATCACATTGGAAGAGAGGTGGCTGTTGCAAATCGTTTCTTTTTTATAGTGTTC
TCTGATGCCATCTGCTGGATTCCTGTATTTGTAGTTAAAATTTTGTCCCTCTTCCCGGTGGAAATACCAG
GCACAATCACTTCCTGGATAGTCATTTTTTTCCTTCCGGTAAACAGTGCCTTGAACCCAATCCTCTACAC
TCTCACAACCAGCTTTTTCAAGGACAAGTTGAAACAACTATTGCACAAACATTGGAGGAAATCTATTTTC
AAAACTAAAAAAAAAAGTTTATCTACATCCATTGTGTGGACAGATGACTCGTCTTTACTTAAACTTGGGA
TTTTGAACAAAATAACCCTTGGGGACAGTATAGTGAAACCAATTTCCTAG
>XM_056825135.1:533-2500 RXFP2 [organism=Monodelphis domestica] [GeneID=100026442] [transcript=X4] [region=cds]
ATGGATTTATCACAGGAATGCTATTTACAGCAATATCCACAATGTTGTGCCTGCAAAGAGACTGAACTAG
AATGTATTAATGTAAATTTAAAATCTGTGCCACTAGTTTCCAGCAATGTAACCTTATTGTCTCTTAAGAA
AAATAAAATACATATTCTTCCAGATGAAGTTTTTACCCAATACACAGAAGTGAAAAAGATATTCCTACAG
TATAACTGTATTAAATATATATCCAGGAAAGCTTTTATTGGATTGCACAAACTTCAAATGCTGTATCTCA
GTCACAATTGTATTACCAGTCTCAGACCTGGAGTATTTAAAGATTTACATGAGTTATCATGGCTAATTTT
AGATGACAACCCAATAACCAGAATTTCACAGCAATTATTTACTGGATTAAATTCTTTGTTTTTCTTGTCT
ATGATCAACAATCACTTGGAAGCCCTCCCCAAAGAGATGTGCAAACACATGCCTCATCTTAATTGGGTGG
ATTTGGAAGGCAATCAGATTAAGTCCCTAATGAATTCCACCTTTCTGGCTTGTGATGAGCTCACAGTGCT
GTTTCTTCCTAGAAATCAAATTGATTTTGTTCCAGACAAGACCTTTTCCTCATTAAAAAATTTAGGAGAA
TTGGATTTGTCTAACAACATGATCATGGACTTACCCCACCATATTTTTAAAGACCTAAAACATCTACAAA
AATTGAATCTCTCCTACAATCCACTATCTTACCTTGATGAAAACCACTTTAAAAGTCTGAAATACCTTCA
ATCTCTGGACCTGGAAAAGATAGAGATTCCAAATATAAACACAAGAATGTTTCAACACATGAGGAACCTT
TCTTACATTTATTTCAAAAATTTTCGGTATTGCTCCTATGCTCCCCATGTGAGAATATGTATACCTTTGA
CGGATGGCATTTCTTCATTTGAGGACCTCTTAGCTAACAACATCTTGAGGATATTTGTTTGGGTTATAGC
TTTCATTACATGCTTTGGGAATCTTTTTGTCATTTGCATGAGAACCTTCATCAGAGCTGAAAACAAGACC
CATGCGATGTCCATCAAAATCCTATGCTGTGCTGATTGTCTAATGGGAGTTTACTTGTTTTTTGTTGGAT
TCTTTGACATAAAATATAGGGGACAATACCAGAAGTATGCTCTGTTGTGGATGGAAAGTTTACAGTGCCG
TCTCATGGGGTTTCTAGCCATGTTATCCACCGAGGTCTCTGTCTTGCTACTGACATACTTGACTTTAGAG
AAGTATGTAGTCATCGTCTTTCCCTTCAGCAATATTCGTCCAGGAAAACACCAGACATTAATCATCCTTG
TCTGCATCTGGATTGCTGGATTCTTAATAGCCATTATTCCATTTTGGAGTGAGGAATTTTTTGGAAACTT
CTATGGAAAAAATGGAGTGTGTTTCCCACTCTATGACCAAACAGAAGATTTTAGAAGCAAAGGGTATTCT
CTTGGCATTTTTCTAGGTGTGAACTTGCTGGCTTTCCTCATCATAGTGTTTTCCTATATCAGCATGTTCT
GTTCGATTCAAAAAACAGCCCTGCAGACATCAGACATGAGGATTCCCATTAGAAGGGATGTAGCTTTGGC
CAATCGCTTCTTCTTTATCGTGTTCTCTGATGCCATCTGCTGGATTCCTGTGTTTGTAATAAAAACTCTT
TCCCTGTTCCAGGTGGAAATACCAGACACAATCACTTCTTGGATTGTAATATTTTTCCTACCAATAAACA
GTGCTCTGAACCCCATCCTCTATACACTCACAACCAGTTTCTTTAAGGACAAATTGAAGCAACTGCTACA
CAAACATCGGAGAAGGTCAATTTTCAAAAGTGAAAAGAAAAGTTTATCAACTTCCATTGTTTGGACAGAT
GACTCCTCTTCCCTGAAACTTGGAATGTTAAACAAGATAATTCTAGGGGACAGTGTTACAAAACCAACTT
ACCTGTGA

>XM_022574420.2:116-2197 RXFP2 [organism=Delphinapterus leucas] [GeneID=111175111] [transcript=X2] [region=cds]
ATGTTCCTTCTACTTCATTTCATCGTTCTGATGGATGTCAAAGATTTTGCACTGACCGAAGGAAGTACAA
TCACTCCTTTGTGCCCAAAAGGGTACTTTCCCTGTGGGAACCTGGCCCAGTGCTTACCCCGTGCTTTTCA
CTGTGACGGCGCGGACGACTGCGGGAACGGAGCTGATGAGGAGAACTGTGGAGACACTAGTGGATGGGCG
ACTCTGTTCGGCACAGTCCATGGAGATGCTAATAATGTGGCATTAACACAGGAGTGCTTTTTAAATCAGT
ACCCACAACGCTGTGACTGCAAAGGAACTGAGTTGGAATGTATAAATGCTGGCTTGAAGTCTGTGCCAAC
CGTTTCCAGCAATGTGACATTACTGTCTCTTAAGAAAAACAGTATTCACAATCTTTCAGATAAAGTTTTC
ATCAAATACACAGAACTTAAAAAGATATTCCTTCAGCATAATTGTATTAGACATATATCCAGGAAAGCAT
TCTTTGGATTACATAATCTGCAAATACTATATCTCAACCACAACTGCATTACAACTCTCAGACCTGGAGT
ATTCAAAGACTTACATCACCTAACTTGGCTAATTCTAGATGACAATCCCATAACCAGAATTTCACAGCGG
TTGTTTACTGGATTAAATTCCTTGTTTTTCCTGTCTATGGTGAATAACTACTTAGAAGCCCTTCCCAAGC
AGATGTGTGCCCAAATGCCTCAACTCAACTGGATGGATTTGGAAGGCAATAGAATAAAATACCTTACGAA
TTCCACCTTTCTGTCGTGCAATTCACTCACAGTGCTGGACCTGTCTAGCAATATGATAATGGAGCTACCA
CCCCACATTTTCAAAGACCTGAAGCTTCTTCAAAAACTGAATCTGTCGTCCAATCCTCTTTTGTATCTCC
ACAAGAACCAGTTTGAAAGTCTTAAACAGCTTCAGTCTCTAGACCTGGGAAGGATAGAGATTCCAAGTAT
AAACACAGAAATGTTTCAGCCCATGAAGAATCTTTCTCACATTTATTTCAAAAACTTTCGATACTGCTCC
TATGCTTCCCATGTCCGAATATGTATGCCCTTGACTGACGGCATTTCTTCATTTGAGGACCTCTTGGCTA
ACAATATCCTCAGAATATTTGTCTGGGTTATAGCTTTCATAACCTGCTTTGGAAATCTTTTTGTCATTGG
CATGAGATCTTTCATTAAAGCTGAAAACATGACCCATGCTACGTCCATCAAAATCCTTTGTTGTGCGGAC
TGCCTGATGGGTGTTTATTTGTTCTTCGTTGGCTTCTTTGATCTAAAATACCGTGGGCAGTATCAGAAGT
ACGCGTTGCTGTGGATGGAGAGCTTACAGTGCCGCCTCCTGGGCTTCCTGGCCATGCTGTCCACCGAGGT
CTCCGTCCTCTTGCTGACGTACTTGACTTTGGAGAAGTTCCTGGCCGTCGTCTTTCCCTTCAGTAACATC
CGTCCTGGAAAACGGCAGACCTCGGTCATCCTTATTGGCATCTGGATTGTGGGATTTTTAATAGCTGTGA
TTCCATTTTGGAAGGAGGATTATTTTGGAAACTTTTATGGAAAAAATGGAGTATGTTTCCCACTTTATTA
TGACCAAACAGAAGATATTGGAAGCAAAGGGTATTCTCTTGGAATTTTCCTAGGTGTGAATTCGCTGGCT
TTTCTCATCATTGTGTTTTCCTATACTATTATGTTCTGTTCCATTCAAAGAACTGCCTTGCAGACTTCAG
AAGTGAGGAGTAACACTGGAAGAGAGGCGGCCGTCGCAAACCGTTTCTTTTTTATAGTGATCTCTGATGC
CATCTGCTGGATTCCTGTATTTGTAATTAAAATCCTTTCCCTCTTCCGGGTGGAAATACCAGAAACAATC
ACTTCCTGGGTCGTCATTTTTTTCCTCCCAGTAAACAGTGCCTTGAACCCAATCCTCTACACTCTCACAA
CCAGCTTTTTCAAAGACAAGTTGAAACAGCTGCTACACAAACATCAGAGGAAATCGATTTTCAGAACTAA
AAAAAAAGTTTGTCTACATCCATCGTGTGGGCCGATGACTCGTCTTCACTGA

>XM_036831676.1:1-2214 RXFP2 [organism=Balaenoptera musculus] [GeneID=118884209] [region=cds]
ATGTTCCTTCTACTTCATTTCATCGTTCTGATGGATGTCAAAGATTTTGCACTGACCGAAGGAAGTACAA
TCACTCCTTTGTGCCCAAAAGGATATTTTCCCTGTGGGAACCTGACCCAGTGCTTACCCCGTGCATTTCA
CTGTGACGGCGTGGACGACTGCGGGAACGGAGCTGACGAGGAGAACTGTGGAGACACTAGTGGATGGGCG
ACTCTGTTTGGCACAGTCCATGGAGATGCTAATAATGTGGCATTAACACAGGAGTGCTTTTTAAATTGGT
ACCCACAACGCTGTGACTGCAAAGAAACTGAGTTGGAATGTATAAATGCTGGCTTGAAGTCTGTGCCAAC
TGTTTCCAGCAATGTGACATTACTGTCTCTTAAGAAAAACAGTATTCACAGTCTTTCAGATAAAGTTTTC
ATCAAATACACAGAACTTAAAAAGATATTCCTTCAGCATAATTGTATTAGACATATATCCAGGAAAGCAT
TCTTTGGATTACATAATCTGCAAATACTATATCTCAACCACAACTGCATTACAACTCTCAGACCTGGAGT
ATTCAAAGACTTACATCATCTAACTTGGCTAATTCTAGATGACAATCCCATAACCAGAATTTCACAGCGG
TTGTTTACTGGATTAAATTCCTTGTTTTTCCTGTCTATGGTGAATAACTACTTAGAAGCCCTTCCCAAGC
AGATGTGTGCCCAAATGCCTCAACTCAACTGGATGGATTTGGAAGGCAATGGAATAAAATACCTTACGAA
TTCCACCTTTCTGTCGTGCAATTCACTCACAGTGCTATTTCTGCCTAGAAATCAAATTGATTTTGTTCCA
GAGAAGACATTTTCGTCATTAAAAAATTTAGGAGAACTGGACCTGTCTAGCAATATGATAATGGAGCTAC
CACCCCACATTTTCAAAGACCTGAAGCTTCTTCAAAAACTGAACCTGTCGTCCAATCCTCTTTTGTATCT
CCACAAGAACCAGTTTGAAAGTCTTAAACAACTTCAGTCTCTAGACCTGGAAAGGATAGAGATTCCAAGT
ATAAACACACAAATGTTTCAGCCCATGAAGAATCTTTCTCACATTTATTTCAAAAACTTTCGATACTGCT
CCTATGCTTCCCATGTCCGAATATGTATGCCCTTGACTGACGGCATTTCTTCATTTGAGGACCTCTTGGC
TAACAGTATCCTCAGAATATTTGTCTGGGTTATAGCTTTCATAACCTGCTTTGGAAATCTTTTTGTCATT
GGCATGAGATCTTTCATTAAAGCTGAAAACACGACCCATGCTACGTCCATCAAAATCCTTTGTTGTGCGG
ACTGCCTGATGGGTGTTTATTTGTTCTTCGTTGGCGTTTTTGATCTAAAATACCGCGGGCAGTATCAGAA
GTACGCGTTGCTGTGGATGGAGAGCTTAGAGTGCCGCCTCCTGGGCTTCCTGGCCGTGCTGTCCACCGAG
GTCTCCGTCCTCCTGCTGACATACTTGACTTTGGAGAAGTTCCTGGCCGTTGTCTTTCCCTTCAGTAACA
TCCGTCCTGGAAAATGGCAGACCTTGGTCATCCTCATTTGCATCTGGATTGTGGGATTTTTAATAGCTGT
GATTCCATTTTGGAAGGAGGATTATTTTGGAAACTTTTATGGAAAAAATGGAGTATGCTTCCCACTTTAC
TATGACCAAACAGAAGATATTGGAAGCAAAGGGTATTCTCTTGGAATTTTCCTAGGTATGAATTTGCTGG
CTTTTCTCATCATTGTGTTTTCCTATACTATTATGTTCTGTTCCATTCAAAAAACTGCCTTGCAGACTTC
AGAAGTGAGGAATAACACCGGAAGAGAGGCGGCCGTCGCAAACCGTTTCTTTTTTATAGTGTTCTCTGAT
GCCATCTGCTGGATTCCTGTATTTGTAATTAAAATCCTTTCCCTCTTCCGGGTGGAAATACCAGAAACAG
TCACTTCCTGGGTGGTCATTTTTTTCCTCCCAGTAAACAGTGCCTTGAACCCAATCCTCTACACTCTCAC
AACCAGCTTTTTCAAAGACAAGTTGAAACAGCTGCTGCACAAACATCAGAGGAAATCGATTTTCAAAACT
AAAAAAAAAAGTTTGTCTACATCCATCGTGTGGGCCGATGACTCCTCGTCACTGAAACTTGGGGTTTTGA
ACAAAATAAACCTCGAGGAGAATATAGTGAAACCAGTTTCCTAG
>XM_057532714.1:1-2208 RXFP2 [organism=Balaenoptera acutorostrata] [GeneID=103006695] [region=cds]
ATGGATGTCAAAGACTTCTATCCCCTCTTTCACATAGATTTTGCACTGACCGAAGGAAGTACAATCACTC
CTTTGTGCCCAAAAGGATATTTTCCCTGTGGGAACCTGACCCAGTGCTTACCCCGTGCGTTTCACTGTGA
CGGCGTGGACGACTGCGGGAACGGAGCTGACGAGGAGAACTGTGGAGACACTAGTGGATGGGCGACTCTG
TTTGGCACAGTCCATGGAGATGCTAATAATGTGGCATTAACACAGGAGTGCTTTTTAAATCAGTACCCAC
AACGCTGTGACTGCAAAGAAACTGAGTTGGAATGTATAAATGCTGGCTTGAAGTCTGTGCCAACTGTTTC
CAGCAATGTGACATTACTGTCTCTTAAGAAAAACAGTATTCAGAGTCTTTCAGATAAAGTTTTCATCAAA
TACACAGAACTTAAAAAGATATTTCTTCAGCATAATTGTATTAGACATATATCCAGGAAAGCATTCTTTG
GATTACATAATCTGCAAATACTATATCTCAGCCACAACTGCATTACAACTCTCAGACCTGGAGTATTCAA
AGACTTACATCATCTAACTTGGCTAATTCTAGATGACAATCCCATAACCAGAATTTCACAGCGGTTGTTT
ACTGGATTAAATTCCTTGTTTTTCCTGTCTATGGTGAATAACTACTTAGAAACTCTTCCCAAGCAGATGT
GTGCCCAAATGCCTCAACTCAACTGGATGGATTTGGAAGGCAATGGAATAAAATACCTTACGAATTCCAC
CTTTCTGTCGTGCAATTCACTCACAGTGCTGTTTCTGCCTAGAAATCAAATTGATTTTGTTCCAGAGAAG
ACATTTTCGTCATTAAAAAATTTAGGAGAACTGGACCTGTCTAGCAATATGATAATGGAGCTACCACCCC
ACATTTTCAAAGACCTGAAGCTTCTTCAAAAACTGAACCTGTCGTCCAATCCTCTTTTGTATCTCCACAA
GAACCAGTTTGAAAGTCTTAAACAACTTCAGTCTCTAGACCTGGAAAGGATAGAGATTCCAAGTATAAAC
ACACAAATGTTTCAGCCCATGAAGAATCTTTCTCACATTTATTTCAAAAACTTTCGATACTGCTCCTATG
CTTCCCATGTCCGAATATGTATGCCCTTGACTGACGGCATTTCTTCATTTGAGGACCTCTTGGCTAACAA
TATTCTCAGAATATTTGTCTGGGTTATAGCTTTCATAACCTGCTTTGGAAATCTTTTTGTCATTGGCATG
AGATCTTTCATTAAAGCTGAAAACACGACCCATGCTACGTCCATCAAAATCCTTTGTTGTGCGGACTGCC
TGATGGGTGTTTATTTGTTCTTCGTTGGCGTTTTTGATCTAAAATACCGCGGGCAGTATCAGAAGTACGC
GTTGCTGTGGATGGAGAGCTTAGAGTGCCGCCTCCTGGGCTTCCTGGCCGTGCTGTCCACCGAGGTCTCC
GTCCTCCTGCTGACGTACTTGACTTTGGAGAAGTTCCTGGCCGTTGTCTTTCCCTTCAGTAACATCCGTC
CTGGAAAATGGCAGACCTCGGTCATCCTCATTTGCATCTGGATTGTGGGATTTTTAATAGCTGTGATTCC
ATTTTGGAAGGAGGATTATTTTGGAAACTTTTATGGAAAAAATGGAGTATGCTTCCCACTTTATTATGAC
CAAACAGAAGATATTGGAAGCAAAGGGTATTCTCTTGGAATTTTCCTAGGTATGAATTTGCTGGCTTTTC
TCATCATTGTGTTTTCCTATACTATTATGTTCTGTTCCATTCAAAAAACTGCCTTGCAGACTTCAGAATT
GAGGAATGACACTGGAAGAGAGGCGGCCGTTGCAAACCGTTTCTTTTTTATAGTGTTCTCTGATGCCATC
TGCTGGATTCCTGTATTTGTAATTAAAATCCTTTCCCTCTTCCGGGTGGAAATACCAGAAACAATCACTT
CCTGGGTGGTCATATTTTTCCTCCCAGTAAACAGTGCCTTGAACCCAATCCTCTACACTCTCACAACCAG
CTTTTTCAAAGACAAGTTGAAACAGCTGCTGCACAAACATCAGAGGAAATCGATTTTCAAAACTAAAAAA
AAAAGTTTGTCAACATCCATCGTGTGGGCCGATGACTCCTCGTCACTGAAACTTGGAGTTTTGAACAAAA
TAAACCTCGAGGAGAATATAGTAAAACCAGTTTCCTAG
>XM_004406643.2:122-2329 RXFP2 [organism=Odobenus rosmarus divergens] [GeneID=101386994] [transcript=X1] [region=cds]
ATGTTCCTACTACTTCATTTCATCATCCTGATAGACATCAAAGATTTTCCACTGACTGAAGGCAGTACTC
CTTTGTGCCAAAAAGGATATTTTCCCTGTGGGAATCTTACCAAGTGCTTACCCCGTGCTTTTTACTGTGA
TGGTGTGGATGACTGCGGGAACGGGGCTGATGAGGACAACTGTGGAGACACTAGTGGATGGGCGACTATA
TTTGGCACAGTCCATGGAAATGCTAATAATGTGGCATTAACACAGGAGTGCTTTCTAAATCAGTATCCAC
AACCCTGTGACTGCAAAGGAACTGAATTGGAATGTGTAAATGTCGGCTTAAAGTCTGTGCCAGTGATTTC
CAGCAATATGACATTACTGTCTCTTAAGAAAAACAAAATTCACAGCCTTCCAGATAAAGTTTTCATCAAA
TACACAGAACTTAAACAGATATTTCTTCAGCATAATTGTATTACACACATTTCCAGGAAAGCATTTTTTG
GATTACATAACCTGCAAATATTGTATCTCAGCCACAACTGCATTACAACTCTCAGACCCGGAGTATTCAA
AGACTTACATCAGCTAAATTGGCTAATTCTAGATGACAATCCAATAACCAGAATTTCACAGAGGTTGTTT
ACTGGATTAAAGTCCTTGTTTTTCCTGTCTATGGTTAATAACTACTTAGAAGCCCTTCCCAAACAGATGT
GTGCCCAAATGCCTCATCTCAATTGGATGGATTTGGAAGGCAATGGGATAAAACATCTTAGGAATTCCAC
CTTTCTGTCATGCAATTCACTCACGGTGCTGTTTCTGCCTAGAAATCAAATTGATTTTGTTCCAGAGAAG
ACATTTTCTTCATTAAAAAATTTAGGAGAACTGGACCTGTCTAGCAATATGATAATGGAGCTACCACCCC
ACATTTTTAAAGACCTGAAGCTTCTACAAAAACTGAATCTGTCGTCCAATCCTCTTTTGTATCTCCACAA
GAACCAGTTTGAAAGTCTTAAACAACTTCAGTCTCTAGACCTGGAAAGGATAGAGATTCCAAATATAAAC
ACACGGATGTTTCAACCCATGATGAATCTTTCTCACATTTATTTCACAAACTTTCGATACTGCTCCTATG
CTCCCCATGTCCGCATATGTATGCCCTTGACTGACGGCATTTCTTCATTTGAGGACCTCTTGGCTAACAA
TATCCTCAGAATATTTGTCTGGGTTATAGCTTTCATAACCTGCTTTGGAAACCTTTTTGTCATTGGCATG
AGATCTTTCATTAAAGCTGAAAACACGACTCACGCTACGTCCATCAAAATCCTTTGTTGTGCAGACTGCC
TGATGGGTGTTTATTTGTTCTTCATTGGCTTTTTTGATATAAAATACCGCGGGCAGTATCAGAAGTATGC
TTTGCTGTGGATGGAGAGTTTACAGTGTCGTCTCATGGGGTTCCTGGCCATGCTGTCTACTGAAGTCTCT
GTCCTGCTGCTGACGTACTTGACTTTGGAGAAGTTCCTGGTCATTGTCTTTCCCTTCAGTAACATTCGTC
CTGGAAAATGGCAGACCTCGGTCATCCTCATTGGCATCTGGATTGTGGGATTTTTAATAGCTGTGATTCC
ATTTTGGAATGAGGATTATTTTGGAAACTTTTATGGAAAAAATGGCGTATGTTTCCCACTCTATTATGAC
CAAACAGAAGATATTGGAAGCAAAGGGTATTCTCTTGGAATTTTCCTAGGTGTGAACTTGCTGGCTTTTC
TCATCATTGTGTTTTCCTATACTATTATGTTCTGTTCCATTAAAAAAACTGCCTTGCAGACTTCGGAAGT
GAGGAATCACATTGGAAGAGAGGTGGCTGTTGCAAATCGTTTCTTTTTTATAGTGTTCTCTGATGCCATC
TGCTGGATTCCTGTATTTGTAATTAAAATTCTCTCCCTCTTCCGGGTGGAAATACCAGGCACAATCACCT
CCTGGATAGTCATTTTTTTCCTTCCAGTAAACAGTGCCTTGAACCCAATCCTCTACACTCTCACAACCAG
CTTTTTCAAGGACAAGTTGAAACAGCTGCTGCACAAACATCGGAGGAAATCGATTTTCAAAATTAAAAAA
AAGAGTCTCTCTACATCCATTGTGTGGACAGATGATTCCTCTTCACTTAAACTTGGGGTTTTGAACAAAA
TAACCCTTGGGGATGGTACAGTGAAACCAATTTCCTAG

>XM_013044885.2:1-2247 RXFP2 [organism=Mustela putorius furo] [GeneID=101693275] [region=cds]
ATTAAACATCTCTTCAGCCTCAGACTGATTGCAATGTTCCTTCTCCTTCATTTCATCGTCCTGATAGATA
TCAAAGATTTTCCACTGACTGAAGGCAGTACAATCACTCCTTTGTGCCAAAAAGGATACTTTCCCTGTGG
GAATCTTACCAAGTGCTTACCCCGTGCTTTTCACTGTGATGGTGTGGATGACTGTGGGAATGGGGCTGAT
GAGGACAACTGTGGAGACACTAGTGGATGGGCGACTATATTTGGCACAGTCCATGGAAATGCTAATAATG
TGGCATTAACACAGGAGTGCTTTCTAAATCAGTATCCACAACCCTGTGACTGCAAAGGAACTGAATTGGA
ATGTGTAAATGTCGGCTTAAAGTCTGTGCCAAGGATTTCCAACAATACGACATTACTGTCTCTTAAGAAA
AACAAAATTCACAGTCTTCCAGATAAAGTTTTCATCAAATACACAGAACTTAAACAGATATTTCTTCAGC
ATAATTGTATTACACACATATCCAGGAAAGCATTTTTTGGATTACATAACCTGCAAATATTGTATCTCAG
CCACAACTGCATTACAACTCTCAGACCCGGCGTATTCAAAGACTTGCATCAGCTAACTTGGCTAATTCTA
GATGACAATCCAATAACCAGAATTTCACAGAAGTTGTTTACTGGATTAAAGTCCTTGTTTTTCTTGTCTA
TGGTTAATAACTACTTAGAAGCCCTTCCCAAACAGATGTGTGCCCAAATGCCTCAGCTCAACTGGATGGA
TTTGGAAGGCAATGGGATAAAATATCTTACGAATTCCACTTTTCTGTCATGTAATTCACTCACAGTGCTG
TTTCTGCCTAGAAATCAAATTGATTTTGTTCCAGAGAAGACATTTTCTTCATTAAAAAATTTAGGAGAAC
TGGACCTGTCTAGCAATATGATAATGGAGCTACCACCTCACATCTTTAAAGACCTGAAGCTTCTACAAAA
ACTGAATCTGTCGTCCAATCCTCTTTTGTATCTCCACAAGAACCAGTTTGAAAGTCTTAAACAACTTCAG
TCTCTAGACCTGGAAAGGATAGAGATTCCAAATATAAACACACGGATGTTTCAACCCATGACGAATCTTT
CTCACATTTATTTCACAAACTTTCGATACTGCTCCTATGCTCCCCATGTCCGCATATGTATGCCCTTGAC
TGACGGCATTTCTTCATTTGAGGACCTCTTGGCTAACAATATCCTCAGAATATTTGTGTGGGTTATAGCT
TTCATAACCTGCTTTGGAAATCTTTTTGTCATTGGCATGAGATCTTTCATTAAAGCTGAAAATACGACTC
ACGCTACGTCCATCAAAATCCTTTGTTGTGCAGACTGCCTGATGGGTATTTATTTGTTCTTCATTGGCTT
TTTTGATATAAAATACCGCGGGCAATATCAGAAGTATGCGCTGCTGTGGATGGAGAGTTTAGAATGCCGC
CTCATGGGGTTCCTGGCCATGCTATCTACTGAAGTCTCCGTCCTGCTCCTGACATACTTGACTTTGGAGA
AGTTCCTGGTCATTGTCTTTCCCTTCAGTAACATCCGTCCGGGAAAAGGGCAGACCTCAGTCATCCTCAT
TTGCATCTGGATTGTGGGATTTTTAATAGCTGTGATTCCATTTTGGAATGAAGATTATTTTGGAAACTTT
TATGGAAAAAATGGCGTATGTTTCCCACTGTATTATGACCAAACGGAAGATATTGGAAGCAAAGGGTATT
CTCTTGGAATTTTCCTAGGTGTGAACTTGCTGGCTTTTCTCATCATTGTGTTTTCCTATACTATTATGTT
CTGTTCCATTAAAAAAACTGCCTTGCAGACTTCAGAAGTGAGGAATCACATTGGAAGAGAGGTGGCTGTT
GCAAATCGTTTCTTTTTTATAGTGTTCTCTGATGCCATCTGCTGGATTCCTGTATTTGTAATTAAAATTC
TCTCCCTCTTCCGGGTGGAAATACCAGGCACAATCATCTCTTGGATAGTCATTTTTTTCCTTCCAGTAAA
CAGTGCCTTGAATCCAATCCTCTACACTCTCACAACCAGCTTTTTCAAGGACAAGTTGAAACAGCTGCTG
CACAAACATCGAAGGAAATCGATTTTCAAAACCAAAAAAAAGAGTCTCTCTACATCCATTGTGTGGACAG
ATGATTCCTCTTCACTTAAACTTGGGGTTTTGAACAAAATAACCCTTGGGGATGGTACAGTGAAACCAAT
TTCCTAG
>XM_011381652.1:131-2344 RXFP2 [organism=Pteropus vampyrus] [GeneID=105306580] [region=cds]
ATGTTCCTACTGCTCCATCTCGTCGTCCTGATGGGCGTCAAAGATTTCTCACTGGCGGAAGGCGCTACAG
TCCCTCCTCTGTGCCCAAAAGGATATTTTCCCTGTGGGAACCTGACCACGTGCTTACCGCGTGCTTTTCA
CTGTGACGGCGTGGATGACTGTGGGAACGGCGCCGATGAGGAGAACTGTGGGGACACTAGTGGATGGGCG
ACTATATTTGGCACAATCCATGGAAATGCTGATAAAGTGGCATTCACACAGGAGTGCTTTCTAAACCAGT
ATCCACAACACTGTGACTGCAAAGAAACTGAATTGGAGTGTGTAAATGCTGGCTTACCGTCCGTGCCGAC
CGTTTCCAGCAATGTGACGTTACTGTGAGTAGACTTCAAATCTCGAGGATATTTGCCCTTCGAGTCACTA
GAAAAGTATTTAACCTGAAAGAAAATATTTCTTCAGCATAATTGTATCAGACACATATCCAGGAAAGCAT
TTTGGGGATTACATAATCTTCAAATATTATATCTGAATCACAACTGCATTACGGCCCTCAGACCTGGAGT
ATTCAAAGACCTCCATCAGCTAACTTGGCTGATTCTAGATGACAACCCAATAACCAGAATTTCACAGCAG
TTATTTACTGGATTACATTCCTTGTTTTTCCTGTCTATGGTTAATAACTACTTAGAAGCCCTCCCCAAGC
AGATGTGTGCCGGAATGCCTCAACTCAACTGGCTGGATTTGGAAGGCAACGGGATAAAGTATGTCACGAA
TTCCACCTTCCTGTCGTGCGATGCACTCACCGTGCTGTTTCTGCCTAGAAATCAAATTGATTTTGTTCCA
GAGAAGACATTTTCTTCATTAAAAAATTTAGGAGAACTGGACCTGTCTAGCAATATGATAACGGAGCTTC
CAGCCCATACTTTTAAAGACCTGAAGCTTCTACAAAAACTGAATCTGTCGTCCAACCCTCTTTTGTATCT
CCACAAGAACCAGTTCGAAAGTCTTAAACAACTTCAGTCTCTAGACCTGGTAAGGATAGAGATTCCAAAT
ATAAACACACACATGTTTCAACCCATGAGGAATCTTTCTCACATTTATTTCAAAAACTTTCGCTACTGCT
CGTACGCTCCCCACGTCCGAATATGCATGCCCCTGACCGACGGCATTTCTTCATGTGAGGACCTCTTGGC
TAACGATATCCTCAGAATATGTGTCTGGGTTATCGCGTTCATAACCTGCTTCGGAAATCTTTTTGTCATT
GGCATGAGATCGTTCATTAAAGCTGAAAACACGACTCACGCTATGTCCATCAAAATCCTTTGTTGTGCAG
ACTGCCTGATGGGTGTCTATCTGTTCTTCGTTGGCTTTTTTGACATCAAGTACCGCGGGCAGTACCAGAA
GTACGCCTTGCTGTGGATGGAGAGTCTACAGTGCCGCCTCATGGGTGTCCTGGCCATGCTGTCCTCAGAA
GTCTCCGTCCTGTTGCTGACGTACTTGACGTTGGAGAAGTTCCTGGTCATCGTCTTTCCCTTCAGCAACA
TTCACCCTGGGAAACGTCAGACCTCGGCCATCCTCACTGGCATCTGGATTGTGGGATTTTTGATAGCTAT
AATTCCATTTTGGAATGAAGATTATTTTGGAAACTTTTATGGGAAGAATGGAGTGTGTTTCCCACTTTAT
TATGACCAAACAGAAGATACTGGGAGCAAAGGGTATTCTCTTGGAATTTTCCTAGGTGTGAACTTGCTGG
CTTTTCTCATCATTGTGTTTTCCTATATTATTATGTTCTGTTCCATTCAAAAAACGGCCCTGCAGACGTC
AGAAGTGCGGAATCACATTGGACGAGAAGTGGCTGTTGCAAACCGCTTCTTTTTTATAGTGTTCTCTGAT
GCCATCTGCTGGATTCCTATATTTGTAATTAAAATTCTTTCCCTCTTCCGAGTGGAAATACCAGGCACAG
TCACTTCCTGGGTAGTCATTTTTTTCCTGCCAGTAAACAGCGCCTTGAACCCGATCCTCTACACGCTCAC
CACCAGCTTCTTCAAGGACAAGTTGAGACAGCTGCTGCACAGGCATCGGAGGAAATCGGTTTTCCAAACT
AAAAAAAAAAGTTTATCGACATCCATTGTGTGGACAGATGACTCTTCTTCTCTTAAACTTGGGGTTTTGA
ACAAACTCACCCTTGGGAACAGTATAATGAAACCACTTTCCTAG
>XM_004680188.2:122-2335 RXFP2 [organism=Condylura cristata] [GeneID=101629754] [transcript=X1] [region=cds]
ATGTTCCTTCTACTTTACCTCGTCGTTCTGATAGATGTCAAAGAGTTTTTACTAACGGAAGGCAGCACAG
TAGCGGCTTTGTGCCCAAAAGGCTATTTCCCCTGTGGAAACCTTACCAGATGCCTACCCCGAGCTTTCCA
CTGTGATGGCGCGAACGACTGTGAGAACGGTGCTGATGAGGAAAACTGTGGCGACACTAGTGGATGGGCG
ACTATATTTGGCACAGTCCATGGAAATGCTAATAATGTGGCATTCACACAGGAGTGCTTTCTTAACCAGT
ATCCCCAAGGCTGTGACTGCAAAGCCATGGAACTGGAATGTGTAAATGCTGGTTTAACGTCTGTGCCCAC
CATCTCCAGCAATGTGACATTACTGTCTCTTAAGAAAAACAGAATTCACAGTCTTCCAGGAAAAGTTTTC
ATCAAATACCCAGAACTTGAAAAGATATTTCTCCAGTATAATTGTATTAGACACGTATCCAGAAGAGCAT
TTTTTGGACTATATAATCTGCAAATATTGTATCTCAGCCACAATTGCATTACGTCCCTCAGGCCTGGAGT
ATTCAAAGACTTACATCAGCTAACTTGGCTAATTCTAGATGACAATCCAATAACCAGGATTTCTCAGCGG
TTGTTCACTGGATTGAATTCCTTGTTTTTCCTGTCTATGGTTAATAACTACTTAGAAGCTCTTCCCAGGC
AGATGTGTGCCCACATGCCTCAACTCAACTGGATAGATTTGGAAGGCAATAGAATCAAATACTTCACCAA
TTCTACCTTCCTGTTGTGTGAATCTCTCACAGTGCTGTTTCTGCCTAGAAATCAAATTGATTATGTTCCA
GAGAAGACATTTTCTTCATTAAAAAATTTAGGAGAACTGGATCTATCTAGCAATATGATAATGGAGCTAC
CACCCCACATTTTTAAAGACCTGAAGCTTCTACAAAAACTGAGTCTGTCGTCCAATCCTCTTTTGTATCT
CCACAAGAACCAGTTTGAAAGTCTTAAGCAACTTCAGTCTCTAGACCTGGACAGGATAGAGATTCCCAAT
ATAAACACACAGATGTTTCAGCACATGAAGAATCTTTCTCACATTTATTTCAAAAACTTTCGATACTGCT
CCTATGCTCCCCATGTCCGAGTATGTATGCCCTTGACTGACGGAATTTCTTCATTTGAGGACCTCTTGGC
TAACAATATCCTCAGAATATTTGTCTGGGTTATAGCTTTCATAACCTGCTTTGGAAATCTTTTTGTCATT
GGCATGAGATCTTTCATTAAAGCTGAAAACACGACTCACGCTATGTCCATCAAAATCCTTTGTTGTGCAG
ACTGCCTGATGGGTGTGTACTTATTTTTCATTGGTTTATTTGACATGAAGTACCGTGGGCAGTATCAGAA
GTATGCACTGCTGTGGATGGAGAGCTTACAATGCCGCCTCATGGGGTTCCTGGCCATGCTGTCCACTGAA
GTCTCGGTCCTGTTGCTGACCTATCTGACTGTGGAGAAGTTCCTCGTCATTGTCTTTCCCTTCAGTAACA
TTCGTCCTGGAAAATGGCAGACCTCAGTTATCCTCATTTGCATTTGGATAATGGGGTTTTTAATAGCTGT
GATTCCATTTTGGAATGAGGATTATTTTGGAAACTTTTATGGGAAAAATGGAGTCTGTTTCCCACTTTAT
GATGACCAAACAGAAGATTTTGGAAGCAAAGGATATTCTCTTGGAATTTTCTTAGGTGTGAACTTGCTGG
CCTTTCTCATCATCGTGTCTGCCTATATTACTATGTTCTGTTCCATTCAAAAAACTGCCTTGCAAACTTC
AGAAGTAAGGAATCACATTGGAAGAGAGGTGGCTGTTGCAAATCGTTTCTTTTTTATAGTGTTCTCTGAT
GCCATCTGCTGGATTCCTGTATTTGTAATTAAAATTCTTTCCCTCTTCCGAGTGGAAATACCAGGCACCA
TCACTTCCTGGATAGTCATTTTTTTCCTTCCAGTAAATAGTGCCTTGAACCCAATCCTCTACACTCTCAC
AACCAGCTTTTTCAAAGACAAGTTGAAACAGTGGCTGCACAAGCCTTGGAGGAAAGTGATTTTCAAAACT
AAAAAGAAAAGTTTATCTACATCCATTGTATGGACAGATGACTTCTCCTCACTTAAACTTGAGGTTTTGA
ACAAAATCAACCTTGGGGACAGTATAGTGAAGCCAGTTTCCTAG

>XM_007955962.1:1-2205 RXFP2 [organism=Orycteropus afer afer] [GeneID=103210038] [region=cds]
TTTTTGGTGTTTTTGTTAATGATGGTGGAAGATTTTGCGCTAACAGAGGGCCATACTATCACCCCTATGT
GCCAAAAAGGGTATTTTCCCTGTGGGAACCTTACCAAGTGCTTGCCCCGGGCTTTCCACTGCGACGGCGT
CAATGACTGTGGGAACGGCGCTGACGAAGAGACCTGCGGAGACGCAAGCGGGTGGGCGACCCTGTTTGGC
ACGGTCCATGGAAGTGCTAATGCTGTGACCTTCACACAGGAGTGCTTTCTAAACCAATACCCACAACGCT
GTGACTGCAAAGGAACTGAGCTGGAGTGTGCAAACACTGACTTCACATCTGTGCCAAGGATTTCCAGCAA
TGTGACGTTACTGTCTCTTAAGAAAAACAAAATCCACAGTCTTCCAGATAAAGTTTTCGTCAAGTATACA
GAACTTAAAAACATGTTTCTGCAGCATAACTGTATCAGACACATATCCAGGAAGGCATTTGATGGATTAC
ATAAACTGCAAATACTATACCTCAGTCACAACCGCATTACAACTCTCAGACCTGGAGTGTTCAAAGATTT
ACATCATCTGACTTGGCTAATCCTGGACGCCAATCCCATAGCCAGGATCTCGCAGCGGTCATTCACTGGA
TTGCGTTCCTTGTTCTTCCTGTCTATGGTTAATAACTACTTAGAAGCCCTTCCCAAGCAGATGTGTGCCC
AGATGCCTCAGCTCAACTGGCTAGACCTGGAAGGCAATCGAATCCAGTACCTCACCAATGGCACCTTCCT
GGCCTGCAGCTCCCTCACAGTGCTGTTCCTGCCTAGAAATCAAATTGATTCTGTTCCAGAGAAGGCCTTC
TCTTCGTTAACAAATCTGGGAGAACTGAACCTGTCAAACAATCTGATAACGGAGCTACCGCCCCATGTTT
TTAACGACCTGGAGCTTCTACAAAAACTGAATCTCTCGTCCAATCCTCTCTCGCATGTGCACAAGAACCA
GTTTGAAAGCCTTCAACACCTTCAGTCTCTAGACCTGGAAAGGATAGCGATTCCAAATATAAACACACAC
ATGTTTCAGTCCATGAAGAATCTTTCTCACATTTATTTCAAAAACTTTCAATACTGCTCCTATGCTCCAC
ATGTTCGAATATGTATGCCCTTGACTGATGGCATTTCTTCATACGAGGACCTCTTGGCTAATGACATCCT
CAGAGTATTTGTCTGGATTATGGCTTTCATTACCTGCTTTGGAAACCTGTTTGTCATTGGCATGCGATCA
TTCATTAAGGCTGAAAATATGACTCACACTATGTCCATCAAAGTCCTTTGCTGTGCTGACTGCCTCATGG
GAGTGTATTTGTTCTTTGTGGGCTTTTTCGACATCAAGTACCGAGGGCAGTACCAGAAGTACGCCTTGCT
GTGGATGGAGAGCCTGCAGTGCCGTATCCTGGGCTTCCTGGCCATGCTCTCCACCGAGGTCTCCGTCCTG
CTGCTCACGTACTTGACTTTGGAGAAGTTCCTGGTAATCGTTTTCCCCTTCAGCAACATCCGCCCGGGAA
AACGACAGACAGCCATCAATCTCGTTGGCATCTGGATCGCAGGACTTCTAATTGCTGTAGTCCCATTTTG
GAGTGAAGATTATTTCGGGAATTTCTACGGGAAAAATGGAGTCTGCTTCCCACTTTATCATGAGCAGACA
GAAGATATTGGAAGCACAGTGTATTCTCTTGGGATTTTCCTAGGTGTGAACTTGCTTGCATTCCTCATCA
TCGTGTTTGCCTACGTCACTATGTTCTGTTCCATCCACAAAACCACCCTGCAGACGTCCGACCTGAGCAG
GCACATTGGAAGGGAGGTGGCGGTGGCCAACCGTTTCTTCTTTATAGTGTTCTCTGACGCCATCTGCTGG
ATTCCTGTGTTTGTCATTAAGATTCTTTCGCTCTTCCGGGTGGAAATACCAGGCACAATCACCTCCTGGG
TGGTCATTTTTTTCCTTCCGGTCAACAGCGCCTTGAACCCTGTCCTCTACACGCTCACCACCAGCCTCTT
TAAGGACAAGCTGAAGCAGTTGCTGCACACCCACCACGGGAAGCCGATGTTCAAAACGAAAAACAAAAGG
GTATCGACGTCCCTTGTGTGGGCAGAAGACTCCTCATCACTTAAGCTCGGGGTGTTGAGCAAGATAACCC
TTGGGGATGATGTGAGGAAACCACCCCCATACTAA
>XM_004386033.1:1-2262 RXFP2 [organism=Trichechus manatus latirostris] [GeneID=101351888] [region=cds]
ATGCCGAATGCAGGAGTTACCACCACTCAGGACGCATCATCCGTCTTCGCGGCACCCGCTGGACACAGAG
AGTTCACGCTGACTGAAGGCAGTACAGGCGCTCCTTCGTGCCAAAAAGGCTATTTTCCCTGTGGGAATCT
GACCAAGTGCTTGCCCTCTGCTTTTCACTGCGATGGCGTAAACGACTGTGGAAACAGCGCTGACGAGGAG
AACTGTGGAGACACGAGTGGATGGGCGACTATATTTGGCACAGGCCGTGGACACGCTGATCATGGGTCAT
TCACACAGCAGTGCTTTCTAAACCAATACCCACACCACTGTGACTGCAAAGAAACTGAACTGCAATGTAT
AAATGCTGACTTCATATCTGTGCCAAGGATTGCCAGCAATGTGACGTTACTGTCTCTTAAGAAAAACAAA
ATCTACAGTCTTCCAGATAAAGTTTTCATCAAGTATACAGAGCTTAAAAATATCTTTCTCCAGCATAACT
GTATCAGACACATATCCAGGAAAGCATTTTTTGGATTATGTAAACTGCAAATACTGTAGCTCAGTCACAA
CTACATTACCACTCTCAGACCCGGAGAATTCAAGGATTTACGTCATCTAACTTGGCTAATTCTAGATGAA
AACCCCATAGCCAGAATCTCACAGCGGTCATTTGCTGGATTGAATTCTTTGTTCTTCCTGTCTATGGTTA
ATAACTACTTAGAAGCCCTTCCCAAGCAGATGTGTGCCCGAATGCCTGAGCTCAACTGGATGGATTTGGA
AGGCAATCGAATAAAGTATCTTACAAACTCCACCTTCCTGCCCTACAGTTCACTCACAGTGCTGTTCCTG
CCGAGAAATCAAATTGATTTTGTTCCAGAGAAGACATTCTCGTCATTACAAAATTTAGGAGAACTGAATC
TGTCCAACAATCTGATAGTGGAGTTACCACCCCACATTTTTCACGACCTGAAGCGTCTCCAAAAACTGAA
TCTGTCATCCAATCCTCTTTTGTACCTCCACAAGAACCACTCAGAAAGCCTTAAACAACTTCAGTCTCTG
GAAGTGAAACTTTGCAGTATAGACCTGGCAAGGATAGAGATTCCAAGGATAAGCACACGAATGTTTCAAC
CCATGAGGAATCTTTCTCACATTTATTTCAAAAACTTTCACTACTGCTCCTACGCTCCCCATGTTCGAAT
ATGTATGTCCTTGACTGACGGCATTACTTCATTTGAAGACCTCTTGGCTAACAATATCCTCAGAATATTT
GGCTGGGTGATAGCTTTCATTACCTGCTTTGGAAATCTGTTTGTCATTGGCATGAGATCTTTCATTCAGG
CTGAAAATACAACTCATGCTATGTCTATCAAGATCCTTTGCTGTGCCGACTGCCTCATGGGCGTTTATTT
GTTCTTCGTGGGTGTCTTCGATATCAAGTACCAAGGGCAGTATCAGAAGTACGCCTCGCTGTGGATGGAG
AGCCTGCAGTGCCATCTCCTGGGCTGCCTGGCCATGCTCTCCACCGAGGTCTCCGTCTTGCTGCTCACAT
ACCTCACTCTGGAGAAGTTCCTGGTGGTCGTCTTTCCCTTCAGCAACATCCGTCCGGGAAAATGACAGAC
AGCCATCATTCTCGTCGGCATCTGGATGGCGGGACTTTTAATCGCCGTAATCCCATTTTGGAATGAGGAT
TATTTCGGAAACTTTTACGGGAAAAATGGAGTCTGCTTCCCACTTTATTATGAGCAAACAGAAGATATTG
GAAGCAAGGGATATTCTCTTGGGATTTTCCTAGGTGTGAGCTTGCTGGCTTTTCTCGTCACTGTGTTTTC
TTACATTACGAGGTTCTGTTCCACTCAAAACACCACCTGGCGGACGTCGGAAGTCAGGAATTACGCTGGA
AGAGAGGTGGCTGTGGCCAACCGTTTCTTTTTTGTGGTGCTCTCTGACGCCATCTGCTGGATTCCTGTAT
TTGTCATTAAAATCCTTTCCCTCCTCCGGGTTCCTTGTCCCGGCACAATCACTTCCCGGATTGTCATTTT
CTTCCTTCCGGTAAACACTGCCTTGAACCCAATACTCTACACTTTCACCACCAACTTCTTCAAGGACAAG
TTGAAACAGCTCCTGTGCAAACACCACAGGAAATCCACTTTCAAAATGAAAAAAAAGTCTATCAGCNNGT
CCATCGTGTGGGCAGAAGACTTCCGTCACTTACACTTGGGGNNTGCTGAAAAGATAAACCCTGGGGACAC
TATAAAGAAGCCTCTTTCCTAG
>XM_007520292.3:84-2297 RXFP2 [organism=Erinaceus europaeus] [GeneID=103111068] [region=cds]
ATGCTTCTTCTACTTCATTTTGTCATTCTGATAGATGTCAAAGACTTTGCACTGACTGAAGGCAGCACAA
TCATGCCTTTGTGCCAAAAAGGATATCTTCCCTGTGGGAACCTTACCAAATGCTTGCCCCGTGCTTTTCA
CTGTGATGGTGTGAATGACTGTGGGAACAATGCTGATGAGGAGAACTGTGGAGACACTAGTGGATGGGCG
ACTATATATGGCACAGTCCATGGAAATGCTAATAATGTGGCATTAACACAGGAGTGCTTTCTGAACAAGT
ACCCTCAACGCTGTAACTGCAAAGAGAATGAACTGGAATGTGTAAACATTGGATTAAAGTCTGTGCCAAA
GATTTCCAGCAACCTGACAGTACTGTCTCTTAAGAAGAACAGAATTCACAGTCTTCCAGACAAAGTTTTC
AGTAAATACACAGGACTTACACATCTATTTCTTCAGTATAACTGTATCAGACAAATATCCAGGAAAGCAT
TTTTTGGACTACACAATCTGCAAATACTATATCTCAGCCACAACTGCATTACAACTCTCAGACCTGGAGT
ATTCAAAGACTTACATCAGTTAATTTGGTTAATTCTAGATGACAATCCAATAACCAGAATTTCTCAGCGG
ATGTTTCTTGGATTAAAGTCCTTGTTTTTCTTGTCTATGGTTAATAACTACATAGAAGTCCTGCCCAAGC
AGATGTGTGCCCAAATGCCTCAGCTCAGTTGGATGGATTTTGAAGGCAATGGGATAAAATCTCTTACAAA
TTCCACCTTCCTGACATGCAATTCACTCACAGTGCTGTTTCTGCCAAGAAATCAAATTGATTTTATTCCA
GAGAAGACAATTTCTTCATTAAAAAATTTAGGAGAACTGAACCTTTCCAACAATATGATAATGGAGCTAC
CACACCACATTTTTAAAGATCTGAAGCTTTTACAAAAGCTGAACCTGTCATCCAATCCTCTTTTGTATCT
CCACAAGAACCAGTTTGACGGTCTTAAGCAACTTCAGTCTCTAGACCTGGATAAGATAGAGATTCCAAAT
ATAAGCACACAGATGTTTCAACCCCTGAAGAATCTGTCTTACATTTATTTCAAAAACTTTCGATACTGCT
CCTATGCTCCCCATGTCCGAATATGTATGCCCTTGACTGACGGCATTTCTTCATTTGAGGACCTCTTGGC
TAACAATATCCTCAGAGTATTTGTCTGGGTTATAGCTTTCATAACCTGCTTTGGAAATCTTTTTGTCATT
GGCATGAGATCTTTCATTAAAGCTGAAAATGCAACTCACGCTATGTCCATCAAAGTCCTTTGTTGTGCAG
ACTGCCTGATGGGTGTTTATTTGTTCTTCATTGGTGTTTTTGATATAAAATACCGTGGGCAGTATCAGAA
ATACGCCTTGCTGTGGATGGAGAGTTTACAGTGCCGCCTCATGGGGTTCCTGGCCATGCTGTCCACTGAA
GTCTCTGTCCTGCTGCTGACTTACTTGACATTAGAGAAGTTCCTAGTCGTTGTCTTTCCCTTCAGTAACA
TTCGTCCCGGAAAACGGCAGACCTTTGTCATTCTCCTTGGCATCTGGATTGTGGGATTTTTGATAGCTGT
GATTCCATTCTGGAACAAGGATTACTTTGGAAACTTTTATGGAAAAAATGGAGTTTGTTTCCCACTTTAT
TATGACCAGACAGAAGATATTGGAAGCAAAGGGTATTCTCTTGGAATTTTTCTAGGTGTGAACTTGCTGG
CTTTTCTCATCATTGTGTTTGCCTATATTACTATGTTCTGTTCCATTAAAAAAACTGCCTTGCAGACTTC
GGAAGTGAGGAATCACATTGGAAGAGAGGTGGCTGTTGCAAATCGTTTCTTTTTTATTGTGTTCTCTGAT
GCCATCTGCTGGATTCCTGTATTTGTAGTTAAATTGCTGTCTCTTTTCCAGCTGGAAATACCAGGCACAA
TCACTTCCTGGATCGTTATTTTTTTCCTGCCAGTAAACAGTGCCTTGAACCCAATCCTCTACACTCTCAC
AACTAGCTTTTTCAAGGACAAGTTGAAACAGCTGCTACACAAACATCGGAGGAAAAACATCTTCAAAACT
AAAAACAAAAGTTTGTCTGCATCCATTGTGTGGTCAGATGACTCTTCTTCATTTAAACTTGGAGTTTTGA
ACAAAATTACCCTTGGGGACAGCACAGTGAAACCAATTTCCTAG
>XM_013515731.1:1-2415 Rxfp2 [organism=Chinchilla lanigera] [GeneID=102016505] [region=cds]
ATGCCAGAATTTGATCCATTTTCTGTTCAAAGAATCTGGCTTGTTTCCAGTTTGGGGAATGGCAGCAAAT
GCTTCTGTGAATATTGTTTCAGGAATCTGGGACTCTGGGTGCACACTGATGTGTATTCTGTGGTCACACA
CCTGGAAGTACAACTGCCGCCTCAGAGGGTTTGCGGTGCTTCCAGCTCAGTAGATGATGACAAGCTGTTT
TCCAAAGCAGCTGTTCCAGTTAGCACTCCCAGAAATGTTTCCCTGACTGAAAGCAGTAGGATCATTCCCT
TGTGCCAAAAAGGATACTTTCCCTGTGGGAATCTCACCAAGTGCCTGCCCCGGGCTTTTCACTGTGATGG
CGTGGATGACTGTGGGAATGGTGCCGATGAGAAGAACTGTGGTGACACTAGTGGATGGGCGACCATATTT
GGCACAGTGCATGGAAATGTTAATAATGTGACATTAACACAGGAGTGCTTTCTAAACCATTATCCACAAC
GCTGTGATTGCAAAGAAACTGAATTGGAATGTGTAAACGCTGGTCTAAAGTCTGTGCCTACAATTTCCTC
CAATGTGACATTACTGTCTCTTAAGAAAAACAAAATCCACAGTCTTCCGGATAAAGCGTTCATCAAATAC
ACAGAACTTAAAAAGATGTTTCTTCAGGATAATTGCATTAGACACATATCCCGGAAAGCATTTTTTGGAT
TATACAATCTGCAAGTATTATATCTCAACCACAACAGCATTACAACTCTCAGACCTGGAGTATTCAAAGA
CTTACATCAGCTAACTTGGCTAATTCTAGATGACAATCCAATAACCAGGATTTCACAGCAATTGTTTACT
GGATTAAATTCTTTGTTTTTCCTGTCTATGGTTAATAACTACTTAGAGGCCCTCCCCCAGCAGATTTGTG
CGCAAATGCCTCAACTCAACTGGATGGATCTGGAAGCCAATCGAATAAAGTATCTCACAAATTCCACCTT
TCTGTCATGCAAGTCCCTCACAGTGCTGTTTCTGCCTAGAAATCAAATTGATTTTGTTCCAGAGAAGACA
TTTTCTTCATTAAAAAATTTAGGAGAACTGGATCTGTCTAGCAATATGATTATGGAGCTACCACCCCACC
TTTTTAAAGACCTAACACTTCTACAAAAACTGAACCTGTCATCCAATCCTCTTTTGTATCTTCACAAGAA
CCAGTTTGGAAGCCTTAAACAGCTTCAGTCTTTAGACCTGGAAAGAATAGAGATTCCAAATATAAATACA
GAAATGTTTCAACCTATGAAGAACCTGTCTCACATTTATTTCAAAAACTTTCGATACTGCTCCTATGCTC
CCCATGTGCGACTATGTATGCCCTTGTCTGACGGCATTTCTTCATTTGAGGACCTCTTGGCTAACAATAT
CCTCAGAATATTTGTCTGGGTTATAGCTTTCATTACCTGCTTTGGAAATCTTTTTGTCATTGGCATGAGA
TCTTTCATTAAAGCTGAAAATACAACTCACGCTATGTCCATCAAAATCCTTTGTTGTGCCGACTGCCTGA
TGGGGATTTACTTATTCTTCGTGGGCTTCTTCGATATGAAATACCGTGGGCAGTATCAGAAGTACGCCCT
GCTGTGGATGGAAAGCCCACAGTGCCACTTCCTGGGCTTCCTGGCCATGCTGTCCAGTGAAGTCTCCGTC
CTACTGCTGACCTTCTTAACGCTGGAAAAATTCCTAGTCATCGTCTTCCCCTTCAGTAACATCCGACCTG
GAAAGCGGCAGACCTTGGTCATCCTCATCTGCATCTGGATGGCAGGATTTCTGATGGCTATACTTCCCTT
TTGGGATGAGGATTTCTTTGGAAACTTCTATGGGAAAAATGGAGTTTGTTTCCCACTTTACTATGACCAT
ACAGAAGCTATTGGAAGCCAAGTATATTCTCTTGGAATTTTCCTAGGTGTAAATTTGCTGGCTTTTGTCA
TCATCGTGTTTTCTTATATTACTATGTTCTGTTCCATTCAAAAAACCACTGCGCAGACAGCAGAAGTGAA
GAATTACATTGGAAAAGAGGTGGCCGTTGCAAACCGTTTCTTTTTTATAGTGTTCTCTGACGCCATCTGC
TGGATCCCTGTATTTGTAGTTAAAATCCTTTCCTTGCTCCGAGTGGAAATACCAGGCACAATCACTTCCT
GGATAGTGATTTTCTTCCTTCCGGTAAACAGTGCCTTGAACCCAATCCTCTACACTCTCACCACCAGCTT
TTTTAAGGACAAGTTGAAACAGCTACTTCACAAACATCGGAGGAAATCAATTTTTAAGATTAAAAAAAGA
AGTTTATCTACATCCATTGTATGGACAGATGACTCCTCTTCACTTAAACTTGGAGTTTTGAACAAAATAA
CACTTGGGGACAGTATAATGAAACCAGTGCCCTAG
>XM_004631064.3:116-2329 Rxfp2 [organism=Octodon degus] [GeneID=101580060] [transcript=X1] [region=cds]
ATGTTTCTCCTACTTCATTTCATCATTCTCATGGACGCCACAGATCTTGCCCTGACTGAAAGCAGTATCC
TCATTCCCTTGTGCCAAAAAGGATACTTTCCCTGTGGGAATCTTACCAAGTGCCTGCCGCGGGCTTTTCA
CTGCGATGGCATGGATGACTGCGGGAATGGTGCCGATGAGAAGAACTGCGGTGACACTAGTGGATGGGCG
ACCATATTTGGCACAGTTCATGGAAATGTTAATAATGTGACATTAACACAGGAGTGCTTTCTAAACCATT
ATCCACAACACTGTGATTGCAAAGAAACTGAATTGGAATGTGTAAACGCTGGTCTAAAGTCTGTGCCTAC
ACTTTCATCCAATGTGACATTACTGTCTCTTAAGAAAAACAAAATCTACAGTCTTCCAGATAAAGTGTTC
ATCAAATACACACAACTTAAAAAGATATTTCTTCAGTATAATTGCATTAGACACATTTCCAGGAAAGCAT
TTCTTGGATTATACAATCTGCAAATATTATATCTCAACCACAACAGCATTACAACTCTCAGACCTGGAGT
ATTCAAAGACCTACATCAGCTCACTTGGCTAATTCTAGATGACAATCCAATAACCAGGATTTCACAGCAA
TTGTTTACTGGATTAAATTCTTTGTTTTTCCTGTCCATGGTTAATAACTCCTTAGAGGCCCTCCCCCAGC
AGATTTGTGGCCAAATGCCTCAACTCAGCTGGATGGATCTGGAAGCCAATCGAATAAAGCATCTTACAAA
TTCCACCTTTCTGTCATGCGAGTCACTCACAGTGCTGTTTCTGCCTAGAAATCAAATTGATTTTGTTCCA
GAGAAGACATTTTCTTCATTAAAAAATTTAGGAGAACTGGATCTGTCTAGCAATATGATAATGGAGCTGC
CACCCCACCTTTTTAAAGACCTAAAGCTTCTACAAAAATTGAACCTGTCATCCAATCCTCTTTTATACCT
TCACAAGAACCAGTTTGGAAGTCTTAAGCAACTTCAGTCTCTAGACCTGGAAAAGATAGAGATTCCAAAT
ATAAGTATAGAAATGTTTCGACCCATGAAGAACCTGTCTCACATTTATTTCAAAAACTTTCGCTACTGCT
CCTATGCTCCCCATGTGCGACTATGTATGCCCTTGTCTGACGGCATTTCTTCATTTGAGGACCTCTTGGC
TAACAATATCCTCAGAATATTTGTCTGGGTTATAGCTTTCATTACCTGCTTTGGAAATCTTTTTGTCATT
GGCATGAGATCTTTCATTAAAGCTGAAAATACAACTCACGCTATGTCCATCATAATCCTTTGTTGTGCTG
ACTGCCTGATGGGTATTTATTTGTTCTTCGTGGGCTTCTTCGATATGAAATACCGTGGGCAGTATCAGAA
GTACGCCCTGCTGTGGATGGAAAGCCCACAGTGCCATCTCCTGGGCTTTCTGGCCATGCTGTCCAGCGAA
GTCTCTGTCCTATTGCTGACCTTCTTAACTCTGGAAAAGTTCCTGGTCATCGTCTTCCCATTCAGCAACA
TCCGACCTGGAAAGCGGCAGACCTTGGTCAGTCTCATCTGCATCTGGGTGACGGGATTTTTGATTGCTGT
AATTCCCTTTTGGAATGAGGATTACTTTGGAAACTTTTATGGGAAAAATGGAGTATGTTTCCCACTTTAC
TATGACCACACAGAAGCTGTTGGAAGCCAAGTATATTCTCTTGGAATTTTCCTAGGTGTGAATTTGCTGG
CTTTTGTCATCATCGTGTTTTCCTATGTTACTATGTTCTGTTCCATTCAAAAAACCACTGCCCAGACAGC
AGAAGTGAGGAATCACATTGGAAAAGAAGTAGATGTTGCAAACCGTTTCTTTTTTATAGTGTTCTCTGAT
GCCATCTGCTGGATTCCTGTATTTGTAGTTAAAATCCTTTCCCTCCTCCGAGTGGAAATACCAGGCACAA
TCACTTCCTGGATAGTGATTTTTTTCCTTCCGGTAAACAGTGCCTTGAACCCAATCCTCTACACTCTCAC
CACCAGCTTTTTTAAGGACAAGTTGAAACAGCTCCTACACAAACATCGGAGGAAATCAATTTTTAAAATT
AAAAAAAGAAGTTTGTCTACATCCATTGTATTAACAGATGACTCCTCTTCACTTAAACTTGGAGTTTTGA
ACAAAATAACACTTGGGGACAGTATAATGAAACCAATGCCCTAG

>XM_027438194.2:1-2253 Rxfp2 [organism=Cricetulus griseus] [GeneID=100759817] [region=cds]
ATGACAGTTCCAGGAGACAGGGAAATCCACTCCTCAGAATTTGAGGAGCAAGAGATAAGACAGATGTCCC
AGTGTTACCCAGACTTTGTACTGGCTGATGGCAGTATGGTGGCTCCTCTGTGCCAAAAAGGGTATTTTCC
TTGTGGGAATCTCACCAAGTGCTTGCCCCGAGCCTTCCACTGTGATGGCGTGGATGACTGTGAGAATGGT
GCCGATGAGGACAACTGTGGTGACACTAGTGGATGGGCGACCATATTTGGCACAGTCCATGGAAATGTCA
ATAAAGTGACATTAACACAGGAGTGCTTTCTCAGCCAGTATCCACAGCACTGTTATTGTATTGAAAATGA
ACTGGAATGCATAAAAGCTGACTTAAAAGCTGTGCCAAAGGTTTCTAGCAATGTGACATTACTATCTCTT
AAGAAAAACAAAATTCACAGACTTCCAGTCAAAGTTTTCAGCAAATACACAGAACTTGAAAAGATATACC
TCCAGCACAATTGTATCACACACATATCCAGGAAAGCGTTTTTTGGATTATACAATCTACAGATACTATA
TCTTAGCCATAACTGCATTACAGCTCTCAGGCCTGGAACATTCAAAGACTTGCATCGCCTCACTTGGCTA
ATTTTAGATGACAATCCAATCACCAGCATCTCACCGAGGTCCTTTACTGGATTAAACTCCTTGTTCTTCT
TGTCCATGGTGAGTAACCAACTAGAGGTCCTTCCTGAACGTCTGTGTGCCCAGATGCCTCGCCTCAACTG
GATGGATCTGGCAAACAATGAAATAAAGTACCTAACGAACTCCACCTTCCTTACGTGCGACTCGCTCACT
GTGCTGTTTCTGCCTAGAAATCAAATTGGCTTTGTTCCAGAGAAGACATTTTCTTCATTAAAAAATTTAG
GAGAACTGGACCTGTCTAGCAATATGATAACCAAACTACCAGCCCGCATTTTCAGCGACCTGCATCTTCT
CCAAAAACTGAACCTGTCGTCCAACCCTCTTCTGTATGTCCACAAGAACCAGTTTGGAAGTCTCAAACAA
CTTCAGTCTCTAGACCTGGAAAGGATAGAGATTCCAAACATAAACACAGGCATGTTCCAGCCCATGAAGA
ACCTTTCTCACATTTATCTGAAATCCTTTCGGTACTGCTCCTATGTTCCCCATGTCCGAATCTGTATGCC
CTCGACTGATGGTATTTCTTCATCTGAGGACCTCTTGGCTAACAGTATCCTCAGAGTGTCTGTCTGGGTT
ATAGCTTTCATTACCAGCGTTGGGAATTTCCTTGTCATTGCTGTGAGATCTCTTATTAAGGCTGAGAATA
CTACTCACACTGAGTCCATCAAAATCCTTTGTTGTGCCGACTGCCTGATGGGGGTGTACCTGTTCTTCGT
GGGCATTTTTGACATCAAGTACCGAGGACAGTATCAGAAGTACGCGCTGCTGTGGATGGAGAGTGTGCCC
TGCCGCCTCCTGGGCTTCCTGGCCACGCTGTCCACGGAGGTCTCCGTGCTGCTGCTGACATTCCTGACCC
TGGAGAAGTTCCTGGTCATCGTATTCCCTTTCAGCAATCTGCACCTGGGCAAGCGCCAGACTGCCGTGGT
GCTCGCCGGCATCTGGGGGGTAGGGTTCCTCATAGCAGCCGTTCCCTTCACCAGTGAGGATTATTTTGGC
AACTTTTATGGGAAAAATGGAGTCTGCTTCCCTCTTCATTACGACCAAGCGGAAGATTTTGGAAGTAGAG
GGTACTCCCTTGGGATCTTCCTAGGTGTGAACTTGCTGGCTTTCCTTATTATCGTGTTCTCCTATGTGGC
CATGTTCTGCTCCATTCAGAAAACAGCCCTTCAGACTGCAGAAGTGAGGAACCACATTGGGAAGGAGGTG
GCTGTTGCAAACCGGTTCTTCTTTATTGTGTTCTCAGATGCCATCTGCTGGATCCCTGTGTTTGTTGTTA
AAATCCTGTCTCTCTTTCAAGTGGAGGTGCCAGGTACAATCACTTCCTGGATAGTGGTTTTTTTCCTTCC
GGTAAACAGCGCCTTGAACCCCATTCTCTACACTCTCACCACCTCCTTTTTTAAGGACAAGTTGAAACAG
TTGCTGCACAAGCATCGCAGGAAATCGATTTTCAAAGTCAAAAAGAAAAGCTTATCCACCTCCATTGTGT
GGACCGATGACTCCTCACTTAAACTTGGAGTTTTGAACAGAATAGCCCTCGGGGACAATATAATGAAGCC
AGTTTCCCCATAG

>XM_026784812.1:1-2502 Rxfp2 [organism=Microtus ochrogaster] [GeneID=101996354] [region=cds]
ATGTCCCTTCATGCCAGGGAAGTTTCAGCTGAGCATGCTCAGACGCATGGGAGGCACCAGGCTCCAGCAG
AACTCCTTCCGAGGAGCAAGGAGGACACGTCTAAGAACGCAACTGCCGCAAACCTGCAGGTCTCTCCTCC
GCTACTGGACACCTGTCTAGCTCAGATTGATGGCAATGTGGCTCCTACTTCATGTCATCACCCTGACGGA
GGTCAAAGCCTCTGTTTCTCCGCTCCCTCCAACCCTGCCACATCCCATCCTGACTCCCAGGGCTGCTCCA
TCAACGGTGTCCATGCCTGTGTCTGTATTTCCACTCGGGGATCCGTCCCTTTCAATGTCGTACTGGCTGA
TGGCAGTATGGTGGTTCCTCTGTGCCCCAAAGGGTACTTTCCTTGTGGGAATCTCACCAAGTGCTTACCC
CGAGCCTTTCACTGTGATGGCGTGGACGATTGCGGGAACGGTGCTGACGAGGACAGCTGTGGTGACACTA
GTGGATGGGCGACCATATTTGGCACAGTCCATGGAAATGTCAATAAAGTGACATTAACACAGGAGTGCTT
TCTCAGCCAGTATCCGCCACACTGTTCCTGTAGAGAGAACGAACTGGAATGCATGAACGCTGAGTTAAAA
GCTGTGCCAAAGGTTTCTAGCAATGTGACATTACTATCTCTTAAGAAAAACAAAATCCACAGTCTTCCAG
TGAACGTTTTCAGGAAGTACACAGAGCTCAAAAAGATATACCTCCAGCACAACTGCATCACACGCATATC
CAGGAAAGCATTTTCTGGATTATATAATCTACGAATACTATATCTCAGCCATAACTGCATAACAGCTCTC
AGGCCTGGAATATTCAAAGACTTGCATCAGCTCTCTTGGCTAATTTTAGACGACAATCCAATCAGCAGAG
TCTCGCAGAGGTCCTTTACTGGATTAAGCTCCTTGTTCTTCTTGTCCATGGTGAGTAACCAGCTAGAAGG
CCTTCCTGAACGTCTGTGTGCCCAGATGCCTCAACTCAACTGGATGGATCTGGCAAACAATGAAATAAAG
TACCTAAAGAACTCCACCTTCCTTTCGTGCGACTCGCTCACGGTTCTGTTTCTGCCTAGAAATCAAATTG
GATTTGTTCCAAACAAGACATTTTCTTCATTAAAAAATTTAGGAGAACTGGACTTGTCTAGCAATATGAT
AACGGAACTACCAGCTCACATTTTCAGCGACTTGCATCTTCTCCAGAAACTGAACCTGTCGTCCAATCCT
CTTCTGTATATCCACCAGAACCAGTTTGGAAGTCTCAAACAACTTCAGTCTCTAGATCTGGAAAGGATAG
AGATTCCAAACATAAACCCCGGCATGTTCCAGTCCATGAAGAACCTCTCGCACATTTACTTGAAAGCCTT
TCGATACTGCTCCTATGTTCCCCATGTCCGAATCTGTATGCCCTCGACTGACGGCATTTCTTCATCTGAG
GACCTCTTGGCTAACAATATCCTCAGAGTGTCTGTCTGGGTTATAGCTCTCATTACCAGCGTTGGGAATT
TCCTTGTCATTGCCGTGAGATCTCTTATTAAGGCTGAAAATACGACTCACGCTATGTCCATCAAAATCCT
TTGTTGTGCCGACTGCCTCATGGGGGTATACCTGTTCTTCGTGGGCGCCTTTGACATCAAGTACCGAGGG
CAGTATCAGAAGTACGCGCTGCTGTGGATGGAGAGTGTACCCTGCCGCCTCCTGGGCTTCCTGGCCATGC
TGTCCACGGAGGTGTCGGTGCTGCTGCTGACTTTCCTGACCCTGGAGAAGTTCCTGGTCATCGTCTACCC
TTTCAGCAACCTGCGCCCGGGCAAGCGCCAGACTGTGGTGGCCCTCGGCAGCGCTTGGGGGCTGGGATTT
CTCATAGCGGCCATTCCCTTCACCAGCGAGGATTATTTTGGCAACTTTTATGGGAAAAATGGAGTTTGCT
TCCCACTTCATTATGACCAAGCAGAAGATTTTGGAAGTAGAGGGTACTCCCTTGGGATTTTCCTAGGTGT
GAACTTGCTGGCTTTCTTCGTCATTGTGTTCTCCTATGTCGCCATGTTCTGCTCTATCCAGAAAACAGCC
CTTCAGACTGAAGTGAGGAACCACATCCGGAAGGAAGTGGCCGTTGCAAACCGCTTCTTCTTTATCGTGT
TCTCGGATGCCATCTGCTGGATTCCTGTGTTTGTCGTTAAAACCCTGTCTCTCCTTAAAGTGGAGATACC
AGGTACTATCACTTCCTGGATAGTAGTGTTTTTCCTCCCGGTAAACAGCGCCCTGAACCCCATCCTCTAC
ACTCTCACCACCTCGGTTTTTAAGGACAAGTTGAAACAGTTGCTGCACAAGCACCGGAGGAAATCGATTT
TCAAAGTCAAAAAGAAAAGTTTATCCACCTCCATTGTGTGGACCGATGACTCCTCGCTTAGACTCGGAGT
TCTGAACAGAATAGCCCTTCGGGACAGTATAATGAAGCCAGTCTCCCCTTAG

>XM_057707564.1:1-2214 RXFP2 [organism=Hippopotamus amphibius kiboko] [GeneID=130835747] [region=cds]
ATGTTCCTTCTACTTCATTTCATCGTTCTGATAGATGTCAAAGATTTTGCACTGACTGAAGGCAATACAA
TCACTCCTTTGTGCCCAAAAGGATATTTTCCCTGTGGGAACCTGACCCAGTGCTTACCCCGTGCTTTTCA
CTGTGACGGCGTGGACGACTGCAGGAACGGAGCTGACGAGGAGAACTGTGGAGACACTAGTGGATGGGCG
ACTATATTTGGCACAGTCCATGGAAATGCTAAGAACGTGGCATTAACACAGGAGTGCTTTTTAAATCAGT
ACCCACAGCGCTGTGACTGCAAAGAAACCGAGTTGGAATGTATAAATGCTGGCTTGAAGTCTGTGCCAAC
CATCTCCAGCAATGTGACATTACTGTCTCTTAAGAAAAACAAGATTCACAGTCTTTCAGATAAAGTTTTC
ATCAAATACACAGAACTTAAAAAGATATTCCTCCAGCATAATTGTATTAGACATATATCCAGGAAAGCAT
TCTTTGGATTACATAATCTGCAAATACTATATCTCAACCACAACTGCATTACAACTCTCAGACCTGGAGT
ATTCAAGGACTTACATCAGCTAAGTTGGCTAATTCTAGATGACAATCCCATAACCAGAATTTCACAGCGG
TTGTTTACTGGATTAAATTCCTTGTTTTTCCTGTCTATGGTGAATAACTACTTAGAAGCCCTTCCCAAGC
AGATGTGTGCCCAAATGCCTCAACTCAACTGGATGGATTTGGAAGGCAATGAAATAAAATATCTCACAAA
TTCCACCTTTCTGTCATGCAACTCACTCACAGTGCTGTTTCTGCCTAGAAATCAAATTGATTTTGTTCCA
GAGAAGACATTTTCTTCATTAAAAAATTTAGGAGAACTGGACCTGTCTAGCAATATGATAATGGAGCTAC
CACCCCACATTTTCAAAGACCTGAAGCTTCTACAAAAACTGAATCTGTCGTCCAATCCTCTTTTGTATCT
CCACAAGAACCAGTTTGAAAGTCTTAAACAACTTCAGTCTCTAGACCTGGAAAGGATAGAGATTCCAAAC
ATAAACACACGAATGTTTCAACCCATGAAGAATCTTTCTCACATTTATTTCAAAAACTTTCGATACTGCT
CCTATGCTCCCCATGTCCGAATATGTATGCCCTTGACTGACGGCATTTCTTCATTTGAGGACCTCTTGGC
TAACAGTATCCTCAGAGTGTTTGTCTGGGTTATAGCTCTCATAACCTGCTTTGGAAATCTTTTTGTTATT
GGCATGAGATCTTTCATTAAAGCTGAAAACATGACCCACGCTACCTCCATCAAAACCCTTTGTTGTGCGG
ACTGCCTAATGGGTGTTTATTTGTTCTTCATTGGCTATTTTGATCTAAAATACCGCGGGCAGTATCAGAA
GTATGCGTTGCTGTGGATGGAGAGCTTACAGTGCCGCCTCCTGGGCTTCCTGGCCATGCTGTCCACTGAG
GTCTCTGTCTTGTTGCTGACGTATTTGACTTTGGAGAAGTTCCTGGCCGTTGTCTTTCCCTTCAGTAACC
TTCGTCCTGGAAAATGGCAGTCCTCGGTCATCCTCATTTGCATCTGGATTGTGGGATTTTTAATAGCTGT
GATTCCATTTTGCAAGGAGGATTATTTTGGAAACTTTTATGGAAAAAATGGAGTATGTTTCCCACTTTAT
TATGACCAAGCAGAAGATCTTGGAAGCAAAGGGTATTCTCTTGGAATTTTCCTAGGTGTGAACTTGCTGG
CTTTTCTCACCATTGTGTTTTCCTATACTATAATGTTCTGTTCCATTCAAAAAACTGCCTTGCAGACTTC
AGAAGTGAGGAGTAGCAGTGGAAGAGAGGTGGCTGTTGCGAACCGTTTCTTTTTTATAGTGTTCTCTGAT
GCCATCTGCTGGATTCCTGTGTTTGTAATTAAAATTCTTTCCCTCTTCCGGGTGGAAATACCAGGAACAA
TCACTTCCTGGGTCGTCATTTTTTTCCTCCCGCTAAACAGTGCCTTGAACCCAATCCTCTACACTCTCAC
AACCAACTTTTTCAAGGACAAGTTGAAACAGCTGCTGCACAAACATCGGAGGAAATCGATTTTCAAAACT
AAAAAAAAAAGTTTGTCTATATCCATCGTGTGGGCAGATGACTCCTCTTCACTGAAACTTGGGGTTTTGA
ACAAAATAAACCTCGAGGAGAACATAGTGAAACCAATTTCCTAG
>XM_024126006.1:1-2214 RXFP2 [organism=Physeter macrocephalus] [GeneID=102992351] [region=cds]
ATGTTCCTTCTACTTCATTTCATCGTTCTGATGGATGTCAAAGAGTTTGCACTGACCGAAGGAAGTACAA
TCACTCCTTTGTGCCCCAAAGGATATTTTCCCTGTGGGAACCTGACCCAGTGCTTACCCCGTGCTTTTCA
CTGTGACGGCATGGACGACTGCGGGAACGGAGCTGACGAGGGGAACTGCGGAGACACTAGTGGATGGGCG
ACTCTGTTTGGCACAGTCCATGGAGATGCTAATAACGTGGCGTTAACACAGGAGTGCTTTTTAAATCAGT
ACCCACAACGCTGTGACTGCAAAGAAACTGAGTTGGAATGTATAAATGCTGGCTTGAAGTCTGTGCCAGC
CGTTTCCAGCAATGTGACATTACTGTCTCTTAAGAAAAACAATATTCACAGTCTTTCAGATAAAGTTTTC
ATCAAATACACAGAACTTAAAAAGATATTCCTTCAGCATAATTGTATTAGACATATATCCAGGAAAGCAT
TCTTTGGATTACATAATCTGCAAATACTATATCTCAACCACAACTGCATTACAACTCTCAGACCTGGAGT
ATTCAAAGACTTACATCATCTAACTTGGCTAATTCTAGATGACAATCCCATAACCAGAATTTCACGGCGG
TTGTTTACTGGATTAAATTCCTTGTTTTTCCTGTCTATGGTGAATAACTACTTAGAAGCCCTTCCCAAGC
AGATGTGTGCCCAAATGCCTCAACTCAACTGGATGGATTTGGAAGGCAATGGAATAAAATACCTTACGAA
TTCCACCTTTCTGTCGTGCAGTTCACTCACAGTGCTGTTTCTGCCTAGAAATCAAATTGATTTTGTTCCA
GAGAAGACATTTTCTTCATTAAAAAATTTAGGAGAACTGGACCTGTCTAGCAATATGATAATGGAGCTAC
CACCCCACATTTTCAAAGACCTGAAGCTTCTTCAGAAACTGAATCTGTCGTCCAATCCTCTTTTGTATCT
CCACGAGAACCAGTTTGAAAGTCTTAAACAACTTCAGTCTCTAGACCTGGAAAGGATAGAGATTCCAAGT
ATAAACACACAAATGTTTCAGCCCATGAAGAATCTTTCTCACATTTATTTCAAAAACTTTCGATACTGCT
CCTATGCTTCCCATGTACGAATATGTATGCCCTTGACTGACGGCATTTCTTCATTTGAGGACCTCTTGGC
TAACAATATCCTCAGAATATTTGTCTGGGTTATAGCTTTCATAACCTGCTTTGGAAATCTTTTTGTCATT
GGCATGAGATCTTTCATTAAAGCTGAAAACATGACCCATGCTACGTCCATCAAAATCCTTTGTTGTGCGG
ACTGCCTGATGGGTGTTTATTTGTTCTTCGTTGGCTTTTTTGATCTAAAATACCGCGGGCAGTATCAGAA
GTACGCGTTGCTGTGGATGGAGAGCTTACAGTGCCGCCTCCTGGGCTTCCTGGCCATGCTGTCCACCGAG
GTCTCCGTCCTCTTGCTGACGTACTTGACTTTGGAGAAGTTCCTGGCCGTTGTCTTTCCCTTCAGTAACA
TCCGTCCTGGAAAATGGCAGACCTCGGTCATCATCATTTGCATCTGGATTGTGGGATTTTTAATAGCTGT
GATTCCATTTTGGAAGGAGGATTATTTTGGAAACCTTTATGGAAGAAATGGAGTATGTTTCCCACTTTAT
TATGACCAAACAGAAGATATTGGAAGCAAAGGGTATTCTCTTGGAATTTTCCTAGGTGTGAATTTGCTGG
CTTTTCTCATCATTGTGTTTTCCTATACTATTATGTTCTGTTCCATTCAAAAAACTGCCTTGCAGACTTC
AGACGTGAGGAATAACACTGGAAGAGAGGCAGCCGTCGCAAACCGTTTCTTTTTTATAGTGTTCTCTGAT
GCCATCTGCTGGATTCCTGTATTTGTAATTAAAATCCTTTCCCTCTTCCGGGTGGAAATACCAGAAACAA
TCACTTCCTGGGTCGTCATTTTTTTCCTCCCAGTAAACAGTGCCTTGAACCCAATCCTCTACACTCTCAC
AACCAGCTTTTTCAAAGACAAGTTGAAACAGCTGCTGCACAAACATCAGAGGAAATCGATTTTCAAAACT
AAAAAAAAAAGTTTGTCTACATCCATCGTGTGGGCCGATAACTCCTCTTCACTGAAACTTGGGGTTTTGA
ACAAAATAAACCTCGAGGAGAATATAGTGAAACCAGTTTCCTAG


>RWJT01023162.1:8244708-8245961 Sousa chinensis isolate SCSF scaffold23, whole genome shotgun sequence
CAGAAACAATCACTTCCTGGGTCGTCATTTTTTTCCTCCCAGTAAACAGTGCCTTGAACCCAATCCTCTA
CACTCTCACAACCAGCTTTTTCAAAGACAAGTTGAAACAGCTGCTGCACAAACATCAGAGGAAATCGATT
TTCAGAACTAAAAAAAAAGTTTGTCTACATCCATCGTGTGGGCCGATGACTCGTCTTCAGTGAAACTTGG
GGTTTTGAACAAAATAAACCTCGAGGAGAATATAGTGAAACCAGCTTCCTAGTACTGGTTTTGGAGCACT
GGACTTTCAATGGACTACCTAAAAAAGCACAGCATTTGGAAGATGACATCTGCAGTCCTTTTCATCTTTA
CCAACGGCGACCCTTTCTGCACAGACAGCACGGCAGGATGATGTCAGGCCCTGCATTCCGGTGGCAGCTG
TACTGTTTATCAGCCGGGCTGAGAACTGTACCTGAGAGTTCTCCTCACCGACATGCCTGAAATGCACAAG
TGAAGCCATAAATAGTAGGCTGATAAGCAGTTGTTCTCTAGCTCGTCAACGCGGCCAACCTACCAGCGGA
TGCCCACACGTTGGCGCTGCATGGTCTGTTTTTAAACTGAATTGTGCTGTCCATAAAATAAAAACAGTCA
CGACATCTAACGCTAGCGTGGCGGGAATAGCATAAGCCTAACATCTCTCTCCTTGCTTTTTCAACGTCAA
GTGAAATCCTAGCATCCTGCTGAACTGATAGCGAAGGATTTCCGAGATGTCCACCCACCTCAAGTCCTGC
CCTATGGAGGCCCGTGGATTAGCGGCTCTGAAAGCAGAACTTCATACAAGGTTCGAAGTCGAACATATGA
CCAGAGAGGCACGCTGACCATTTGCCTAGTACCATTCACCTTTTCAGCTTGTATTTAATGTGAGAAGAAC
TGAGCTCTCAAAATATTTCTCTTAAGGTTGCCCATGCCATAAAGGAAAATTGGGCACTCCAACTGCCAAA
AACTACATTTTAATATGTTTTAAAGTATAATTTCTTAAGAGCGGTATCCCTGTTGCTGGCAACTTCTGCC
ATCATAGAACACACAGATAAGAAGGGTTAAGGGGGATTTAAGAACACTGGACTCAGATCAATTCCTGTTG
TTTTTAACCAAAAGGCTGGTAAGTTTGGATTTGTTTTTTGAAAAAAGTAGTTGTGAAGTCCTGGACATGT
TTTTATATGGAAAGTTTATATGTCAAAAAAAAAAAGAATCAGGTAAATAAAATTATATTTTGCA
>RWJT01023162.1:8233155-8233567 Sousa chinensis isolate SCSF scaffold23, whole genome shotgun sequence
GTGCGGACTGCCTGATGGGTGTTTATTTGTTCTTCGTTGGCTTCTTTGATCTAAAATACCGCGGGCAGTA
TCAGAAGTACGCGTTGCTGTGGATGGAGAGCTTACAGTGCCGCCTCCTGGGCTTCCTGGCCATGCTGTCC
ACCGAGGTCTCCGTCCTCTTGCTGACGTACTTGACTTTGGAGAAGTTCCTGGCCGTCGTCTTTCCCTTCA
GTAACATCCGTCCTGGAAAACGGCAGACCTCGGTCATCCTCATTGGCATCTGGATTGTGGGATTTTTAAT
AGCTGTGATTCCATTTTGGAAGGAGGATTATTTTGGAAACTTTTATGGAAAAAATGGAGTATGTTTCCCA
CTTTATTATGACCAAACAGAAGATATTGGAAGCAAAGGGTATTCTCTTGGAATTTTCCTAGGT
>RWJT01023162.1:8232319-8232550 Sousa chinensis isolate SCSF scaffold23, whole genome shotgun sequence
TTATTTCAAAAACTTTCGATACTGCTCCTATGCTTCCCATGTCCGAATATGTATGCCCTTGACTGACGGC
ATTTCTTCATTTGAGGACCTCTTGGCTAACAATATCCTCAGAATATTTGTCTGGGTTATAGCTTTCATAA
CCTGCTTTGGAAATCTTTTTGTCATTGGCATGAGATCTTTCATTAAAGCTGAAAACATGACCCATGCTAC
GTCCATCAAAATCCTTTGTTGT
>RWJT01023162.1:8241266-8241486 Sousa chinensis isolate SCSF scaffold23, whole genome shotgun sequence
AGGTGTGAATTTGCTGGCTTTTCTCATCATTGTGTTTTCCTATACTATTATGTTCTGTTCCATTCAAAAA
ACTGCCTTGCAGACTTCAGAAGTGAGGAATAACACTGGAAGAGAGGCGGCCGTCGCAAACCGTTTCTTTT
TTATAGTGTTCTCTGATGCCATCTGCTGGATTCCTGTATTTGTAATTAAAATCCTTTCCCTCTTCCGGGT
GGAAATACCAG
>RWJT01023162.1:8199653-8199801 Sousa chinensis isolate SCSF scaffold23, whole genome shotgun sequence
GATTTTGCACTGACCGAAGGAAGTACAATCACTCCTTTGTGCCCAAAAGGGTACTTTCCCTGTGGGAACC
TGACCCAGTGCTTACCCCGTGCTTTCCACTGTGACGGCGTGGACGACTGCGGGAACGGAGCTGACGAGGA
GAACTGTGG
>RWJT01023162.1:8205669-8205776 Sousa chinensis isolate SCSF scaffold23, whole genome shotgun sequence
TTTTAAATCAGTACCCACAACGCTGTGACTGCAAAGGAACTGAGTTGGAATGTATAAATGCTGGCTTGAA
GTCTGTGCCAACCGTTTCCAGCAATGTGACATTACTGT
>RWJT01023162.1:8202145-8202223 Sousa chinensis isolate SCSF scaffold23, whole genome shotgun sequence
GGAGACACTAGTGGATGGGCGACTCTGTTTGGCACAGTCCATGGAGATGCTAATAATGTGGCATTAACAC
AGGAGTGCT
>RWJT01023162.1:8216932-8217005 Sousa chinensis isolate SCSF scaffold23, whole genome shotgun sequence
AATTCTAGATGACAATCCCATAACCAGAATTTCACAGCGGTTGTTTACTGGATTAAATTCCTTGTTTTTC
CTGT
>RWJT01023162.1:8221027-8221100 Sousa chinensis isolate SCSF scaffold23, whole genome shotgun sequence
GGATTTGGAAGGCAATGGAATAAAATACCTTACGAATTCCACCTTTCTGTCGTGCAATTCACTCACAGTG
CTGT
>RWJT01023162.1:8218057-8218129 Sousa chinensis isolate SCSF scaffold23, whole genome shotgun sequence
GTCTATGGTGAATAACTACTTAGAAGCCCTTCCCAAGCAGATGTGTGCCCAAATGCCTCAACTCAACTGG
ATG
>RWJT01023162.1:8222707-8222779 Sousa chinensis isolate SCSF scaffold23, whole genome shotgun sequence
GTTTCTGCCTAGAAATCAAATTGATTTTGTTCCAGAGAAGACATTTTCTTCATTAAAAAATTTAGGAGAA
CTG
>RWJT01023162.1:8226119-8226191 Sousa chinensis isolate SCSF scaffold23, whole genome shotgun sequence
GGACCTGTCTAGCAATATGATAATGGAGCTACCACCCCACATTTTCAAAGACCTGAAGCTTCTTCAAAAA
CTG
>RWJT01023162.1:8206575-8206646 Sousa chinensis isolate SCSF scaffold23, whole genome shotgun sequence
GTCTCTTAAGAAAAACAGTATTCACAGTCTTTCAGATAAAGTTTTCATCAAATACACAGAACTTAAAAAG
AT
>RWJT01023162.1:8214613-8214684 Sousa chinensis isolate SCSF scaffold23, whole genome shotgun sequence
ATTCCTTCAGCATAATTGTATTAGACATATATCCAGGAAAGCATTCTTTGGATTACATAATCTGCAAATA
CT
>RWJT01023162.1:8215265-8215336 Sousa chinensis isolate SCSF scaffold23, whole genome shotgun sequence
ATATCTCAACCACAACTGCATTACAACTCTCAGACCTGGAGTATTCAAAGACTTACATCACCTAACTTGG
CT
>RWJT01023162.1:8226298-8226369 Sousa chinensis isolate SCSF scaffold23, whole genome shotgun sequence
GAATCTGTCGTCCAATCCTCTTTTGTATCTCCACAAGAACCAGTTTGAAAGTCTTAAACAGCTTCAGTCT
CT
>RWJT01023162.1:8228537-8228612 Sousa chinensis isolate SCSF scaffold23, whole genome shotgun sequence
AGACCTGGAAAGGATAGAGATTCCAAGTATAAACACACAAATGTTTCAGCCCATGAAGAATCTTTCTCAC
ATGTAT
