# Supplementary material for: Evolutionary relaxation and functional change of INSL3 and RXFP2 may underlie natural cryptorchidism in mammals
Source: EMBO Rep. 2025 Nov 11;26(24):6418–36. doi: 10.1038/s44319-025-00636-w (PMC12714730; doi:10.1038/s44319-025-00636-w)
Supplement: Supplementary file 4 — Source data Fig. 1 [file 44319_2025_636_MOESM4_ESM.zip › Figure1/1A-B/tree.nwk]

((Monodelphis_domestica:160.00000000,(((((Sorex_araneus:66.20000000,Erinaceus_europaeus:66.20000000)'14':6.80000000,Condylura_cristata:73.00000000)'13':13.29608000,((((Felis_catus:55.36164000,(Canis_lupus:45.17750000,((Mustela_putorius:40.12000000,(Odobenus_rosmarus:23.80995000,Leptonychotes_weddellii:23.80995000)'25':16.31005000)'37':0.00000000,Ailuropoda_melanoleuca:40.12000000)'36':4.98000000)'35':10.26164000)'34':18.88836000,(Equus_caballus:55.38000000,Ceratotherium_simum:55.38000000)'43':18.87000000)'33':1.75000000,(Camelus_ferus:64.00000000,(((((Physeter_catodon:32.70000000,(Lipotes_vexillifer:24.86478000,((Delphinapterus_leucas:13.10000000,Neophocaena_asiaeorientalis:13.10000000)'51':4.53872000,(Tursiops_truncatus:3.00344000,Sousa_chinensis:3.00344000)'50':14.63528000)'49':7.22606000)'57':7.83522000)'60':1.69650000,(Balaenoptera_musculus:13.74500000,Balaenoptera_acutorostrata:13.74500000)'56':20.65150000)'48':18.60350000,Hippopotamus_amphibius:53.00000000)'63':4.78810000,(Bos_taurus:21.62563000,(Capra_hircus:7.65408000,Ovis_aries:7.65408000)'47':13.97155000)'68':36.16247000)'73':4.05455000,Sus_scrofa:61.84265000)'72':2.15735000)'84':12.00000000)'87':5.02605000,((Pteropus_alecto:11.93465000,Pteropus_vampyrus:11.93465000)'83':50.06535000,Myotis_davidii:62.00000000)'82':19.02605000)'80':5.27003000)'79':7.70392000,((Oryctolagus_cuniculus:78.97061000,(((Microtus_ochrogaster:17.13314000,Cricetulus_griseus:17.13314000)'94':9.03924000,(Rattus_norvegicus:11.64917000,Mus_musculus:11.64917000)'92':14.52321000)'78':43.73887000,(Heterocephalus_glaber:40.93154000,((Octodon_degus:32.20000000,Chinchilla_lanigera:32.20000000)'98':2.98010000,Cavia_porcellus:35.18010000)'97':5.75144000)'77':28.97971000)'71':9.05936000)'67':8.22939000,(((Nomascus_leucogenys:19.45714000,Homo_sapiens:19.45714000)'66':9.36286000,Macaca_mulatta:28.82000000)'46':55.91000000,Tupaia_chinensis:84.73000000)'32':2.47000000)'106':6.80000000)'104':5.18870000,((Trichechus_manatus:60.77500000,Loxodonta_africana:60.77500000)'103':19.04500000,Orycteropus_afer:79.82000000)'31':19.36870000)'30':60.81130000)'111':20.06610000,Ornithorhynchus_anatinus:180.06610000);
