# Supplementary material for: Evolutionary relaxation and functional change of INSL3 and RXFP2 may underlie natural cryptorchidism in mammals
Source: EMBO Rep. 2025 Nov 11;26(24):6418–36. doi: 10.1038/s44319-025-00636-w (PMC12714730; doi:10.1038/s44319-025-00636-w)
Supplement: Supplementary file 4 — Source data Fig. 1 [file 44319_2025_636_MOESM4_ESM.zip › Figure1/1C-D/ELASA.xlsx]

## Sheet: 1C cAMPcontent
time	Mus			Bal
	m1	m2	m3	b1	b2	b3
0	2.7241	2.80537	3.04918	3.24548	3.33002	3.63188
	2.67851	2.80283	3.03574	3.28868	3.37385	3.61263
	2.67434	2.82264	3.0403	3.23735	3.36645	3.68031
30	2.76365	2.91068	3.16632	3.45713	3.62962	3.8244
	2.77142	2.86779	3.21597	3.45193	3.6506	3.86152
	2.7538	2.93681	3.18064	3.43745	3.6071	3.82531
45	2.58856	2.71435	2.90266	2.513	2.68304	2.81907
	2.61916	2.69284	2.88211	2.51747	2.65516	2.8629
	2.54324	2.7013	2.89064	2.52454	2.67971	2.77704
60	2.87779	3.0154	3.20405	2.36306	2.43146	2.77715
	2.86196	3.03485	3.21313	2.33955	2.42516	2.74523
	2.89367	2.99547	3.1871	2.35641	2.47843	2.73104
90	3.41587	3.50237	3.81806	2.79681	2.91202	3.15582
	3.36974	3.54385	3.79977	2.77524	2.92416	3.11795
	3.41894	3.49736	3.83357	2.84159	2.93673	3.14313
120	2.74219	2.90899	3.0576	2.00126	2.15519	2.31045
	2.71376	2.86649	3.06462	2.04973	2.13111	2.26651
	2.70265	2.87564	3.04349	1.97422	2.18906	2.29088

## Sheet: 1D PKA content
time	Mus			Bal
	m1	m2	m3	b1	b2	b3
0	30.0374	30.3267	31.1505	33.1259	33.1258	33.1062
	30.0422	30.4071	31.1152	33.221	33.1757	33.0145
	30.0242	30.2632	31.0941	33.1703	33.204	33.067
15	32.767	33.168	32.873	34.3279	34.4094	34.4237
	32.806	33.2514	32.8684	34.3618	34.3812	34.3375
	32.7012	33.2036	32.8176	34.359	34.3758	34.4667
30	33.6704	33.7637	33.7866	34.6222	34.415	34.2231
	33.6932	33.8352	33.7556	34.6908	34.4226	34.2558
	33.672	33.6866	33.8062	34.6922	34.4932	34.1804
45	41.4464	41.1814	41.0714	35.3513	35.5668	35.583
	41.4074	41.202	41.0201	35.2721	35.5489	35.5757
	41.3758	41.2495	41.115	35.3239	35.551	35.5816
60	42.2489	41.6761	41.4773	36.8017	36.8561	36.6843
	42.1841	41.6707	41.4153	36.8192	36.7613	36.5991
	42.337	41.5936	41.4833	36.8825	36.8557	36.7431
75	42.2708	41.8811	41.7019	39.8544	39.542	39.5556
	42.3338	41.9035	41.6735	39.8513	39.5603	39.5443
	42.254	41.9567	41.7114	39.8573	39.5917	39.533
90	49.1987	49.1854	49.7656	45.7121	45.6985	45.7398
	49.1913	49.0922	49.7194	45.7303	45.6846	45.7703
	49.1513	49.1987	49.7313	45.6285	45.7837	45.6869

## Sheet: 1D PKA activity
	Mus			Bal
	m1	m2	m3	b1	b2	b3
0	82.9928	83.2028	83.4035	80.7533	81.0602	81.357
	82.9922	83.209	83.3839	80.8495	81.0787	81.3724
	83.0268	83.2382	83.3869	80.6797	81.0189	81.4315
15	87.4495	87.8415	87.9459	83.0909	83.9186	83.8916
	87.3944	87.8186	88.0117	83.0579	83.8713	83.9009
	87.3786	87.9223	87.9749	83.0802	83.9102	83.9163
30	97.4813	98.612	99.0388	88.1394	88.3171	88.4228
	97.4099	98.6241	99.0752	88.1238	88.234	88.3287
	97.5437	98.5911	98.9595	88.1604	88.3058	88.5201
45	85.3749	84.4663	86.5937	80.9275	81.0085	80.8919
	85.3736	84.5011	86.6153	80.9336	81.0215	80.8038
	85.3432	84.4022	86.6503	80.9713	80.9135	80.8773
60	80.0872	78.4117	80.4287	72.8562	70.1731	72.8685
	80.1269	78.351	80.373	72.8876	70.2319	72.9167
	80.0966	78.5019	80.385	72.7595	70.212	72.8379
75	77.3671	77.9806	78.3544	59.6415	59.7293	61.3195
	77.3109	78.045	78.4246	59.6091	59.6848	61.3291
	77.2803	77.9306	78.4348	59.6626	59.6954	61.3789
90	72.9318	69.538	73.4932	53.3414	53.2167	53.2107
	72.9077	69.5278	73.557	53.2888	53.2384	53.2829
	72.9222	69.4715	73.4502	53.272	53.312	53.2057
