# Supplementary material for: Evolutionary relaxation and functional change of INSL3 and RXFP2 may underlie natural cryptorchidism in mammals
Source: EMBO Rep. 2025 Nov 11;26(24):6418–36. doi: 10.1038/s44319-025-00636-w (PMC12714730; doi:10.1038/s44319-025-00636-w)
Supplement: Supplementary file 4 — Source data Fig. 1 [file 44319_2025_636_MOESM4_ESM.zip › Figure1/1E/quantification.xlsx]

## Sheet: Sheet1
	Mus			Bal
	m1	m2	m3	b1	b2	b3
0	1.48007	1.50854	1.47347	1.39296	1.4034	1.44877
45	0.927208	0.950441	0.927965	0.463593	0.468132	0.49672
60	0.767047	0.791027	0.762162	0.498406	0.506427	0.525034
