# Supplementary material for: Evolutionary relaxation and functional change of INSL3 and RXFP2 may underlie natural cryptorchidism in mammals
Source: EMBO Rep. 2025 Nov 11;26(24):6418–36. doi: 10.1038/s44319-025-00636-w (PMC12714730; doi:10.1038/s44319-025-00636-w)
Supplement: Supplementary file 5 — Source data Fig. 2 [file 44319_2025_636_MOESM5_ESM.zip]

Archive with 37 entries (34 files):
- Figure2/
- Figure2/2A/
- Figure2/2A/ELASA.xlsx
- Figure2/2B/
- Figure2/2B/24h.jpg
- Figure2/2B/48h.jpg
- Figure2/2B/image0001.tif
- Figure2/2B/image0002鼠1.tif
- Figure2/2B/image0003.tif
- Figure2/2B/image0004对照.tif
- Figure2/2B/image0005.tif
- Figure2/2B/image0006鲸.tif
- Figure2/2B/image0007.tif
- Figure2/2B/image0008鲸1.tif
- Figure2/2B/image0009.tif
- Figure2/2B/image0010鼠1.tif
- Figure2/2B/image0011.tif
- Figure2/2B/image0012鼠.tif
- Figure2/2B/image0013.tif
- Figure2/2B/image0014鲸1.tif
- Figure2/2B/image0015.tif
- Figure2/2B/image0016对照1.tif
- Figure2/2B/image0017.tif
- Figure2/2B/image0018鼠.tif
- Figure2/2B/image0019.tif
- Figure2/2B/image0020对照1.tif
- Figure2/2B/image0021.tif
- Figure2/2B/image0022鲸.tif
- Figure2/2B/image0023.tif
- Figure2/2B/image对照1.tif
- Figure2/2B/quantification.xlsx
- Figure2/2B/对照24h.jpg
- Figure2/2B/对照48h.jpg
- Figure2/2B/鲸24h.jpg
- Figure2/2B/鲸48h.jpg
- Figure2/2B/鼠24h.jpg
- Figure2/2B/鼠48h.jpg
