# Supplementary material for: Evolutionary relaxation and functional change of INSL3 and RXFP2 may underlie natural cryptorchidism in mammals
Source: EMBO Rep. 2025 Nov 11;26(24):6418–36. doi: 10.1038/s44319-025-00636-w (PMC12714730; doi:10.1038/s44319-025-00636-w)
Supplement: Supplementary file 5 — Source data Fig. 2 [file 44319_2025_636_MOESM5_ESM.zip › Figure2/2A/ELASA.xlsx]

## Sheet: Proliferation curve
	Control			Mus			Bal
0	0.308	0.313	0.317	0.344	0.378	0.361	0.355	0.344	0.347
24	0.384	0.376	0.365	0.407	0.421	0.419	0.392	0.389	0.399
48	0.401	0.47	0.448	0.511	0.449	0.507	0.504	0.44	0.486
72	0.649	0.655	0.651	0.833	0.887	0.873	0.713	0.654	0.689
96	0.782	0.755	0.772	1.329	1.435	1.413	1.109	1.119	1.121

## Sheet: Concentration gradient
	Mus			Bal
-10	0.701	0.689	0.691	0.658	0.605	0.614
-9	0.784	0.733	0.758	0.602	0.754	0.668
-8	0.847	0.984	0.923	0.815	0.734	0.789
-7	0.833	0.887	0.854	0.613	0.554	0.593
-6	0.486	0.587	0.521	0.686	0.554	0.631
