# Supplementary material for: Evolutionary relaxation and functional change of INSL3 and RXFP2 may underlie natural cryptorchidism in mammals
Source: EMBO Rep. 2025 Nov 11;26(24):6418–36. doi: 10.1038/s44319-025-00636-w (PMC12714730; doi:10.1038/s44319-025-00636-w)
Supplement: Supplementary file 5 — Source data Fig. 2 [file 44319_2025_636_MOESM5_ESM.zip › Figure2/2B/quantification.xlsx]

## Sheet: Sheet1
	Control				Mus				Bal
24h	280	250	430	250	870	810	700	760	630	500	540	550
48h	310	340	370	410	790	730	900	1090	550	620	530	620
