# Supplementary material for: Evolutionary relaxation and functional change of INSL3 and RXFP2 may underlie natural cryptorchidism in mammals
Source: EMBO Rep. 2025 Nov 11;26(24):6418–36. doi: 10.1038/s44319-025-00636-w (PMC12714730; doi:10.1038/s44319-025-00636-w)
Supplement: Supplementary file 6 — Source data Fig. 3 [file 44319_2025_636_MOESM6_ESM.zip]

Archive with 254 entries (241 files):
- Figure3/
- Figure3/3A/
- Figure3/3A/fig S2.jpg
- Figure3/3A/IMG_20230817_170436(1).jpg
- Figure3/3A/Relative distance.xlsx
- Figure3/3A/Repeat the experiment.jpg
- Figure3/3A/WT V.S. INSL3-1.jpg
- Figure3/3A/WT V.S. KO-2.jpg
- Figure3/3B/
- Figure3/3B/Anogenital distance index (AGDI).xlsx
- Figure3/3C/
- Figure3/3C/ki.jpg
- Figure3/3C/ko.jpg
- Figure3/3C/P15 KI-G1 Masson.mrxs
- Figure3/3C/P15 KI-G3 Masson.mrxs
- Figure3/3C/P15 KO 69G masson.mrxs
- Figure3/3C/P15 KO G masson/
- Figure3/3C/P15 KO G masson/Data0000.dat
- Figure3/3C/P15 KO G masson/Data0001.dat
- Figure3/3C/P15 KO G masson/Data0002.dat
- Figure3/3C/P15 KO G masson/Data0003.dat
- Figure3/3C/P15 KO G masson/Data0004.dat
- Figure3/3C/P15 KO G masson/Data0005.dat
- Figure3/3C/P15 KO G masson/Data0006.dat
- Figure3/3C/P15 KO G masson/Data0007.dat
- Figure3/3C/P15 KO G masson/Data0008.dat
- Figure3/3C/P15 KO G masson/Data0009.dat
- Figure3/3C/P15 KO G masson/Data0010.dat
- Figure3/3C/P15 KO G masson/Data0011.dat
- Figure3/3C/P15 KO G masson/Data0012.dat
- Figure3/3C/P15 KO G masson/Data0013.dat
- Figure3/3C/P15 KO G masson/Data0014.dat
- Figure3/3C/P15 KO G masson/Data0015.dat
- Figure3/3C/P15 KO G masson/Data0016.dat
- Figure3/3C/P15 KO G masson/Data0017.dat
- Figure3/3C/P15 KO G masson/Data0018.dat
- Figure3/3C/P15 KO G masson/Data0019.dat
- Figure3/3C/P15 KO G masson/Data0020.dat
- Figure3/3C/P15 KO G masson/Data0021.dat
- Figure3/3C/P15 KO G masson/Index.dat
- Figure3/3C/P15 KO G masson/Slidedat.ini
- Figure3/3C/P15 KO G masson.mrxs
- Figure3/3C/P15 KO.mrxs
- Figure3/3C/P15 WT-G1 Masson/
- Figure3/3C/P15 WT-G1 Masson/Data0000.dat
- Figure3/3C/P15 WT-G1 Masson/Data0001.dat
- Figure3/3C/P15 WT-G1 Masson/Data0002.dat
- Figure3/3C/P15 WT-G1 Masson/Data0003.dat
- Figure3/3C/P15 WT-G1 Masson/Data0004.dat
- Figure3/3C/P15 WT-G1 Masson/Data0005.dat
- Figure3/3C/P15 WT-G1 Masson/Data0006.dat
- Figure3/3C/P15 WT-G1 Masson/Data0007.dat
- Figure3/3C/P15 WT-G1 Masson/Data0008.dat
- Figure3/3C/P15 WT-G1 Masson/Data0009.dat
- Figure3/3C/P15 WT-G1 Masson/Data0010.dat
- Figure3/3C/P15 WT-G1 Masson/Data0011.dat
- Figure3/3C/P15 WT-G1 Masson/Data0012.dat
- Figure3/3C/P15 WT-G1 Masson/Data0013.dat
- Figure3/3C/P15 WT-G1 Masson/Data0014.dat
- Figure3/3C/P15 WT-G1 Masson/Data0015.dat
- Figure3/3C/P15 WT-G1 Masson/Data0016.dat
- Figure3/3C/P15 WT-G1 Masson/Data0017.dat
- Figure3/3C/P15 WT-G1 Masson/Data0018.dat
- Figure3/3C/P15 WT-G1 Masson/Data0019.dat
- Figure3/3C/P15 WT-G1 Masson/Data0020.dat
- Figure3/3C/P15 WT-G1 Masson/Data0021.dat
- Figure3/3C/P15 WT-G1 Masson/Data0022.dat
- Figure3/3C/P15 WT-G1 Masson/Index.dat
- Figure3/3C/P15 WT-G1 Masson/Slidedat.ini
- Figure3/3C/P15 WT-G1 Masson.mrxs
- Figure3/3C/P15 WT-G2 Masson/
- Figure3/3C/P15 WT-G2 Masson/Data0000.dat
- Figure3/3C/P15 WT-G2 Masson/Data0001.dat
- Figure3/3C/P15 WT-G2 Masson/Data0002.dat
- Figure3/3C/P15 WT-G2 Masson/Data0003.dat
- Figure3/3C/P15 WT-G2 Masson/Data0004.dat
- Figure3/3C/P15 WT-G2 Masson/Data0005.dat
- Figure3/3C/P15 WT-G2 Masson/Data0006.dat
- Figure3/3C/P15 WT-G2 Masson/Data0007.dat
- Figure3/3C/P15 WT-G2 Masson/Data0008.dat
- Figure3/3C/P15 WT-G2 Masson/Data0009.dat
- Figure3/3C/P15 WT-G2 Masson/Data0010.dat
- Figure3/3C/P15 WT-G2 Masson/Data0011.dat
- Figure3/3C/P15 WT-G2 Masson/Data0012.dat
- Figure3/3C/P15 WT-G2 Masson/Data0013.dat
- Figure3/3C/P15 WT-G2 Masson/Data0014.dat
- Figure3/3C/P15 WT-G2 Masson/Data0015.dat
- Figure3/3C/P15 WT-G2 Masson/Data0016.dat
- Figure3/3C/P15 WT-G2 Masson/Data0017.dat
- Figure3/3C/P15 WT-G2 Masson/Data0018.dat
- Figure3/3C/P15 WT-G2 Masson/Data0019.dat
- Figure3/3C/P15 WT-G2 Masson/Data0020.dat
- Figure3/3C/P15 WT-G2 Masson/Data0021.dat
- Figure3/3C/P15 WT-G2 Masson/Index.dat
- Figure3/3C/P15 WT-G2 Masson/Slidedat.ini
- Figure3/3C/P15 WT-G2 Masson.mrxs
- Figure3/3C/P15 WT-G3 Masson/
- Figure3/3C/P15 WT-G3 Masson/Data0000.dat
- Figure3/3C/P15 WT-G3 Masson/Data0001.dat
- Figure3/3C/P15 WT-G3 Masson/Data0002.dat
- Figure3/3C/P15 WT-G3 Masson/Data0003.dat
- Figure3/3C/P15 WT-G3 Masson/Data0004.dat
- Figure3/3C/P15 WT-G3 Masson/Data0005.dat
- Figure3/3C/P15 WT-G3 Masson/Data0006.dat
- Figure3/3C/P15 WT-G3 Masson/Data0007.dat
- Figure3/3C/P15 WT-G3 Masson/Data0008.dat
- Figure3/3C/P15 WT-G3 Masson/Data0009.dat
- Figure3/3C/P15 WT-G3 Masson/Data0010.dat
- Figure3/3C/P15 WT-G3 Masson/Data0011.dat
- Figure3/3C/P15 WT-G3 Masson/Data0012.dat
- Figure3/3C/P15 WT-G3 Masson/Data0013.dat
- Figure3/3C/P15 WT-G3 Masson/Data0014.dat
- Figure3/3C/P15 WT-G3 Masson/Data0015.dat
- Figure3/3C/P15 WT-G3 Masson/Data0016.dat
- Figure3/3C/P15 WT-G3 Masson/Data0017.dat
- Figure3/3C/P15 WT-G3 Masson/Data0018.dat
- Figure3/3C/P15 WT-G3 Masson/Data0019.dat
- Figure3/3C/P15 WT-G3 Masson/Data0020.dat
- Figure3/3C/P15 WT-G3 Masson/Data0021.dat
- Figure3/3C/P15 WT-G3 Masson/Index.dat
- Figure3/3C/P15 WT-G3 Masson/Slidedat.ini
- Figure3/3C/P15 WT-G3 Masson.mrxs
- Figure3/3C/P23 KI-G1 Masson/
- Figure3/3C/P23 KI-G1 Masson/Data0000.dat
- Figure3/3C/P23 KI-G1 Masson/Data0001.dat
- Figure3/3C/P23 KI-G1 Masson/Data0002.dat
- Figure3/3C/P23 KI-G1 Masson/Data0003.dat
- Figure3/3C/P23 KI-G1 Masson/Data0004.dat
- Figure3/3C/P23 KI-G1 Masson/Data0005.dat
- Figure3/3C/P23 KI-G1 Masson/Data0006.dat
- Figure3/3C/P23 KI-G1 Masson/Data0007.dat
- Figure3/3C/P23 KI-G1 Masson/Data0008.dat
- Figure3/3C/P23 KI-G1 Masson/Data0009.dat
- Figure3/3C/P23 KI-G1 Masson/Data0010.dat
- Figure3/3C/P23 KI-G1 Masson/Data0011.dat
- Figure3/3C/P23 KI-G1 Masson/Data0012.dat
- Figure3/3C/P23 KI-G1 Masson/Data0013.dat
- Figure3/3C/P23 KI-G1 Masson/Data0014.dat
- Figure3/3C/P23 KI-G1 Masson/Data0015.dat
- Figure3/3C/P23 KI-G1 Masson/Data0016.dat
- Figure3/3C/P23 KI-G1 Masson/Data0017.dat
- Figure3/3C/P23 KI-G1 Masson/Data0018.dat
- Figure3/3C/P23 KI-G1 Masson/Data0019.dat
- Figure3/3C/P23 KI-G1 Masson/Data0020.dat
- Figure3/3C/P23 KI-G1 Masson/Data0021.dat
- Figure3/3C/P23 KI-G1 Masson/Index.dat
- Figure3/3C/P23 KI-G1 Masson/Slidedat.ini
- Figure3/3C/P23 KI-G1 Masson.mrxs
- Figure3/3C/P23 KI-G2 Masson/
- Figure3/3C/P23 KI-G2 Masson/Data0000.dat
- Figure3/3C/P23 KI-G2 Masson/Data0001.dat
- Figure3/3C/P23 KI-G2 Masson/Data0002.dat
- Figure3/3C/P23 KI-G2 Masson/Data0003.dat
- Figure3/3C/P23 KI-G2 Masson/Data0004.dat
- Figure3/3C/P23 KI-G2 Masson/Data0005.dat
- Figure3/3C/P23 KI-G2 Masson/Data0006.dat
- Figure3/3C/P23 KI-G2 Masson/Data0007.dat
- Figure3/3C/P23 KI-G2 Masson/Data0008.dat
- Figure3/3C/P23 KI-G2 Masson/Data0009.dat
- Figure3/3C/P23 KI-G2 Masson/Data0010.dat
- Figure3/3C/P23 KI-G2 Masson/Data0011.dat
- Figure3/3C/P23 KI-G2 Masson/Data0012.dat
- Figure3/3C/P23 KI-G2 Masson/Data0013.dat
- Figure3/3C/P23 KI-G2 Masson/Data0014.dat
- Figure3/3C/P23 KI-G2 Masson/Data0015.dat
- Figure3/3C/P23 KI-G2 Masson/Data0016.dat
- Figure3/3C/P23 KI-G2 Masson/Data0017.dat
- Figure3/3C/P23 KI-G2 Masson/Data0018.dat
- Figure3/3C/P23 KI-G2 Masson/Data0019.dat
- Figure3/3C/P23 KI-G2 Masson/Data0020.dat
- Figure3/3C/P23 KI-G2 Masson/Data0021.dat
- Figure3/3C/P23 KI-G2 Masson/Index.dat
- Figure3/3C/P23 KI-G2 Masson/Slidedat.ini
- Figure3/3C/P23 KI-G2 Masson.mrxs
- Figure3/3C/P23 WT-G1 Masson/
- Figure3/3C/P23 WT-G1 Masson/Data0000.dat
- Figure3/3C/P23 WT-G1 Masson/Data0001.dat
- Figure3/3C/P23 WT-G1 Masson/Data0002.dat
- Figure3/3C/P23 WT-G1 Masson/Data0003.dat
- Figure3/3C/P23 WT-G1 Masson/Data0004.dat
- Figure3/3C/P23 WT-G1 Masson/Data0005.dat
- Figure3/3C/P23 WT-G1 Masson/Data0006.dat
- Figure3/3C/P23 WT-G1 Masson/Data0007.dat
- Figure3/3C/P23 WT-G1 Masson/Data0008.dat
- Figure3/3C/P23 WT-G1 Masson/Data0009.dat
- Figure3/3C/P23 WT-G1 Masson/Data0010.dat
- Figure3/3C/P23 WT-G1 Masson/Data0011.dat
- Figure3/3C/P23 WT-G1 Masson/Data0012.dat
- Figure3/3C/P23 WT-G1 Masson/Data0013.dat
- Figure3/3C/P23 WT-G1 Masson/Data0014.dat
- Figure3/3C/P23 WT-G1 Masson/Data0015.dat
- Figure3/3C/P23 WT-G1 Masson/Data0016.dat
- Figure3/3C/P23 WT-G1 Masson/Data0017.dat
- Figure3/3C/P23 WT-G1 Masson/Data0018.dat
- Figure3/3C/P23 WT-G1 Masson/Data0019.dat
- Figure3/3C/P23 WT-G1 Masson/Data0020.dat
- Figure3/3C/P23 WT-G1 Masson/Data0021.dat
- Figure3/3C/P23 WT-G1 Masson/Index.dat
- Figure3/3C/P23 WT-G1 Masson/Slidedat.ini
- Figure3/3C/P23 WT-G1 Masson.mrxs
- Figure3/3C/P23 WT-G2 Masson/
- Figure3/3C/P23 WT-G2 Masson/Data0000.dat
- Figure3/3C/P23 WT-G2 Masson/Data0001.dat
- Figure3/3C/P23 WT-G2 Masson/Data0002.dat
- Figure3/3C/P23 WT-G2 Masson/Data0003.dat
- Figure3/3C/P23 WT-G2 Masson/Data0004.dat
- Figure3/3C/P23 WT-G2 Masson/Data0005.dat
- Figure3/3C/P23 WT-G2 Masson/Data0006.dat
- Figure3/3C/P23 WT-G2 Masson/Data0007.dat
- Figure3/3C/P23 WT-G2 Masson/Data0008.dat
- Figure3/3C/P23 WT-G2 Masson/Data0009.dat
- Figure3/3C/P23 WT-G2 Masson/Data0010.dat
- Figure3/3C/P23 WT-G2 Masson/Data0011.dat
- Figure3/3C/P23 WT-G2 Masson/Data0012.dat
- Figure3/3C/P23 WT-G2 Masson/Data0013.dat
- Figure3/3C/P23 WT-G2 Masson/Data0014.dat
- Figure3/3C/P23 WT-G2 Masson/Data0015.dat
- Figure3/3C/P23 WT-G2 Masson/Data0016.dat
- Figure3/3C/P23 WT-G2 Masson/Data0017.dat
- Figure3/3C/P23 WT-G2 Masson/Data0018.dat
- Figure3/3C/P23 WT-G2 Masson/Data0019.dat
- Figure3/3C/P23 WT-G2 Masson/Data0020.dat
- Figure3/3C/P23 WT-G2 Masson/Data0021.dat
- Figure3/3C/P23 WT-G2 Masson/Index.dat
- Figure3/3C/P23 WT-G2 Masson/Slidedat.ini
- Figure3/3C/P23 WT-G2 Masson.mrxs
- Figure3/3C/P23 WT-G3 Masson/
- Figure3/3C/P23 WT-G3 Masson/Data0000.dat
- Figure3/3C/P23 WT-G3 Masson/Data0001.dat
- Figure3/3C/P23 WT-G3 Masson/Data0002.dat
- Figure3/3C/P23 WT-G3 Masson/Data0003.dat
- Figure3/3C/P23 WT-G3 Masson/Data0004.dat
- Figure3/3C/P23 WT-G3 Masson/Data0005.dat
- Figure3/3C/P23 WT-G3 Masson/Data0006.dat
- Figure3/3C/P23 WT-G3 Masson/Data0007.dat
- Figure3/3C/P23 WT-G3 Masson/Data0008.dat
- Figure3/3C/P23 WT-G3 Masson/Data0009.dat
- Figure3/3C/P23 WT-G3 Masson/Data0010.dat
- Figure3/3C/P23 WT-G3 Masson/Data0011.dat
- Figure3/3C/P23 WT-G3 Masson/Data0012.dat
- Figure3/3C/P23 WT-G3 Masson/Data0013.dat
- Figure3/3C/P23 WT-G3 Masson/Data0014.dat
- Figure3/3C/P23 WT-G3 Masson/Data0015.dat
- Figure3/3C/P23 WT-G3 Masson/Data0016.dat
- Figure3/3C/P23 WT-G3 Masson/Data0017.dat
- Figure3/3C/P23 WT-G3 Masson/Data0018.dat
- Figure3/3C/P23 WT-G3 Masson/Data0019.dat
- Figure3/3C/P23 WT-G3 Masson/Data0020.dat
- Figure3/3C/P23 WT-G3 Masson/Data0021.dat
- Figure3/3C/P23 WT-G3 Masson/Index.dat
- Figure3/3C/P23 WT-G3 Masson/Slidedat.ini
- Figure3/3C/P23 WT-G3 Masson.mrxs
- Figure3/3C/wt.jpg
- Figure3/3C/引带.tif
