# Supplementary material for: Evolutionary relaxation and functional change of INSL3 and RXFP2 may underlie natural cryptorchidism in mammals
Source: EMBO Rep. 2025 Nov 11;26(24):6418–36. doi: 10.1038/s44319-025-00636-w (PMC12714730; doi:10.1038/s44319-025-00636-w)
Supplement: Supplementary file 6 — Source data Fig. 3 [file 44319_2025_636_MOESM6_ESM.zip › Figure3/3A/Relative distance.xlsx]

## Sheet: Sheet1
WT	INSL3-KO	INSL3-KI
-0.0911	0.271546	0.167847
-0.06548	0.296316	0.178705
-0.0626	0.285712	0.173624
