# Supplementary material for: Evolutionary relaxation and functional change of INSL3 and RXFP2 may underlie natural cryptorchidism in mammals
Source: EMBO Rep. 2025 Nov 11;26(24):6418–36. doi: 10.1038/s44319-025-00636-w (PMC12714730; doi:10.1038/s44319-025-00636-w)
Supplement: Supplementary file 6 — Source data Fig. 3 [file 44319_2025_636_MOESM6_ESM.zip › Figure3/3B/Anogenital distance index (AGDI).xlsx]

## Sheet: Sheet1
	WT				INSL3-KO				INSL3-KI				RXFP2-KI				INSL3/RXFP2-DKI
P20	0.6	0.95	0.8	0.85	0.5	0.4	0.35	0.4	0.55	0.7	0.65	0.35	0.55	0.7	0.4	0.4	0.55	0.4	0.45	0.4
P40	1.3	1.23	1.12	1.25	0.6	0.5	0.54	0.61	0.7	0.65	0.35	0.75	0.7	0.75	1	0.75	0.85	0.75	0.5	0.65
P60	1.3	1.35	1.25	1.2	0.65	0.6	0.55	0.75	0.6	0.75	0.7	0.7	0.75	0.65	0.8	0.65	0.65	0.75	0.9	0.75
