# Supplementary material for: Evolutionary relaxation and functional change of INSL3 and RXFP2 may underlie natural cryptorchidism in mammals
Source: EMBO Rep. 2025 Nov 11;26(24):6418–36. doi: 10.1038/s44319-025-00636-w (PMC12714730; doi:10.1038/s44319-025-00636-w)
Supplement: Supplementary file 6 — Source data Fig. 3 [file 44319_2025_636_MOESM6_ESM.zip › Figure3/3C/P15 KO G masson/Data0006.dat]

01.02B990CEF8875946D48E5AE77145681DB60000006000000000000000000000000000000000000000000000000000000000000000000000000000000000000000000000000000000000000000000000000000000000000000000000000000000000000000000000000000000000000000000000000000000000000000000000000000000000000000000000000000000000000<scaninfo>
  <data>
    <scaninfo XImagePos="11" YImagePos="73" ZImagePos="1" XMotorPos="9082" YMotorPos="61374" ZMotorPos="1864" FineFocusRange="none" CoarseFocusRange="none" ObjectLevel="none" OpticalFocusLevel="1864" FocusingType="Interpolated" Neighbours="none" NeighbourCoarsePoint="none"/>
  </data>
</scaninfo>
<scaninfo>
  <data>
    <scaninfo XImagePos="11" YImagePos="72" ZImagePos="1" XMotorPos="9082" YMotorPos="60842" ZMotorPos="1864" FineFocusRange="none" CoarseFocusRange="none" ObjectLevel="none" OpticalFocusLevel="1864" FocusingType="Interpolated" Neighbours="none" NeighbourCoarsePoint="none"/>
  </data>
</scaninfo>
<scaninfo>
  <data>
    <scaninfo XImagePos="11" YImagePos="71" ZImagePos="1" XMotorPos="9082" YMotorPos="60310" ZMotorPos="1864" FineFocusRange="none" CoarseFocusRange="none" ObjectLevel="none" OpticalFocusLevel="1864" FocusingType="Interpolated" Neighbours="none" NeighbourCoarsePoint="none"/>
  </data>
</scaninfo>
<scaninfo>
  <data>
    <scaninfo XImagePos="11" YImagePos="70" ZImagePos="1" XMotorPos="9082" YMotorPos="59778" ZMotorPos="1864" FineFocusRange="none" CoarseFocusRange="none" ObjectLevel="none" OpticalFocusLevel="1864" FocusingType="Interpolated" Neighbours="none" NeighbourCoarsePoint="none"/>
  </data>
</scaninfo>
<scaninfo>
  <data>
    <scaninfo XImagePos="11" YImagePos="69" ZImagePos="1" XMotorPos="9082" YMotorPos="59246" ZMotorPos="1864" FineFocusRange="none" CoarseFocusRange="none" ObjectLevel="none" OpticalFocusLevel="1864" FocusingType="Interpolated" Neighbours="none" NeighbourCoarsePoint="none"/>
  </data>
</scaninfo>
<scaninfo>
  <data>
    <scaninfo XImagePos="12" YImagePos="69" ZImagePos="1" XMotorPos="9724" YMotorPos="59246" ZMotorPos="1864" FineFocusRange="none" CoarseFocusRange="none" ObjectLevel="none" OpticalFocusLevel="1864" FocusingType="Interpolated" Neighbours="none" NeighbourCoarsePoint="none"/>
  </data>
</scaninfo>
<scaninfo>
  <data>
    <scaninfo XImagePos="12" YImagePos="70" ZImagePos="1" XMotorPos="9724" YMotorPos="59778" ZMotorPos="1864" FineFocusRange="none" CoarseFocusRange="none" ObjectLevel="none" OpticalFocusLevel="1864" FocusingType="Interpolated" Neighbours="none" NeighbourCoarsePoint="none"/>
  </data>
</scaninfo>
<scaninfo>
  <data>
    <scaninfo XImagePos="12" YImagePos="71" ZImagePos="1" XMotorPos="9724" YMotorPos="60310" ZMotorPos="1864" FineFocusRange="none" CoarseFocusRange="none" ObjectLevel="none" OpticalFocusLevel="1864" FocusingType="Interpolated" Neighbours="none" NeighbourCoarsePoint="none"/>
  </data>
</scaninfo>
<scaninfo>
  <data>
    <scaninfo XImagePos="12" YImagePos="72" ZImagePos="1" XMotorPos="9724" YMotorPos="60842" ZMotorPos="1864" FineFocusRange="none" CoarseFocusRange="none" ObjectLevel="none" OpticalFocusLevel="1864" FocusingType="Interpolated" Neighbours="none" NeighbourCoarsePoint="none"/>
  </data>
</scaninfo>
<scaninfo>
  <data>
    <scaninfo XImagePos="12" YImagePos="73" ZImagePos="1" XMotorPos="9724" YMotorPos="61374" ZMotorPos="1864" FineFocusRange="none" CoarseFocusRange="none" ObjectLevel="none" OpticalFocusLevel="1864" FocusingType="Interpolated" Neighbours="none" NeighbourCoarsePoint="none"/>
  </data>
</scaninfo>
<scaninfo>
  <data>
    <scaninfo XImagePos="12" YImagePos="74" ZImagePos="1" XMotorPos="9724" YMotorPos="61906" ZMotorPos="1864" FineFocusRange="none" CoarseFocusRange="none" ObjectLevel="none" OpticalFocusLevel="1864" FocusingType="Interpolated" Neighbours="none" NeighbourCoarsePoint="none"/>
  </data>
</scaninfo>
<scaninfo>
  <data>
    <scaninfo XImagePos="13" YImagePos="74" ZImagePos="1" XMotorPos="10366" YMotorPos="61906" ZMotorPos="1864" FineFocusRange="none" CoarseFocusRange="none" ObjectLevel="none" OpticalFocusLevel="1864" FocusingType="Interpolated" Neighbours="none" NeighbourCoarsePoint="none"/>
  </data>
</scaninfo>
<scaninfo>
  <data>
    <scaninfo XImagePos="13" YImagePos="73" ZImagePos="1" XMotorPos="10366" YMotorPos="61374" ZMotorPos="1864" FineFocusRange="none" CoarseFocusRange="none" ObjectLevel="none" OpticalFocusLevel="1864" FocusingType="Interpolated" Neighbours="none" NeighbourCoarsePoint="none"/>
  </data>
</scaninfo>
<scaninfo>
  <data>
    <scaninfo XImagePos="13" YImagePos="72" ZImagePos="1" XMotorPos="10366" YMotorPos="60842" ZMotorPos="1864" FineFocusRange="none" CoarseFocusRange="none" ObjectLevel="none" OpticalFocusLevel="1864" FocusingType="Interpolated" Neighbours="none" NeighbourCoarsePoint="none"/>
  </data>
</scaninfo>
<scaninfo>
  <data>
    <scaninfo XImagePos="13" YImagePos="71" ZImagePos="1" XMotorPos="10366" YMotorPos="60310" ZMotorPos="1864" FineFocusRange="none" CoarseFocusRange="none" ObjectLevel="none" OpticalFocusLevel="1864" FocusingType="Interpolated" Neighbours="none" NeighbourCoarsePoint="none"/>
  </data>
</scaninfo>
<scaninfo>
  <data>
    <scaninfo XImagePos="13" YImagePos="69" ZImagePos="1" XMotorPos="10366" YMotorPos="59246" ZMotorPos="1864" FineFocusRange="none" CoarseFocusRange="none" ObjectLevel="none" OpticalFocusLevel="1864" FocusingType="Interpolated" Neighbours="none" NeighbourCoarsePoint="none"/>
  </data>
</scaninfo>
<scaninfo>
  <data>
    <scaninfo XImagePos="13" YImagePos="70" ZImagePos="1" XMotorPos="10366" YMotorPos="59778" ZMotorPos="1864" FineFocusRange="1849 - 1879" CoarseFocusRange="1849 - 1879" ObjectLevel="none" OpticalFocusLevel="1864" FocusingType="OptWholeRange" Neighbours="none" NeighbourCoarsePoint="(13;70)"/>
  </data>
</scaninfo>
<scaninfo>
  <data>
    <scaninfo XImagePos="14" YImagePos="69" ZImagePos="1" XMotorPos="11008" YMotorPos="59246" ZMotorPos="1864" FineFocusRange="none" CoarseFocusRange="none" ObjectLevel="none" OpticalFocusLevel="1864" FocusingType="Interpolated" Neighbours="none" NeighbourCoarsePoint="none"/>
  </data>
</scaninfo>
<scaninfo>
  <data>
    <scaninfo XImagePos="14" YImagePos="70" ZImagePos="1" XMotorPos="11008" YMotorPos="59778" ZMotorPos="1864" FineFocusRange="none" CoarseFocusRange="none" ObjectLevel="none" OpticalFocusLevel="1864" FocusingType="Interpolated" Neighbours="none" NeighbourCoarsePoint="none"/>
  </data>
</scaninfo>
<scaninfo>
  <data>
    <scaninfo XImagePos="14" YImagePos="71" ZImagePos="1" XMotorPos="11008" YMotorPos="60310" ZMotorPos="1864" FineFocusRange="none" CoarseFocusRange="none" ObjectLevel="none" OpticalFocusLevel="1864" FocusingType="Interpolated" Neighbours="none" NeighbourCoarsePoint="none"/>
  </data>
</scaninfo>
<scaninfo>
  <data>
    <scaninfo XImagePos="14" YImagePos="72" ZImagePos="1" XMotorPos="11008" YMotorPos="60842" ZMotorPos="1864" FineFocusRange="none" CoarseFocusRange="none" ObjectLevel="none" OpticalFocusLevel="1864" FocusingType="Interpolated" Neighbours="none" NeighbourCoarsePoint="none"/>
  </data>
</scaninfo>
<scaninfo>
  <data>
    <scaninfo XImagePos="14" YImagePos="73" ZImagePos="1" XMotorPos="11008" YMotorPos="61374" ZMotorPos="1864" FineFocusRange="none" CoarseFocusRange="none" ObjectLevel="none" OpticalFocusLevel="1864" FocusingType="Interpolated" Neighbours="none" NeighbourCoarsePoint="none"/>
  </data>
</scaninfo>
<scaninfo>
  <data>
    <scaninfo XImagePos="14" YImagePos="74" ZImagePos="1" XMotorPos="11008" YMotorPos="61906" ZMotorPos="1864" FineFocusRange="none" CoarseFocusRange="none" ObjectLevel="none" OpticalFocusLevel="1864" FocusingType="Interpolated" Neighbours="none" NeighbourCoarsePoint="none"/>
  </data>
</scaninfo>
<scaninfo>
  <data>
    <scaninfo XImagePos="15" YImagePos="70" ZImagePos="1" XMotorPos="11650" YMotorPos="59778" ZMotorPos="1864" FineFocusRange="none" CoarseFocusRange="none" ObjectLevel="none" OpticalFocusLevel="1864" FocusingType="Interpolated" Neighbours="none" NeighbourCoarsePoint="none"/>
  </data>
</scaninfo>
<scaninfo>
  <data>
    <scaninfo XImagePos="15" YImagePos="72" ZImagePos="1" XMotorPos="11650" YMotorPos="60842" ZMotorPos="1864" FineFocusRange="none" CoarseFocusRange="none" ObjectLevel="none" OpticalFocusLevel="1864" FocusingType="Interpolated" Neighbours="none" NeighbourCoarsePoint="none"/>
  </data>
</scaninfo>
<scaninfo>
  <data>
    <scaninfo XImagePos="15" YImagePos="71" ZImagePos="1" XMotorPos="11650" YMotorPos="60310" ZMotorPos="1864" FineFocusRange="none" CoarseFocusRange="none" ObjectLevel="none" OpticalFocusLevel="1864" FocusingType="Interpolated" Neighbours="none" NeighbourCoarsePoint="none"/>
  </data>
</scaninfo>
