# Supplementary material for: Evolutionary relaxation and functional change of INSL3 and RXFP2 may underlie natural cryptorchidism in mammals
Source: EMBO Rep. 2025 Nov 11;26(24):6418–36. doi: 10.1038/s44319-025-00636-w (PMC12714730; doi:10.1038/s44319-025-00636-w)
Supplement: Supplementary file 6 — Source data Fig. 3 [file 44319_2025_636_MOESM6_ESM.zip › Figure3/3C/P15 WT-G1 Masson/Data0022.dat]

01.02A26C547CC0924D18BF1DA8AEC1711FD20000022000000000000000000000000000000000000000000000000000000000000000000000000000000000000000000000000000000000000000000000000000000000000000000000000000000000000000000000000000000000000000000000000000000000000000000000000000000000000000000000000000000000000<header><object_privilege version="0100"><descriptor version="0100"><attributes><attribute name="ID" type="string" comm="the object's unique identifier"/><attribute name="Creator" type="string" comm="user who create this object"/><attribute name="Owner" type="string" comm="user who own this object"/><attribute name="CreationDate" type="datetimeUK" comm="UTC date and time when the object created"/><attribute name="DeletionDate" type="datetimeUK" comm="UTC date and time when the object deleted"/></attributes></descriptor><accessors version="0100"><attributes><attribute name="UserOrGroup" type="string" comm="user or group who have access on this object"/><attribute name="AccessMode" type="string" comm="access mode on this object"/></attributes></accessors></object_privilege><slide_flag_data version="0100"><slide_flag version="0102"><attributes><attribute name="brLeft" type="i4" comm="bounding rectangle left side"/><attribute name="brTop" type="i4" comm="bounding rectangle top side"/><attribute name="brRight" type="i4" comm="bounding rectangle right side"/><attribute name="brBottom" type="i4" comm="bounding rectangle bottom side"/><attribute name="apX" type="i4" comm="active point X"/><attribute name="apY" type="i4" comm="active point Y"/><attribute name="Text" type="string" comm="text caption"/><attribute name="ObjectGUID" type="string" comm="object's unique identifier"/><attribute name="LineColor" type="i4" comm="Color of bookmark line"/><attribute name="TextBkColor" type="i4" comm="Color of caption text background"/><attribute name="TextBoxX" type="i4" comm="X position of text box"/><attribute name="TextBoxY" type="i4" comm="Y position of text box"/></attributes></slide_flag><ICD version="0100"><attributes><attribute name="Code" type="string" comm="ICD code"/><attribute name="Desc" type="string" comm="ICD description"/><attribute name="Version" type="string" comm="ICD code table version identification"/></attributes></ICD><SimpleBookmark version="0100"><attributes><attribute name="Caption" type="string" comm="string"/><attribute name="Desc" type="string" comm="string"/></attributes></SimpleBookmark><SimpleBookmark2 version="0100"><attributes><attribute name="Caption" type="string" comm="string"/><attribute name="Desc" type="string" comm="string"/></attributes></SimpleBookmark2><SlideFlag version="0100"><attributes><attribute name="Caption" type="string" comm="string"/><attribute name="Desc" type="string" comm="string"/><attribute name="Direction" type="i4" comm="i4"/></attributes></SlideFlag><TMABookmark version="0100"><attributes><attribute name="Caption" type="string" comm="string"/><attribute name="Desc" type="string" comm="string"/></attributes></TMABookmark></slide_flag_data></header>
<data><object_privilege version="0100"><descriptor version="0100" ID="{69326F20-EF0C-44AA-8AB8-A3EDABED4288}" Creator="{2EED238B-730B-4093-A1CE-B39A08A5AE70}" Owner="{2EED238B-730B-4093-A1CE-B39A08A5AE70}" CreationDate="29/03/2023 10:27:17" DeletionDate=""/><accessors version="0100"><accessor version="0100" UserOrGroup="{2EED238B-730B-4093-A1CE-B39A08A5AE70}" AccessMode="Read write"/></accessors></object_privilege><slide_flag_data version="0100"><slide_flag version="0102" brLeft="44867" brTop="101085" brRight="46957" brBottom="102218" apX="44867" apY="101085" Text="Annotation 1" ObjectGUID="{CE98EEA5-84D6-4F1D-862F-03425A1AE161}" LineColor="16711680" TextBkColor="16777215" TextBoxX="0" TextBoxY="0"/><SimpleBookmark version="0100" Caption="Annotation 1" Desc=""/><polygon_data version="0100" ExtraData=""><polygon_points version="0100" polypointcount="5"><polygon_point version="0100" polypointindex="0" polypointX="44867" polypointY="101121"/><polygon_point version="0100" polypointindex="1" polypointX="46937" polypointY="101085"/><polygon_point version="0100" polypointindex="2" polypointX="46957" polypointY="102182"/><polygon_point version="0100" polypointindex="3" polypointX="44886" polypointY="102218"/><polygon_point version="0100" polypointindex="4" polypointX="44867" polypointY="101121"/></polygon_points></polygon_data></slide_flag_data></data>
<data><object_privilege version="0100"><descriptor version="0100" ID="{4EE3994F-3906-4C59-89BF-DD82A61D92D7}" Creator="{2EED238B-730B-4093-A1CE-B39A08A5AE70}" Owner="{2EED238B-730B-4093-A1CE-B39A08A5AE70}" CreationDate="29/03/2023 10:27:20" DeletionDate=""/><accessors version="0100"><accessor version="0100" UserOrGroup="{2EED238B-730B-4093-A1CE-B39A08A5AE70}" AccessMode="Read write"/></accessors></object_privilege><slide_flag_data version="0100"><slide_flag version="0102" brLeft="45404" brTop="101287" brRight="45486" brBottom="101406" apX="45404" apY="101287" Text="Annotation 2" ObjectGUID="{C7A9A389-3E95-4019-94B5-6D0FFD75C00E}" LineColor="16711680" TextBkColor="16777215" TextBoxX="0" TextBoxY="0"/><SimpleBookmark version="0100" Caption="Annotation 2" Desc=""/><polygon_data version="0100" ExtraData=""><polygon_points version="0100" polypointcount="5"><polygon_point version="0100" polypointindex="0" polypointX="45403" polypointY="101288"/><polygon_point version="0100" polypointindex="1" polypointX="45484" polypointY="101287"/><polygon_point version="0100" polypointindex="2" polypointX="45486" polypointY="101404"/><polygon_point version="0100" polypointindex="3" polypointX="45405" polypointY="101406"/><polygon_point version="0100" polypointindex="4" polypointX="45403" polypointY="101288"/></polygon_points></polygon_data></slide_flag_data></data>
<data><object_privilege version="0100"><descriptor version="0100" ID="{8BF77B99-807A-41D5-8631-80E51B3E5674}" Creator="{2EED238B-730B-4093-A1CE-B39A08A5AE70}" Owner="{2EED238B-730B-4093-A1CE-B39A08A5AE70}" CreationDate="29/03/2023 10:27:32" DeletionDate=""/><accessors version="0100"><accessor version="0100" UserOrGroup="{2EED238B-730B-4093-A1CE-B39A08A5AE70}" AccessMode="Read write"/></accessors></object_privilege><slide_flag_data version="0100"><slide_flag version="0102" brLeft="46109" brTop="101491" brRight="46173" brBottom="101611" apX="46109" apY="101491" Text="Annotation 3" ObjectGUID="{A0A1237C-0664-43DA-9AA6-8C4BDC53CAB5}" LineColor="16711680" TextBkColor="16777215" TextBoxX="0" TextBoxY="0"/><SimpleBookmark version="0100" Caption="Annotation 3" Desc=""/><polygon_data version="0100" ExtraData=""><polygon_points version="0100" polypointcount="5"><polygon_point version="0100" polypointindex="0" polypointX="46170" polypointY="101490"/><polygon_point version="0100" polypointindex="1" polypointX="46109" polypointY="101491"/><polygon_point version="0100" polypointindex="2" polypointX="46111" polypointY="101611"/><polygon_point version="0100" polypointindex="3" polypointX="46172" polypointY="101610"/><polygon_point version="0100" polypointindex="4" polypointX="46170" polypointY="101490"/></polygon_points></polygon_data></slide_flag_data></data>
<data><object_privilege version="0100"><descriptor version="0100" ID="{FFCD84C6-E0AA-430E-86F9-5A1F5CE0F8FB}" Creator="{2EED238B-730B-4093-A1CE-B39A08A5AE70}" Owner="{2EED238B-730B-4093-A1CE-B39A08A5AE70}" CreationDate="29/03/2023 10:27:41" DeletionDate=""/><accessors version="0100"><accessor version="0100" UserOrGroup="{2EED238B-730B-4093-A1CE-B39A08A5AE70}" AccessMode="Read write"/></accessors></object_privilege><slide_flag_data version="0100"><slide_flag version="0102" brLeft="44867" brTop="101085" brRight="46957" brBottom="102218" apX="44867" apY="101085" Text="Annotation 4" ObjectGUID="{B5051790-4CBA-4D66-9DF6-2D5A830F621A}" LineColor="16711680" TextBkColor="16777215" TextBoxX="0" TextBoxY="0"/><SimpleBookmark version="0100" Caption="Annotation 4" Desc=""/><polygon_data version="0100" ExtraData=""><polygon_points version="0100" polypointcount="5"><polygon_point version="0100" polypointindex="0" polypointX="44867" polypointY="101121"/><polygon_point version="0100" polypointindex="1" polypointX="46937" polypointY="101085"/><polygon_point version="0100" polypointindex="2" polypointX="46957" polypointY="102182"/><polygon_point version="0100" polypointindex="3" polypointX="44886" polypointY="102218"/><polygon_point version="0100" polypointindex="4" polypointX="44867" polypointY="101121"/></polygon_points></polygon_data></slide_flag_data></data>
<data><object_privilege version="0100"><descriptor version="0100" ID="{E251FB13-E015-475A-8306-1CFFEBB54F99}" Creator="{2EED238B-730B-4093-A1CE-B39A08A5AE70}" Owner="{2EED238B-730B-4093-A1CE-B39A08A5AE70}" CreationDate="29/03/2023 10:27:41" DeletionDate=""/><accessors version="0100"><accessor version="0100" UserOrGroup="{2EED238B-730B-4093-A1CE-B39A08A5AE70}" AccessMode="Read write"/></accessors></object_privilege><slide_flag_data version="0100"><slide_flag version="0102" brLeft="44867" brTop="101085" brRight="46957" brBottom="102218" apX="44867" apY="101085" Text="Annotation 5" ObjectGUID="{B74FC133-326F-459F-B5F0-19FC34DDBCE1}" LineColor="16711680" TextBkColor="16777215" TextBoxX="0" TextBoxY="0"/><SimpleBookmark version="0100" Caption="Annotation 5" Desc=""/><polygon_data version="0100" ExtraData=""><polygon_points version="0100" polypointcount="5"><polygon_point version="0100" polypointindex="0" polypointX="44867" polypointY="101121"/><polygon_point version="0100" polypointindex="1" polypointX="46937" polypointY="101085"/><polygon_point version="0100" polypointindex="2" polypointX="46957" polypointY="102182"/><polygon_point version="0100" polypointindex="3" polypointX="44886" polypointY="102218"/><polygon_point version="0100" polypointindex="4" polypointX="44867" polypointY="101121"/></polygon_points></polygon_data></slide_flag_data></data>
