# Supplementary material for: Evolutionary relaxation and functional change of INSL3 and RXFP2 may underlie natural cryptorchidism in mammals
Source: EMBO Rep. 2025 Nov 11;26(24):6418–36. doi: 10.1038/s44319-025-00636-w (PMC12714730; doi:10.1038/s44319-025-00636-w)
Supplement: Supplementary file 6 — Source data Fig. 3 [file 44319_2025_636_MOESM6_ESM.zip › Figure3/3C/P15 WT-G2 Masson/Data0006.dat]

01.025BECB9299FDF4738A70FE7C4D482CDB30000006000000000000000000000000000000000000000000000000000000000000000000000000000000000000000000000000000000000000000000000000000000000000000000000000000000000000000000000000000000000000000000000000000000000000000000000000000000000000000000000000000000000000<scaninfo>
  <data>
    <scaninfo XImagePos="13" YImagePos="39" ZImagePos="1" XMotorPos="10366" YMotorPos="43286" ZMotorPos="2094" FineFocusRange="none" CoarseFocusRange="none" ObjectLevel="none" OpticalFocusLevel="2094" FocusingType="Interpolated" Neighbours="none" NeighbourCoarsePoint="none"/>
  </data>
</scaninfo>
<scaninfo>
  <data>
    <scaninfo XImagePos="13" YImagePos="38" ZImagePos="1" XMotorPos="10366" YMotorPos="42754" ZMotorPos="2094" FineFocusRange="none" CoarseFocusRange="none" ObjectLevel="none" OpticalFocusLevel="2094" FocusingType="Interpolated" Neighbours="none" NeighbourCoarsePoint="none"/>
  </data>
</scaninfo>
<scaninfo>
  <data>
    <scaninfo XImagePos="13" YImagePos="37" ZImagePos="1" XMotorPos="10366" YMotorPos="42222" ZMotorPos="2094" FineFocusRange="none" CoarseFocusRange="none" ObjectLevel="none" OpticalFocusLevel="2094" FocusingType="Interpolated" Neighbours="none" NeighbourCoarsePoint="none"/>
  </data>
</scaninfo>
<scaninfo>
  <data>
    <scaninfo XImagePos="13" YImagePos="35" ZImagePos="1" XMotorPos="10366" YMotorPos="41158" ZMotorPos="2094" FineFocusRange="none" CoarseFocusRange="none" ObjectLevel="none" OpticalFocusLevel="2094" FocusingType="Interpolated" Neighbours="none" NeighbourCoarsePoint="none"/>
  </data>
</scaninfo>
<scaninfo>
  <data>
    <scaninfo XImagePos="13" YImagePos="36" ZImagePos="1" XMotorPos="10366" YMotorPos="41690" ZMotorPos="2094" FineFocusRange="none" CoarseFocusRange="none" ObjectLevel="none" OpticalFocusLevel="2094" FocusingType="Interpolated" Neighbours="none" NeighbourCoarsePoint="none"/>
  </data>
</scaninfo>
<scaninfo>
  <data>
    <scaninfo XImagePos="14" YImagePos="35" ZImagePos="1" XMotorPos="11008" YMotorPos="41158" ZMotorPos="2094" FineFocusRange="none" CoarseFocusRange="none" ObjectLevel="none" OpticalFocusLevel="2094" FocusingType="Interpolated" Neighbours="none" NeighbourCoarsePoint="none"/>
  </data>
</scaninfo>
<scaninfo>
  <data>
    <scaninfo XImagePos="14" YImagePos="36" ZImagePos="1" XMotorPos="11008" YMotorPos="41690" ZMotorPos="2094" FineFocusRange="none" CoarseFocusRange="none" ObjectLevel="none" OpticalFocusLevel="2094" FocusingType="Interpolated" Neighbours="none" NeighbourCoarsePoint="none"/>
  </data>
</scaninfo>
<scaninfo>
  <data>
    <scaninfo XImagePos="14" YImagePos="37" ZImagePos="1" XMotorPos="11008" YMotorPos="42222" ZMotorPos="2094" FineFocusRange="none" CoarseFocusRange="none" ObjectLevel="none" OpticalFocusLevel="2094" FocusingType="Interpolated" Neighbours="none" NeighbourCoarsePoint="none"/>
  </data>
</scaninfo>
<scaninfo>
  <data>
    <scaninfo XImagePos="14" YImagePos="38" ZImagePos="1" XMotorPos="11008" YMotorPos="42754" ZMotorPos="2094" FineFocusRange="2042 - 2106" CoarseFocusRange="1050 - 2650" ObjectLevel="none" OpticalFocusLevel="2094" FocusingType="OptWholeRange" Neighbours="none" NeighbourCoarsePoint="(14;38)"/>
  </data>
</scaninfo>
<scaninfo>
  <data>
    <scaninfo XImagePos="14" YImagePos="40" ZImagePos="1" XMotorPos="11008" YMotorPos="43818" ZMotorPos="2094" FineFocusRange="none" CoarseFocusRange="none" ObjectLevel="none" OpticalFocusLevel="2094" FocusingType="Interpolated" Neighbours="none" NeighbourCoarsePoint="none"/>
  </data>
</scaninfo>
<scaninfo>
  <data>
    <scaninfo XImagePos="14" YImagePos="39" ZImagePos="1" XMotorPos="11008" YMotorPos="43286" ZMotorPos="2094" FineFocusRange="none" CoarseFocusRange="none" ObjectLevel="none" OpticalFocusLevel="2094" FocusingType="Interpolated" Neighbours="none" NeighbourCoarsePoint="none"/>
  </data>
</scaninfo>
<scaninfo>
  <data>
    <scaninfo XImagePos="15" YImagePos="40" ZImagePos="1" XMotorPos="11650" YMotorPos="43818" ZMotorPos="2094" FineFocusRange="none" CoarseFocusRange="none" ObjectLevel="none" OpticalFocusLevel="2094" FocusingType="Interpolated" Neighbours="none" NeighbourCoarsePoint="none"/>
  </data>
</scaninfo>
<scaninfo>
  <data>
    <scaninfo XImagePos="15" YImagePos="39" ZImagePos="1" XMotorPos="11650" YMotorPos="43286" ZMotorPos="2094" FineFocusRange="none" CoarseFocusRange="none" ObjectLevel="none" OpticalFocusLevel="2094" FocusingType="Interpolated" Neighbours="none" NeighbourCoarsePoint="none"/>
  </data>
</scaninfo>
<scaninfo>
  <data>
    <scaninfo XImagePos="15" YImagePos="38" ZImagePos="1" XMotorPos="11650" YMotorPos="42754" ZMotorPos="2094" FineFocusRange="none" CoarseFocusRange="none" ObjectLevel="none" OpticalFocusLevel="2094" FocusingType="Interpolated" Neighbours="none" NeighbourCoarsePoint="none"/>
  </data>
</scaninfo>
<scaninfo>
  <data>
    <scaninfo XImagePos="15" YImagePos="37" ZImagePos="1" XMotorPos="11650" YMotorPos="42222" ZMotorPos="2094" FineFocusRange="none" CoarseFocusRange="none" ObjectLevel="none" OpticalFocusLevel="2094" FocusingType="Interpolated" Neighbours="none" NeighbourCoarsePoint="none"/>
  </data>
</scaninfo>
<scaninfo>
  <data>
    <scaninfo XImagePos="15" YImagePos="35" ZImagePos="1" XMotorPos="11650" YMotorPos="41158" ZMotorPos="2094" FineFocusRange="none" CoarseFocusRange="none" ObjectLevel="none" OpticalFocusLevel="2094" FocusingType="Interpolated" Neighbours="none" NeighbourCoarsePoint="none"/>
  </data>
</scaninfo>
<scaninfo>
  <data>
    <scaninfo XImagePos="15" YImagePos="36" ZImagePos="1" XMotorPos="11650" YMotorPos="41690" ZMotorPos="2094" FineFocusRange="none" CoarseFocusRange="none" ObjectLevel="none" OpticalFocusLevel="2094" FocusingType="Interpolated" Neighbours="none" NeighbourCoarsePoint="none"/>
  </data>
</scaninfo>
<scaninfo>
  <data>
    <scaninfo XImagePos="16" YImagePos="36" ZImagePos="1" XMotorPos="12292" YMotorPos="41690" ZMotorPos="2094" FineFocusRange="none" CoarseFocusRange="none" ObjectLevel="none" OpticalFocusLevel="2094" FocusingType="Interpolated" Neighbours="none" NeighbourCoarsePoint="none"/>
  </data>
</scaninfo>
<scaninfo>
  <data>
    <scaninfo XImagePos="16" YImagePos="37" ZImagePos="1" XMotorPos="12292" YMotorPos="42222" ZMotorPos="2094" FineFocusRange="none" CoarseFocusRange="none" ObjectLevel="none" OpticalFocusLevel="2094" FocusingType="Interpolated" Neighbours="none" NeighbourCoarsePoint="none"/>
  </data>
</scaninfo>
<scaninfo>
  <data>
    <scaninfo XImagePos="16" YImagePos="39" ZImagePos="1" XMotorPos="12292" YMotorPos="43286" ZMotorPos="2094" FineFocusRange="none" CoarseFocusRange="none" ObjectLevel="none" OpticalFocusLevel="2094" FocusingType="Interpolated" Neighbours="none" NeighbourCoarsePoint="none"/>
  </data>
</scaninfo>
<scaninfo>
  <data>
    <scaninfo XImagePos="16" YImagePos="38" ZImagePos="1" XMotorPos="12292" YMotorPos="42754" ZMotorPos="2094" FineFocusRange="none" CoarseFocusRange="none" ObjectLevel="none" OpticalFocusLevel="2094" FocusingType="Interpolated" Neighbours="none" NeighbourCoarsePoint="none"/>
  </data>
</scaninfo>
