# Supplementary material for: Evolutionary relaxation and functional change of INSL3 and RXFP2 may underlie natural cryptorchidism in mammals
Source: EMBO Rep. 2025 Nov 11;26(24):6418–36. doi: 10.1038/s44319-025-00636-w (PMC12714730; doi:10.1038/s44319-025-00636-w)
Supplement: Supplementary file 6 — Source data Fig. 3 [file 44319_2025_636_MOESM6_ESM.zip › Figure3/3C/P15 WT-G2 Masson/Data0019.dat]

01.025BECB9299FDF4738A70FE7C4D482CDB30000019000000000000000000000000000000000000000000000000000000000000000000000000000000000000000000000000000000000000000000000000000000000000000000000000000000000000000000000000000000000000000000000000000000000000000000000000000000000000000000000000000000000000<scaninfo>
  <header>
    <general>
      <field name="XImagePos"   type="num" comm="Image position on X axis" />
      <field name="YImagePos"   type="num" comm="Image position on Y axis" />
    </general>
    <specific>
      <field name="XMotorPos" type="num" unit="microstep" comm="Microscope X motor position" />
      <field name="YMotorPos" type="num" unit="microstep" comm="Microscope Y motor position" />
      <field name="ZMotorPos" type="num" unit="microstep" comm="Microscope Z motor position" />
      <field name="FineFocusRange" type="text" unit="" comm="Optical fine focus range" />
      <field name="CoarseFocusRange" type="text" unit="" comm="Optical coarse focus range" />
      <field name="ObjectLevel" type="text" unit="" comm="Foreground / background pixel ration on image" />
      <field name="OpticalFocusLevel" type="text" unit="" comm="Optical focus value on image" />
      <field name="FocusingType" type="text" unit="" comm="Focusing mode on image" />
      <field name="Neighbours" type="text" unit="" comm="Used neighbours" />
      <field name="NeighbourCoarsePoint" type="text" unit="" comm="Used coarse point" />
      <field name="FOVSharpness" type="text" unit="" comm="Actual FOV sharpness" />
    </specific>
  </header>
</scaninfo>
