# Supplementary material for: Evolutionary relaxation and functional change of INSL3 and RXFP2 may underlie natural cryptorchidism in mammals
Source: EMBO Rep. 2025 Nov 11;26(24):6418–36. doi: 10.1038/s44319-025-00636-w (PMC12714730; doi:10.1038/s44319-025-00636-w)
Supplement: Supplementary file 6 — Source data Fig. 3 [file 44319_2025_636_MOESM6_ESM.zip › Figure3/3C/P23 KI-G1 Masson/Data0006.dat]

01.02227EA9D7A6CA4F9A8C922EAB8324C3E70000006000000000000000000000000000000000000000000000000000000000000000000000000000000000000000000000000000000000000000000000000000000000000000000000000000000000000000000000000000000000000000000000000000000000000000000000000000000000000000000000000000000000000<scaninfo>
  <data>
    <scaninfo XImagePos="10" YImagePos="51" ZImagePos="1" XMotorPos="8440" YMotorPos="49670" ZMotorPos="2094" FineFocusRange="none" CoarseFocusRange="none" ObjectLevel="none" OpticalFocusLevel="2094" FocusingType="Interpolated" Neighbours="none" NeighbourCoarsePoint="none"/>
  </data>
</scaninfo>
<scaninfo>
  <data>
    <scaninfo XImagePos="10" YImagePos="52" ZImagePos="1" XMotorPos="8440" YMotorPos="50202" ZMotorPos="2094" FineFocusRange="none" CoarseFocusRange="none" ObjectLevel="none" OpticalFocusLevel="2094" FocusingType="Interpolated" Neighbours="none" NeighbourCoarsePoint="none"/>
  </data>
</scaninfo>
<scaninfo>
  <data>
    <scaninfo XImagePos="11" YImagePos="56" ZImagePos="1" XMotorPos="9082" YMotorPos="52330" ZMotorPos="2094" FineFocusRange="none" CoarseFocusRange="none" ObjectLevel="none" OpticalFocusLevel="2094" FocusingType="Interpolated" Neighbours="none" NeighbourCoarsePoint="none"/>
  </data>
</scaninfo>
<scaninfo>
  <data>
    <scaninfo XImagePos="11" YImagePos="55" ZImagePos="1" XMotorPos="9082" YMotorPos="51798" ZMotorPos="2094" FineFocusRange="none" CoarseFocusRange="none" ObjectLevel="none" OpticalFocusLevel="2094" FocusingType="Interpolated" Neighbours="none" NeighbourCoarsePoint="none"/>
  </data>
</scaninfo>
<scaninfo>
  <data>
    <scaninfo XImagePos="11" YImagePos="54" ZImagePos="1" XMotorPos="9082" YMotorPos="51266" ZMotorPos="2094" FineFocusRange="none" CoarseFocusRange="none" ObjectLevel="none" OpticalFocusLevel="2094" FocusingType="Interpolated" Neighbours="none" NeighbourCoarsePoint="none"/>
  </data>
</scaninfo>
<scaninfo>
  <data>
    <scaninfo XImagePos="11" YImagePos="53" ZImagePos="1" XMotorPos="9082" YMotorPos="50734" ZMotorPos="2094" FineFocusRange="none" CoarseFocusRange="none" ObjectLevel="none" OpticalFocusLevel="2094" FocusingType="Interpolated" Neighbours="none" NeighbourCoarsePoint="none"/>
  </data>
</scaninfo>
<scaninfo>
  <data>
    <scaninfo XImagePos="11" YImagePos="52" ZImagePos="1" XMotorPos="9082" YMotorPos="50202" ZMotorPos="2094" FineFocusRange="none" CoarseFocusRange="none" ObjectLevel="none" OpticalFocusLevel="2094" FocusingType="Interpolated" Neighbours="none" NeighbourCoarsePoint="none"/>
  </data>
</scaninfo>
<scaninfo>
  <data>
    <scaninfo XImagePos="11" YImagePos="50" ZImagePos="1" XMotorPos="9082" YMotorPos="49138" ZMotorPos="2094" FineFocusRange="none" CoarseFocusRange="none" ObjectLevel="none" OpticalFocusLevel="2094" FocusingType="Interpolated" Neighbours="none" NeighbourCoarsePoint="none"/>
  </data>
</scaninfo>
<scaninfo>
  <data>
    <scaninfo XImagePos="11" YImagePos="51" ZImagePos="1" XMotorPos="9082" YMotorPos="49670" ZMotorPos="2094" FineFocusRange="none" CoarseFocusRange="none" ObjectLevel="none" OpticalFocusLevel="2094" FocusingType="Interpolated" Neighbours="none" NeighbourCoarsePoint="none"/>
  </data>
</scaninfo>
<scaninfo>
  <data>
    <scaninfo XImagePos="12" YImagePos="50" ZImagePos="1" XMotorPos="9724" YMotorPos="49138" ZMotorPos="2094" FineFocusRange="none" CoarseFocusRange="none" ObjectLevel="none" OpticalFocusLevel="2094" FocusingType="Interpolated" Neighbours="none" NeighbourCoarsePoint="none"/>
  </data>
</scaninfo>
<scaninfo>
  <data>
    <scaninfo XImagePos="12" YImagePos="51" ZImagePos="1" XMotorPos="9724" YMotorPos="49670" ZMotorPos="2094" FineFocusRange="none" CoarseFocusRange="none" ObjectLevel="none" OpticalFocusLevel="2094" FocusingType="Interpolated" Neighbours="none" NeighbourCoarsePoint="none"/>
  </data>
</scaninfo>
<scaninfo>
  <data>
    <scaninfo XImagePos="12" YImagePos="52" ZImagePos="1" XMotorPos="9724" YMotorPos="50202" ZMotorPos="2094" FineFocusRange="none" CoarseFocusRange="none" ObjectLevel="none" OpticalFocusLevel="2094" FocusingType="Interpolated" Neighbours="none" NeighbourCoarsePoint="none"/>
  </data>
</scaninfo>
<scaninfo>
  <data>
    <scaninfo XImagePos="12" YImagePos="53" ZImagePos="1" XMotorPos="9724" YMotorPos="50734" ZMotorPos="2094" FineFocusRange="none" CoarseFocusRange="none" ObjectLevel="none" OpticalFocusLevel="2094" FocusingType="Interpolated" Neighbours="none" NeighbourCoarsePoint="none"/>
  </data>
</scaninfo>
<scaninfo>
  <data>
    <scaninfo XImagePos="12" YImagePos="54" ZImagePos="1" XMotorPos="9724" YMotorPos="51266" ZMotorPos="2094" FineFocusRange="none" CoarseFocusRange="none" ObjectLevel="none" OpticalFocusLevel="2094" FocusingType="Interpolated" Neighbours="none" NeighbourCoarsePoint="none"/>
  </data>
</scaninfo>
<scaninfo>
  <data>
    <scaninfo XImagePos="12" YImagePos="55" ZImagePos="1" XMotorPos="9724" YMotorPos="51798" ZMotorPos="2094" FineFocusRange="none" CoarseFocusRange="none" ObjectLevel="none" OpticalFocusLevel="2094" FocusingType="Interpolated" Neighbours="none" NeighbourCoarsePoint="none"/>
  </data>
</scaninfo>
<scaninfo>
  <data>
    <scaninfo XImagePos="12" YImagePos="57" ZImagePos="1" XMotorPos="9724" YMotorPos="52862" ZMotorPos="2094" FineFocusRange="none" CoarseFocusRange="none" ObjectLevel="none" OpticalFocusLevel="2094" FocusingType="Interpolated" Neighbours="none" NeighbourCoarsePoint="none"/>
  </data>
</scaninfo>
<scaninfo>
  <data>
    <scaninfo XImagePos="12" YImagePos="56" ZImagePos="1" XMotorPos="9724" YMotorPos="52330" ZMotorPos="2094" FineFocusRange="none" CoarseFocusRange="none" ObjectLevel="none" OpticalFocusLevel="2094" FocusingType="Interpolated" Neighbours="none" NeighbourCoarsePoint="none"/>
  </data>
</scaninfo>
<scaninfo>
  <data>
    <scaninfo XImagePos="13" YImagePos="57" ZImagePos="1" XMotorPos="10366" YMotorPos="52862" ZMotorPos="2094" FineFocusRange="none" CoarseFocusRange="none" ObjectLevel="none" OpticalFocusLevel="2094" FocusingType="Interpolated" Neighbours="none" NeighbourCoarsePoint="none"/>
  </data>
</scaninfo>
<scaninfo>
  <data>
    <scaninfo XImagePos="13" YImagePos="56" ZImagePos="1" XMotorPos="10366" YMotorPos="52330" ZMotorPos="2094" FineFocusRange="none" CoarseFocusRange="none" ObjectLevel="none" OpticalFocusLevel="2094" FocusingType="Interpolated" Neighbours="none" NeighbourCoarsePoint="none"/>
  </data>
</scaninfo>
<scaninfo>
  <data>
    <scaninfo XImagePos="13" YImagePos="55" ZImagePos="1" XMotorPos="10366" YMotorPos="51798" ZMotorPos="2094" FineFocusRange="none" CoarseFocusRange="none" ObjectLevel="none" OpticalFocusLevel="2094" FocusingType="Interpolated" Neighbours="none" NeighbourCoarsePoint="none"/>
  </data>
</scaninfo>
<scaninfo>
  <data>
    <scaninfo XImagePos="13" YImagePos="54" ZImagePos="1" XMotorPos="10366" YMotorPos="51266" ZMotorPos="2094" FineFocusRange="none" CoarseFocusRange="none" ObjectLevel="none" OpticalFocusLevel="2094" FocusingType="Interpolated" Neighbours="none" NeighbourCoarsePoint="none"/>
  </data>
</scaninfo>
<scaninfo>
  <data>
    <scaninfo XImagePos="13" YImagePos="53" ZImagePos="1" XMotorPos="10366" YMotorPos="50734" ZMotorPos="2094" FineFocusRange="none" CoarseFocusRange="none" ObjectLevel="none" OpticalFocusLevel="2094" FocusingType="Interpolated" Neighbours="none" NeighbourCoarsePoint="none"/>
  </data>
</scaninfo>
<scaninfo>
  <data>
    <scaninfo XImagePos="13" YImagePos="52" ZImagePos="1" XMotorPos="10366" YMotorPos="50202" ZMotorPos="2094" FineFocusRange="none" CoarseFocusRange="none" ObjectLevel="none" OpticalFocusLevel="2094" FocusingType="Interpolated" Neighbours="none" NeighbourCoarsePoint="none"/>
  </data>
</scaninfo>
<scaninfo>
  <data>
    <scaninfo XImagePos="13" YImagePos="50" ZImagePos="1" XMotorPos="10366" YMotorPos="49138" ZMotorPos="2094" FineFocusRange="none" CoarseFocusRange="none" ObjectLevel="none" OpticalFocusLevel="2094" FocusingType="Interpolated" Neighbours="none" NeighbourCoarsePoint="none"/>
  </data>
</scaninfo>
<scaninfo>
  <data>
    <scaninfo XImagePos="13" YImagePos="51" ZImagePos="1" XMotorPos="10366" YMotorPos="49670" ZMotorPos="2094" FineFocusRange="none" CoarseFocusRange="none" ObjectLevel="none" OpticalFocusLevel="2094" FocusingType="Interpolated" Neighbours="none" NeighbourCoarsePoint="none"/>
  </data>
</scaninfo>
<scaninfo>
  <data>
    <scaninfo XImagePos="14" YImagePos="50" ZImagePos="1" XMotorPos="11008" YMotorPos="49138" ZMotorPos="2094" FineFocusRange="none" CoarseFocusRange="none" ObjectLevel="none" OpticalFocusLevel="2094" FocusingType="Interpolated" Neighbours="none" NeighbourCoarsePoint="none"/>
  </data>
</scaninfo>
<scaninfo>
  <data>
    <scaninfo XImagePos="14" YImagePos="51" ZImagePos="1" XMotorPos="11008" YMotorPos="49670" ZMotorPos="2094" FineFocusRange="none" CoarseFocusRange="none" ObjectLevel="none" OpticalFocusLevel="2094" FocusingType="Interpolated" Neighbours="none" NeighbourCoarsePoint="none"/>
  </data>
</scaninfo>
<scaninfo>
  <data>
    <scaninfo XImagePos="14" YImagePos="52" ZImagePos="1" XMotorPos="11008" YMotorPos="50202" ZMotorPos="2094" FineFocusRange="none" CoarseFocusRange="none" ObjectLevel="none" OpticalFocusLevel="2094" FocusingType="Interpolated" Neighbours="none" NeighbourCoarsePoint="none"/>
  </data>
</scaninfo>
<scaninfo>
  <data>
    <scaninfo XImagePos="14" YImagePos="53" ZImagePos="1" XMotorPos="11008" YMotorPos="50734" ZMotorPos="2094" FineFocusRange="none" CoarseFocusRange="none" ObjectLevel="none" OpticalFocusLevel="2094" FocusingType="Interpolated" Neighbours="none" NeighbourCoarsePoint="none"/>
  </data>
</scaninfo>
<scaninfo>
  <data>
    <scaninfo XImagePos="14" YImagePos="54" ZImagePos="1" XMotorPos="11008" YMotorPos="51266" ZMotorPos="2094" FineFocusRange="none" CoarseFocusRange="none" ObjectLevel="none" OpticalFocusLevel="2094" FocusingType="Interpolated" Neighbours="none" NeighbourCoarsePoint="none"/>
  </data>
</scaninfo>
<scaninfo>
  <data>
    <scaninfo XImagePos="14" YImagePos="55" ZImagePos="1" XMotorPos="11008" YMotorPos="51798" ZMotorPos="2094" FineFocusRange="none" CoarseFocusRange="none" ObjectLevel="none" OpticalFocusLevel="2094" FocusingType="Interpolated" Neighbours="none" NeighbourCoarsePoint="none"/>
  </data>
</scaninfo>
<scaninfo>
  <data>
    <scaninfo XImagePos="14" YImagePos="57" ZImagePos="1" XMotorPos="11008" YMotorPos="52862" ZMotorPos="2094" FineFocusRange="none" CoarseFocusRange="none" ObjectLevel="none" OpticalFocusLevel="2094" FocusingType="Interpolated" Neighbours="none" NeighbourCoarsePoint="none"/>
  </data>
</scaninfo>
<scaninfo>
  <data>
    <scaninfo XImagePos="14" YImagePos="56" ZImagePos="1" XMotorPos="11008" YMotorPos="52330" ZMotorPos="2094" FineFocusRange="none" CoarseFocusRange="none" ObjectLevel="none" OpticalFocusLevel="2094" FocusingType="Interpolated" Neighbours="none" NeighbourCoarsePoint="none"/>
  </data>
</scaninfo>
<scaninfo>
  <data>
    <scaninfo XImagePos="15" YImagePos="56" ZImagePos="1" XMotorPos="11650" YMotorPos="52330" ZMotorPos="2094" FineFocusRange="none" CoarseFocusRange="none" ObjectLevel="none" OpticalFocusLevel="2094" FocusingType="Interpolated" Neighbours="none" NeighbourCoarsePoint="none"/>
  </data>
</scaninfo>
<scaninfo>
  <data>
    <scaninfo XImagePos="15" YImagePos="55" ZImagePos="1" XMotorPos="11650" YMotorPos="51798" ZMotorPos="2094" FineFocusRange="none" CoarseFocusRange="none" ObjectLevel="none" OpticalFocusLevel="2094" FocusingType="Interpolated" Neighbours="none" NeighbourCoarsePoint="none"/>
  </data>
</scaninfo>
<scaninfo>
  <data>
    <scaninfo XImagePos="15" YImagePos="54" ZImagePos="1" XMotorPos="11650" YMotorPos="51266" ZMotorPos="2094" FineFocusRange="none" CoarseFocusRange="none" ObjectLevel="none" OpticalFocusLevel="2094" FocusingType="Interpolated" Neighbours="none" NeighbourCoarsePoint="none"/>
  </data>
</scaninfo>
<scaninfo>
  <data>
    <scaninfo XImagePos="15" YImagePos="53" ZImagePos="1" XMotorPos="11650" YMotorPos="50734" ZMotorPos="2094" FineFocusRange="none" CoarseFocusRange="none" ObjectLevel="none" OpticalFocusLevel="2094" FocusingType="Interpolated" Neighbours="none" NeighbourCoarsePoint="none"/>
  </data>
</scaninfo>
<scaninfo>
  <data>
    <scaninfo XImagePos="15" YImagePos="52" ZImagePos="1" XMotorPos="11650" YMotorPos="50202" ZMotorPos="2094" FineFocusRange="2074 - 2138" CoarseFocusRange="1050 - 2650" ObjectLevel="none" OpticalFocusLevel="2094" FocusingType="OptWholeRange" Neighbours="none" NeighbourCoarsePoint="(15;52)"/>
  </data>
</scaninfo>
<scaninfo>
  <data>
    <scaninfo XImagePos="15" YImagePos="50" ZImagePos="1" XMotorPos="11650" YMotorPos="49138" ZMotorPos="2094" FineFocusRange="none" CoarseFocusRange="none" ObjectLevel="none" OpticalFocusLevel="2094" FocusingType="Interpolated" Neighbours="none" NeighbourCoarsePoint="none"/>
  </data>
</scaninfo>
<scaninfo>
  <data>
    <scaninfo XImagePos="15" YImagePos="51" ZImagePos="1" XMotorPos="11650" YMotorPos="49670" ZMotorPos="2094" FineFocusRange="none" CoarseFocusRange="none" ObjectLevel="none" OpticalFocusLevel="2094" FocusingType="Interpolated" Neighbours="none" NeighbourCoarsePoint="none"/>
  </data>
</scaninfo>
<scaninfo>
  <data>
    <scaninfo XImagePos="16" YImagePos="50" ZImagePos="1" XMotorPos="12292" YMotorPos="49138" ZMotorPos="2094" FineFocusRange="none" CoarseFocusRange="none" ObjectLevel="none" OpticalFocusLevel="2094" FocusingType="Interpolated" Neighbours="none" NeighbourCoarsePoint="none"/>
  </data>
</scaninfo>
<scaninfo>
  <data>
    <scaninfo XImagePos="16" YImagePos="51" ZImagePos="1" XMotorPos="12292" YMotorPos="49670" ZMotorPos="2094" FineFocusRange="none" CoarseFocusRange="none" ObjectLevel="none" OpticalFocusLevel="2094" FocusingType="Interpolated" Neighbours="none" NeighbourCoarsePoint="none"/>
  </data>
</scaninfo>
<scaninfo>
  <data>
    <scaninfo XImagePos="16" YImagePos="52" ZImagePos="1" XMotorPos="12292" YMotorPos="50202" ZMotorPos="2094" FineFocusRange="none" CoarseFocusRange="none" ObjectLevel="none" OpticalFocusLevel="2094" FocusingType="Interpolated" Neighbours="none" NeighbourCoarsePoint="none"/>
  </data>
</scaninfo>
<scaninfo>
  <data>
    <scaninfo XImagePos="16" YImagePos="53" ZImagePos="1" XMotorPos="12292" YMotorPos="50734" ZMotorPos="2094" FineFocusRange="none" CoarseFocusRange="none" ObjectLevel="none" OpticalFocusLevel="2094" FocusingType="Interpolated" Neighbours="none" NeighbourCoarsePoint="none"/>
  </data>
</scaninfo>
<scaninfo>
  <data>
    <scaninfo XImagePos="16" YImagePos="54" ZImagePos="1" XMotorPos="12292" YMotorPos="51266" ZMotorPos="2094" FineFocusRange="none" CoarseFocusRange="none" ObjectLevel="none" OpticalFocusLevel="2094" FocusingType="Interpolated" Neighbours="none" NeighbourCoarsePoint="none"/>
  </data>
</scaninfo>
<scaninfo>
  <data>
    <scaninfo XImagePos="16" YImagePos="55" ZImagePos="1" XMotorPos="12292" YMotorPos="51798" ZMotorPos="2094" FineFocusRange="none" CoarseFocusRange="none" ObjectLevel="none" OpticalFocusLevel="2094" FocusingType="Interpolated" Neighbours="none" NeighbourCoarsePoint="none"/>
  </data>
</scaninfo>
<scaninfo>
  <data>
    <scaninfo XImagePos="16" YImagePos="56" ZImagePos="1" XMotorPos="12292" YMotorPos="52330" ZMotorPos="2094" FineFocusRange="none" CoarseFocusRange="none" ObjectLevel="none" OpticalFocusLevel="2094" FocusingType="Interpolated" Neighbours="none" NeighbourCoarsePoint="none"/>
  </data>
</scaninfo>
<scaninfo>
  <data>
    <scaninfo XImagePos="17" YImagePos="55" ZImagePos="1" XMotorPos="12934" YMotorPos="51798" ZMotorPos="2094" FineFocusRange="none" CoarseFocusRange="none" ObjectLevel="none" OpticalFocusLevel="2094" FocusingType="Interpolated" Neighbours="none" NeighbourCoarsePoint="none"/>
  </data>
</scaninfo>
<scaninfo>
  <data>
    <scaninfo XImagePos="17" YImagePos="53" ZImagePos="1" XMotorPos="12934" YMotorPos="50734" ZMotorPos="2094" FineFocusRange="none" CoarseFocusRange="none" ObjectLevel="none" OpticalFocusLevel="2094" FocusingType="Interpolated" Neighbours="none" NeighbourCoarsePoint="none"/>
  </data>
</scaninfo>
<scaninfo>
  <data>
    <scaninfo XImagePos="17" YImagePos="54" ZImagePos="1" XMotorPos="12934" YMotorPos="51266" ZMotorPos="2094" FineFocusRange="none" CoarseFocusRange="none" ObjectLevel="none" OpticalFocusLevel="2094" FocusingType="Interpolated" Neighbours="none" NeighbourCoarsePoint="none"/>
  </data>
</scaninfo>
