# Supplementary material for: Evolutionary relaxation and functional change of INSL3 and RXFP2 may underlie natural cryptorchidism in mammals
Source: EMBO Rep. 2025 Nov 11;26(24):6418–36. doi: 10.1038/s44319-025-00636-w (PMC12714730; doi:10.1038/s44319-025-00636-w)
Supplement: Supplementary file 6 — Source data Fig. 3 [file 44319_2025_636_MOESM6_ESM.zip › Figure3/3C/P23 WT-G2 Masson/Data0006.dat]

01.021D0EB5FACE91455F8C7B50F1F5730FCB0000006000000000000000000000000000000000000000000000000000000000000000000000000000000000000000000000000000000000000000000000000000000000000000000000000000000000000000000000000000000000000000000000000000000000000000000000000000000000000000000000000000000000000<scaninfo>
  <data>
    <scaninfo XImagePos="14" YImagePos="60" ZImagePos="1" XMotorPos="11008" YMotorPos="54458" ZMotorPos="2082" FineFocusRange="none" CoarseFocusRange="none" ObjectLevel="none" OpticalFocusLevel="2082" FocusingType="Interpolated" Neighbours="none" NeighbourCoarsePoint="none"/>
  </data>
</scaninfo>
<scaninfo>
  <data>
    <scaninfo XImagePos="14" YImagePos="61" ZImagePos="1" XMotorPos="11008" YMotorPos="54990" ZMotorPos="2082" FineFocusRange="none" CoarseFocusRange="none" ObjectLevel="none" OpticalFocusLevel="2082" FocusingType="Interpolated" Neighbours="none" NeighbourCoarsePoint="none"/>
  </data>
</scaninfo>
<scaninfo>
  <data>
    <scaninfo XImagePos="14" YImagePos="62" ZImagePos="1" XMotorPos="11008" YMotorPos="55522" ZMotorPos="2082" FineFocusRange="none" CoarseFocusRange="none" ObjectLevel="none" OpticalFocusLevel="2082" FocusingType="Interpolated" Neighbours="none" NeighbourCoarsePoint="none"/>
  </data>
</scaninfo>
<scaninfo>
  <data>
    <scaninfo XImagePos="14" YImagePos="63" ZImagePos="1" XMotorPos="11008" YMotorPos="56054" ZMotorPos="2082" FineFocusRange="none" CoarseFocusRange="none" ObjectLevel="none" OpticalFocusLevel="2082" FocusingType="Interpolated" Neighbours="none" NeighbourCoarsePoint="none"/>
  </data>
</scaninfo>
<scaninfo>
  <data>
    <scaninfo XImagePos="14" YImagePos="64" ZImagePos="1" XMotorPos="11008" YMotorPos="56586" ZMotorPos="2082" FineFocusRange="none" CoarseFocusRange="none" ObjectLevel="none" OpticalFocusLevel="2082" FocusingType="Interpolated" Neighbours="none" NeighbourCoarsePoint="none"/>
  </data>
</scaninfo>
<scaninfo>
  <data>
    <scaninfo XImagePos="15" YImagePos="65" ZImagePos="1" XMotorPos="11650" YMotorPos="57118" ZMotorPos="2082" FineFocusRange="none" CoarseFocusRange="none" ObjectLevel="none" OpticalFocusLevel="2082" FocusingType="Interpolated" Neighbours="none" NeighbourCoarsePoint="none"/>
  </data>
</scaninfo>
<scaninfo>
  <data>
    <scaninfo XImagePos="15" YImagePos="64" ZImagePos="1" XMotorPos="11650" YMotorPos="56586" ZMotorPos="2082" FineFocusRange="none" CoarseFocusRange="none" ObjectLevel="none" OpticalFocusLevel="2082" FocusingType="Interpolated" Neighbours="none" NeighbourCoarsePoint="none"/>
  </data>
</scaninfo>
<scaninfo>
  <data>
    <scaninfo XImagePos="15" YImagePos="63" ZImagePos="1" XMotorPos="11650" YMotorPos="56054" ZMotorPos="2082" FineFocusRange="none" CoarseFocusRange="none" ObjectLevel="none" OpticalFocusLevel="2082" FocusingType="Interpolated" Neighbours="none" NeighbourCoarsePoint="none"/>
  </data>
</scaninfo>
<scaninfo>
  <data>
    <scaninfo XImagePos="15" YImagePos="62" ZImagePos="1" XMotorPos="11650" YMotorPos="55522" ZMotorPos="2082" FineFocusRange="none" CoarseFocusRange="none" ObjectLevel="none" OpticalFocusLevel="2082" FocusingType="Interpolated" Neighbours="none" NeighbourCoarsePoint="none"/>
  </data>
</scaninfo>
<scaninfo>
  <data>
    <scaninfo XImagePos="15" YImagePos="61" ZImagePos="1" XMotorPos="11650" YMotorPos="54990" ZMotorPos="2082" FineFocusRange="none" CoarseFocusRange="none" ObjectLevel="none" OpticalFocusLevel="2082" FocusingType="Interpolated" Neighbours="none" NeighbourCoarsePoint="none"/>
  </data>
</scaninfo>
<scaninfo>
  <data>
    <scaninfo XImagePos="15" YImagePos="59" ZImagePos="1" XMotorPos="11650" YMotorPos="53926" ZMotorPos="2082" FineFocusRange="none" CoarseFocusRange="none" ObjectLevel="none" OpticalFocusLevel="2082" FocusingType="Interpolated" Neighbours="none" NeighbourCoarsePoint="none"/>
  </data>
</scaninfo>
<scaninfo>
  <data>
    <scaninfo XImagePos="15" YImagePos="60" ZImagePos="1" XMotorPos="11650" YMotorPos="54458" ZMotorPos="2082" FineFocusRange="none" CoarseFocusRange="none" ObjectLevel="none" OpticalFocusLevel="2082" FocusingType="Interpolated" Neighbours="none" NeighbourCoarsePoint="none"/>
  </data>
</scaninfo>
<scaninfo>
  <data>
    <scaninfo XImagePos="16" YImagePos="59" ZImagePos="1" XMotorPos="12292" YMotorPos="53926" ZMotorPos="2082" FineFocusRange="none" CoarseFocusRange="none" ObjectLevel="none" OpticalFocusLevel="2082" FocusingType="Interpolated" Neighbours="none" NeighbourCoarsePoint="none"/>
  </data>
</scaninfo>
<scaninfo>
  <data>
    <scaninfo XImagePos="16" YImagePos="60" ZImagePos="1" XMotorPos="12292" YMotorPos="54458" ZMotorPos="2082" FineFocusRange="none" CoarseFocusRange="none" ObjectLevel="none" OpticalFocusLevel="2082" FocusingType="Interpolated" Neighbours="none" NeighbourCoarsePoint="none"/>
  </data>
</scaninfo>
<scaninfo>
  <data>
    <scaninfo XImagePos="16" YImagePos="61" ZImagePos="1" XMotorPos="12292" YMotorPos="54990" ZMotorPos="2082" FineFocusRange="none" CoarseFocusRange="none" ObjectLevel="none" OpticalFocusLevel="2082" FocusingType="Interpolated" Neighbours="none" NeighbourCoarsePoint="none"/>
  </data>
</scaninfo>
<scaninfo>
  <data>
    <scaninfo XImagePos="16" YImagePos="62" ZImagePos="1" XMotorPos="12292" YMotorPos="55522" ZMotorPos="2082" FineFocusRange="none" CoarseFocusRange="none" ObjectLevel="none" OpticalFocusLevel="2082" FocusingType="Interpolated" Neighbours="none" NeighbourCoarsePoint="none"/>
  </data>
</scaninfo>
<scaninfo>
  <data>
    <scaninfo XImagePos="16" YImagePos="63" ZImagePos="1" XMotorPos="12292" YMotorPos="56054" ZMotorPos="2082" FineFocusRange="none" CoarseFocusRange="none" ObjectLevel="none" OpticalFocusLevel="2082" FocusingType="Interpolated" Neighbours="none" NeighbourCoarsePoint="none"/>
  </data>
</scaninfo>
<scaninfo>
  <data>
    <scaninfo XImagePos="16" YImagePos="64" ZImagePos="1" XMotorPos="12292" YMotorPos="56586" ZMotorPos="2082" FineFocusRange="none" CoarseFocusRange="none" ObjectLevel="none" OpticalFocusLevel="2082" FocusingType="Interpolated" Neighbours="none" NeighbourCoarsePoint="none"/>
  </data>
</scaninfo>
<scaninfo>
  <data>
    <scaninfo XImagePos="16" YImagePos="66" ZImagePos="1" XMotorPos="12292" YMotorPos="57650" ZMotorPos="2082" FineFocusRange="none" CoarseFocusRange="none" ObjectLevel="none" OpticalFocusLevel="2082" FocusingType="Interpolated" Neighbours="none" NeighbourCoarsePoint="none"/>
  </data>
</scaninfo>
<scaninfo>
  <data>
    <scaninfo XImagePos="16" YImagePos="65" ZImagePos="1" XMotorPos="12292" YMotorPos="57118" ZMotorPos="2082" FineFocusRange="none" CoarseFocusRange="none" ObjectLevel="none" OpticalFocusLevel="2082" FocusingType="Interpolated" Neighbours="none" NeighbourCoarsePoint="none"/>
  </data>
</scaninfo>
<scaninfo>
  <data>
    <scaninfo XImagePos="17" YImagePos="66" ZImagePos="1" XMotorPos="12934" YMotorPos="57650" ZMotorPos="2082" FineFocusRange="none" CoarseFocusRange="none" ObjectLevel="none" OpticalFocusLevel="2082" FocusingType="Interpolated" Neighbours="none" NeighbourCoarsePoint="none"/>
  </data>
</scaninfo>
<scaninfo>
  <data>
    <scaninfo XImagePos="17" YImagePos="65" ZImagePos="1" XMotorPos="12934" YMotorPos="57118" ZMotorPos="2082" FineFocusRange="none" CoarseFocusRange="none" ObjectLevel="none" OpticalFocusLevel="2082" FocusingType="Interpolated" Neighbours="none" NeighbourCoarsePoint="none"/>
  </data>
</scaninfo>
<scaninfo>
  <data>
    <scaninfo XImagePos="17" YImagePos="64" ZImagePos="1" XMotorPos="12934" YMotorPos="56586" ZMotorPos="2082" FineFocusRange="none" CoarseFocusRange="none" ObjectLevel="none" OpticalFocusLevel="2082" FocusingType="Interpolated" Neighbours="none" NeighbourCoarsePoint="none"/>
  </data>
</scaninfo>
<scaninfo>
  <data>
    <scaninfo XImagePos="17" YImagePos="63" ZImagePos="1" XMotorPos="12934" YMotorPos="56054" ZMotorPos="2082" FineFocusRange="2042 - 2106" CoarseFocusRange="1050 - 2650" ObjectLevel="none" OpticalFocusLevel="2082" FocusingType="OptWholeRange" Neighbours="none" NeighbourCoarsePoint="(17;63)"/>
  </data>
</scaninfo>
<scaninfo>
  <data>
    <scaninfo XImagePos="17" YImagePos="62" ZImagePos="1" XMotorPos="12934" YMotorPos="55522" ZMotorPos="2082" FineFocusRange="none" CoarseFocusRange="none" ObjectLevel="none" OpticalFocusLevel="2082" FocusingType="Interpolated" Neighbours="none" NeighbourCoarsePoint="none"/>
  </data>
</scaninfo>
<scaninfo>
  <data>
    <scaninfo XImagePos="17" YImagePos="61" ZImagePos="1" XMotorPos="12934" YMotorPos="54990" ZMotorPos="2082" FineFocusRange="none" CoarseFocusRange="none" ObjectLevel="none" OpticalFocusLevel="2082" FocusingType="Interpolated" Neighbours="none" NeighbourCoarsePoint="none"/>
  </data>
</scaninfo>
<scaninfo>
  <data>
    <scaninfo XImagePos="17" YImagePos="60" ZImagePos="1" XMotorPos="12934" YMotorPos="54458" ZMotorPos="2082" FineFocusRange="none" CoarseFocusRange="none" ObjectLevel="none" OpticalFocusLevel="2082" FocusingType="Interpolated" Neighbours="none" NeighbourCoarsePoint="none"/>
  </data>
</scaninfo>
<scaninfo>
  <data>
    <scaninfo XImagePos="17" YImagePos="59" ZImagePos="1" XMotorPos="12934" YMotorPos="53926" ZMotorPos="2082" FineFocusRange="none" CoarseFocusRange="none" ObjectLevel="none" OpticalFocusLevel="2082" FocusingType="Interpolated" Neighbours="none" NeighbourCoarsePoint="none"/>
  </data>
</scaninfo>
<scaninfo>
  <data>
    <scaninfo XImagePos="17" YImagePos="58" ZImagePos="1" XMotorPos="12934" YMotorPos="53394" ZMotorPos="2082" FineFocusRange="none" CoarseFocusRange="none" ObjectLevel="none" OpticalFocusLevel="2082" FocusingType="Interpolated" Neighbours="none" NeighbourCoarsePoint="none"/>
  </data>
</scaninfo>
<scaninfo>
  <data>
    <scaninfo XImagePos="18" YImagePos="59" ZImagePos="1" XMotorPos="13576" YMotorPos="53926" ZMotorPos="2082" FineFocusRange="none" CoarseFocusRange="none" ObjectLevel="none" OpticalFocusLevel="2082" FocusingType="Interpolated" Neighbours="none" NeighbourCoarsePoint="none"/>
  </data>
</scaninfo>
<scaninfo>
  <data>
    <scaninfo XImagePos="18" YImagePos="60" ZImagePos="1" XMotorPos="13576" YMotorPos="54458" ZMotorPos="2082" FineFocusRange="none" CoarseFocusRange="none" ObjectLevel="none" OpticalFocusLevel="2082" FocusingType="Interpolated" Neighbours="none" NeighbourCoarsePoint="none"/>
  </data>
</scaninfo>
<scaninfo>
  <data>
    <scaninfo XImagePos="18" YImagePos="61" ZImagePos="1" XMotorPos="13576" YMotorPos="54990" ZMotorPos="2082" FineFocusRange="none" CoarseFocusRange="none" ObjectLevel="none" OpticalFocusLevel="2082" FocusingType="Interpolated" Neighbours="none" NeighbourCoarsePoint="none"/>
  </data>
</scaninfo>
<scaninfo>
  <data>
    <scaninfo XImagePos="18" YImagePos="62" ZImagePos="1" XMotorPos="13576" YMotorPos="55522" ZMotorPos="2082" FineFocusRange="none" CoarseFocusRange="none" ObjectLevel="none" OpticalFocusLevel="2082" FocusingType="Interpolated" Neighbours="none" NeighbourCoarsePoint="none"/>
  </data>
</scaninfo>
<scaninfo>
  <data>
    <scaninfo XImagePos="18" YImagePos="63" ZImagePos="1" XMotorPos="13576" YMotorPos="56054" ZMotorPos="2082" FineFocusRange="none" CoarseFocusRange="none" ObjectLevel="none" OpticalFocusLevel="2082" FocusingType="Interpolated" Neighbours="none" NeighbourCoarsePoint="none"/>
  </data>
</scaninfo>
<scaninfo>
  <data>
    <scaninfo XImagePos="18" YImagePos="64" ZImagePos="1" XMotorPos="13576" YMotorPos="56586" ZMotorPos="2082" FineFocusRange="none" CoarseFocusRange="none" ObjectLevel="none" OpticalFocusLevel="2082" FocusingType="Interpolated" Neighbours="none" NeighbourCoarsePoint="none"/>
  </data>
</scaninfo>
<scaninfo>
  <data>
    <scaninfo XImagePos="18" YImagePos="65" ZImagePos="1" XMotorPos="13576" YMotorPos="57118" ZMotorPos="2082" FineFocusRange="none" CoarseFocusRange="none" ObjectLevel="none" OpticalFocusLevel="2082" FocusingType="Interpolated" Neighbours="none" NeighbourCoarsePoint="none"/>
  </data>
</scaninfo>
<scaninfo>
  <data>
    <scaninfo XImagePos="18" YImagePos="66" ZImagePos="1" XMotorPos="13576" YMotorPos="57650" ZMotorPos="2082" FineFocusRange="none" CoarseFocusRange="none" ObjectLevel="none" OpticalFocusLevel="2082" FocusingType="Interpolated" Neighbours="none" NeighbourCoarsePoint="none"/>
  </data>
</scaninfo>
<scaninfo>
  <data>
    <scaninfo XImagePos="19" YImagePos="65" ZImagePos="1" XMotorPos="14218" YMotorPos="57118" ZMotorPos="2082" FineFocusRange="none" CoarseFocusRange="none" ObjectLevel="none" OpticalFocusLevel="2082" FocusingType="Interpolated" Neighbours="none" NeighbourCoarsePoint="none"/>
  </data>
</scaninfo>
<scaninfo>
  <data>
    <scaninfo XImagePos="19" YImagePos="64" ZImagePos="1" XMotorPos="14218" YMotorPos="56586" ZMotorPos="2082" FineFocusRange="none" CoarseFocusRange="none" ObjectLevel="none" OpticalFocusLevel="2082" FocusingType="Interpolated" Neighbours="none" NeighbourCoarsePoint="none"/>
  </data>
</scaninfo>
<scaninfo>
  <data>
    <scaninfo XImagePos="19" YImagePos="63" ZImagePos="1" XMotorPos="14218" YMotorPos="56054" ZMotorPos="2082" FineFocusRange="none" CoarseFocusRange="none" ObjectLevel="none" OpticalFocusLevel="2082" FocusingType="Interpolated" Neighbours="none" NeighbourCoarsePoint="none"/>
  </data>
</scaninfo>
<scaninfo>
  <data>
    <scaninfo XImagePos="19" YImagePos="62" ZImagePos="1" XMotorPos="14218" YMotorPos="55522" ZMotorPos="2082" FineFocusRange="none" CoarseFocusRange="none" ObjectLevel="none" OpticalFocusLevel="2082" FocusingType="Interpolated" Neighbours="none" NeighbourCoarsePoint="none"/>
  </data>
</scaninfo>
<scaninfo>
  <data>
    <scaninfo XImagePos="19" YImagePos="61" ZImagePos="1" XMotorPos="14218" YMotorPos="54990" ZMotorPos="2082" FineFocusRange="none" CoarseFocusRange="none" ObjectLevel="none" OpticalFocusLevel="2082" FocusingType="Interpolated" Neighbours="none" NeighbourCoarsePoint="none"/>
  </data>
</scaninfo>
<scaninfo>
  <data>
    <scaninfo XImagePos="19" YImagePos="59" ZImagePos="1" XMotorPos="14218" YMotorPos="53926" ZMotorPos="2082" FineFocusRange="none" CoarseFocusRange="none" ObjectLevel="none" OpticalFocusLevel="2082" FocusingType="Interpolated" Neighbours="none" NeighbourCoarsePoint="none"/>
  </data>
</scaninfo>
<scaninfo>
  <data>
    <scaninfo XImagePos="19" YImagePos="60" ZImagePos="1" XMotorPos="14218" YMotorPos="54458" ZMotorPos="2082" FineFocusRange="none" CoarseFocusRange="none" ObjectLevel="none" OpticalFocusLevel="2082" FocusingType="Interpolated" Neighbours="none" NeighbourCoarsePoint="none"/>
  </data>
</scaninfo>
