# Supplementary material for: Evolutionary relaxation and functional change of INSL3 and RXFP2 may underlie natural cryptorchidism in mammals
Source: EMBO Rep. 2025 Nov 11;26(24):6418–36. doi: 10.1038/s44319-025-00636-w (PMC12714730; doi:10.1038/s44319-025-00636-w)
Supplement: Supplementary file 7 — Source data Fig. 5 [file 44319_2025_636_MOESM7_ESM.zip]

Archive with 25 entries (20 files):
- Figure5/
- Figure5/5A-B/
- Figure5/5A-B/Fertility indicators.xlsx
- Figure5/5A-B/WT V.S. KI.jpg
- Figure5/5A-B/睾丸对比.jpg
- Figure5/5C-D/
- Figure5/5C-D/1KOA63-F_10.0x.jpg
- Figure5/5C-D/KI-1 附睾尾_10.0x.jpg
- Figure5/5C-D/P20-KI1 T HE 郑煜_20.0x.jpg
- Figure5/5C-D/P20-KO1 T HE 郑煜_20.0x.jpg
- Figure5/5C-D/P20-WT3 T HE 郑煜_20.0x.jpg
- Figure5/5C-D/P40-KI2 T HE 郑煜_20.0x.jpg
- Figure5/5C-D/P40-KO1 T HE 郑煜_20.0x.jpg
- Figure5/5C-D/P40-WT1 T HE 郑煜_20.0x.jpg
- Figure5/5C-D/P60-KI1 T HE 郑煜_20.0x.jpg
- Figure5/5C-D/P60-KO1 T HE 郑煜_20.0x.jpg
- Figure5/5C-D/P60-WT1 T HE 郑煜_20.0x.jpg
- Figure5/5C-D/quantification.xlsx
- Figure5/5C-D/WT-2 附睾尾_10.0x.jpg
- Figure5/5C-D/未标题-1.tif
- Figure5/5E/
- Figure5/5E/CASA.zip
- Figure5/5E/quantification.xlsx
- Figure5/5F/
- Figure5/5F/quantification.xlsx
