# Supplementary material for: Evolutionary relaxation and functional change of INSL3 and RXFP2 may underlie natural cryptorchidism in mammals
Source: EMBO Rep. 2025 Nov 11;26(24):6418–36. doi: 10.1038/s44319-025-00636-w (PMC12714730; doi:10.1038/s44319-025-00636-w)
Supplement: Supplementary file 7 — Source data Fig. 5 [file 44319_2025_636_MOESM7_ESM.zip › Figure5/5A-B/Fertility indicators.xlsx]

## Sheet: Number of nests
WT male	KI male	KI female
5	0	6
6	0	6
6	0	5
7	0	7
8	0	6
7	0	7
6	0	8
8	0	6

## Sheet: testis
	WT			INSL3-KO			INSL3-KI			RXFP2-KI			INSL3/RXFP2-DKI
P20	29.7071	27.9781	25.6952	15.5188	17.6074	15.9874	20.4744	18.0601	21.0326	16.8172	11.4583	19.4121	14.6345	15.1029	15.9402
P40	35.0228	35.1421	34.9644	7.9862	8.25422	8.2992	6.27334	8.87376	11.5526	7.34338	7.94307	8.73384	9.30896	8.87993	9.79228
P60	37.7828	36.2221	41.2533	6.63189	10.3955	7.95848	8.55726	8.7555	7.67711	8.34365	7.69402	8.37102	6.80702	7.13	6.99932
