# Supplementary material for: Evolutionary relaxation and functional change of INSL3 and RXFP2 may underlie natural cryptorchidism in mammals
Source: EMBO Rep. 2025 Nov 11;26(24):6418–36. doi: 10.1038/s44319-025-00636-w (PMC12714730; doi:10.1038/s44319-025-00636-w)
Supplement: Supplementary file 7 — Source data Fig. 5 [file 44319_2025_636_MOESM7_ESM.zip › Figure5/5C-D/quantification.xlsx]

## Sheet: Sheet1
Sample ID	section #	Total STs Counted	Normal	Abnormal	SCO	Normal（%）	Abnormal（%）	SCO（%）			Normal	Abnormal	SCO
P20-WT1	1	50	40	7	3	80	14	6		P20-WT	84.8	12.8	2.4
P20-WT2	1	50	42	5	3	84	10	6		P20-INSL3-KI	81	17	2
P20-WT3	1	50	43	7	0	86	14	0		P20-INSL3-KO	61.6667	32.6667	5.66667
P20-WT4	1	50	45	5	0	90	10	0		P40-WT	95.3333	4.66667	0
P20-WT4	2	50	42	8	0	84	16	0		P40-INSL3-KI	38.6667	34.6667	26.6667
		250	212	32	6					P40-INSL3-KO	11.3333	58	30.6667
P20-KO1	1	50	36	12	2	72	24	4		P60-WT	94.5	5	0.5
P20-KO2	1	50	27	22	1	54	44	2		P60-INSL3-KI	0	0	100
P20-KO3	1	50	32	14	4	64	28	8		P60-INSL3-KO	0	0	100
P20-KO4	1	50	26	22	2	52	44	4
P20-KO1	2	50	30	16	4	60	32	8
P20-KO2	2	50	34	12	4	68	24	8
		300	185	98	17
P20-KI1	1	50	38	9	3	76	18	6
P20-KI2	1	50	39	10	1	78	20	2
P20-KI3	1	50	41	9	0	82	18	0
P20-KI4	1	50	44	6	0	88	12	0
		200	162	34	4
P40-WT1	1	50	46	4	0	92	8	0
P40-WT2	1	50	48	2	0	96	4	0
P40-WT3	1	50	49	1	0	98	2	0
		150	143	7	0
P40-KO1	1	50	0	26	24	0	52	48
P40-KO2	1	50	10	31	9	20	62	18
P40-KO3	1	50	7	30	13	14	60	26
		150	17	87	46
P40-KI1	1	50	20	17	13	40	34	26
P40-KI2	1	50	16	18	16	32	36	32
P40-KI3	1	50	22	17	11	44	34	22
		150	58	52	40
P60-WT1	1	50	47	3	0	94	6	0
P60-WT2	1	50	46	4	0	92	8	0
P60-WT3	1	50	48	1	1	96	2	2
P60-WT4	1	50	48	2	0	96	4	0
		200	189	10	1
P60-KO1	1	50
P60-KO2	1	50
P60-KO3	1	50
P60-KO4	1	50
P60-KI1	1	50
P60-KI2	1	50
P60-KI3	1	50
P60-KI4	1	50
