# Supplementary material for: Evolutionary relaxation and functional change of INSL3 and RXFP2 may underlie natural cryptorchidism in mammals
Source: EMBO Rep. 2025 Nov 11;26(24):6418–36. doi: 10.1038/s44319-025-00636-w (PMC12714730; doi:10.1038/s44319-025-00636-w)
Supplement: Supplementary file 7 — Source data Fig. 5 [file 44319_2025_636_MOESM7_ESM.zip › Figure5/5E/quantification.xlsx]

## Sheet: Sheet1
	WT				KI
Total Cells(M/ml)	22.87	14.73	19.01	21.95	2.48	6.48	3.24	8.84
Motile Cells(%)	77.5	86.9	71.5	75.8	15.2	5	2.5	2.1
Rapid Cells(%)	29.7	40.1	25.8	27.8	4.3	1.4	1.3	0
VAP(um/s)	66.11	76.16	62.84	56.92	34.83	29.02	45.77	13.08
VSL(um/s)	40.73	48.42	39.15	36.37	27.41	20.94	51.71	3.17
VCL(um/s)	139.49	160.08	131.26	120.52	81.32	54.01	81.11	48.81
