# Supplementary material for: Evolutionary relaxation and functional change of INSL3 and RXFP2 may underlie natural cryptorchidism in mammals
Source: EMBO Rep. 2025 Nov 11;26(24):6418–36. doi: 10.1038/s44319-025-00636-w (PMC12714730; doi:10.1038/s44319-025-00636-w)
Supplement: Supplementary file 7 — Source data Fig. 5 [file 44319_2025_636_MOESM7_ESM.zip › Figure5/5F/quantification.xlsx]

## Sheet: Sheet1
Sample ID	section #	Total tubules	Sperm-containing tubules	Sperm-absent tubules		Sample ID	Total tubules	Sperm-containing	Sperm-absent	Proportion (%)
P60-WT1	1	31	31	0		P60-WT1	65	63	2	96.9	97.6	2.4
P60-WT1	2	34	32	2		P60-WT2	59	58	1	98.3
P60-WT2	1	30	29	1		P60-WT3	16	16	0	100
P60-WT2	2	29	29	0		P60-WT4	21	20	1	95.2
P60-WT3	1	16	16	0		P60-KO1	12	0	12	0
P60-WT4	1	21	20	1		P60-KO2	16	0	16	0
P60-KO1	1	12	0	12		P60-KO3	13	0	13	0
P60-KO2	1	16	0	16		P60-KO4	29	0	29	0
P60-KO3	1	13	0	13		P60-KI1	12	0	12	0	8.45	91.55
P60-KO4	1	29	0	29		P60-KI2	26	1	25	3.8
P60-KI1	1	7	0	7		P60-KI3	10	3	7	30
P60-KI1	2	5	0	5		P60-KI4	14	0	14	0
P60-KI2	1	10	0	10
P60-KI2	2	16	1	15
P60-KI3	1	10	3	7
P60-KI4	1	14	0	14
